# Supplementary material for: Genome-wide association study for in vitro digestibility and related traits in triticale forage
Source: BMC Plant Biol. 2024 Mar 27;24:223. doi: 10.1186/s12870-024-04927-7 (PMC10976741; doi:10.1186/s12870-024-04927-7)
Supplement: Supplementary file 2 — Supplementary Material 2 [file 12870_2024_4927_MOESM2_ESM.xlsx]

## Sheet: Legend
Legend Additional file 2
Column name	Description
AlleleID	Unique identifier for the sequence in which the SNP marker occurs
CloneID	Unique identifier for the sequence in which the SNP marker occurs
AlleleSequence	The sequence of the Reference allele
TrimmedSequence	Same as the full sequence, but with removed adapters in short marker tags
Chrom_Wheat_ChineseSpring10	Contig(s) with the best alignment of marker / tag to an existing model genome
ChromPos_Wheat_ChineseSpring10	Position(s) on contig(s) with the best alignment of marker / tag to an existing model genome
AlnCnt_Wheat_ChineseSpring10	Total count of aligning markers / tags with selection criteria described below
AlnEvalue_Wheat_ChineseSpring10	E value of the best alignment to an existing model genome
SNP	Contains the base position and base variant details
SnpPosition	The position (zero indexed) in the sequence tag at which the defined SNP variant base occurs
CallRate	The proportion of samples for which the genotype call is either "1" or "0"
OneRatioRef	The proportion of samples for which the genotype score is "1", in the Reference allele row
OneRatioSnp	The proportion of samples for which the genotype score is "1", in the SNP allele row
FreqHomRef	The proportion of samples which score as homozygous for the Reference allele
FreqHomSnp	The proportion of samples which score as homozygous for the SNP allele
FreqHets	The proportion of samples which score as heterozygous
PICRef	The polymorphism information content (PIC) for the Reference allele row
PICSnp	The polymorphism information content (PIC) for the SNP allele row
AvgPIC	The average of the polymorphism information content (PIC) of the Reference and SNP allele rows
AvgCountRef	The sum of the tag read counts for all samples, divided by the number of samples with non-zero tag read counts, for the Reference allele row
AvgCountSnp	The sum of the tag read counts for all samples, divided by the number of samples with non-zero tag read counts, for the SNP allele row
RepAvg	The proportion of technical replicate assay pairs for which the marker score is consistent
Genotype name	Name of the triticale genotype
SNP 1 Row Mapping Format: "0" = Reference allele homozygote, "1" = SNP allele homozygote, and "2"= heterozygote

## Sheet: Additional file 2
Additional file 2: Genotype table with the 33,231 SNPs remaining after filtering for CallRate and MAF (imputed dataset)
																						GenotypeName
AlleleID	CloneID	AlleleSequence	TrimmedSequence	Chrom_Wheat_ChineseSpring10	ChromPos_Wheat_ChineseSpring10	AlnCnt_Wheat_ChineseSpring10	AlnEvalue_Wheat_ChineseSpring10	SNP	SnpPosition	CallRate	OneRatioRef	OneRatioSnp	FreqHomRef	FreqHomSnp	FreqHets	PICRef	PICSnp	AvgPIC	AvgCountRef	AvgCountSnp	RepAvg	Tulus	SUAgendus	Claudius	KWSAveo	Cosinus	Rhenio	Trimmer	Triamant	Mungis	SWTalentro	Lombardo	Barolo	Cedrico	Agostino	Temuco	KWSFido	Adverdo	Kortego	Cultivo	Kaulos	Rotego	Dometica	Stil	Haiduc	Negoiu	Pisc	CascadorF	Tulnic
3047796|F|0-8:C>G-8:C>G	3047796	TGCAGCTTCATGCAGGCCAGAGATAGCCAGCCAACGCCGAGATCGGAAGAGCGGTTCAGCAGGAATGCC	TGCAGCTTCATGCAGGCCAGAGATAGCCAGCCAACGCCG		0	0	999	8:C>G	8	1	0.372881	0.652542	0.347458	0.627119	0.0254237	0.467682	0.453462	0.460572	11.7224	11.0777	0.994048	0	0	2	0	2	2	2	2	0	0	2	2	2	0	2	2	2	0	2	2	2	0	0	0	0	0	0	0
4368948|F|0-55:T>C-55:T>C	4368948	TGCAGGCGCCGACCGCTACTGCTGCTTGCCATCGCGCGCCCGCTGCTGCTTGTCGTGCGCGCTGTTGCT	TGCAGGCGCCGACCGCTACTGCTGCTTGCCATCGCGCGCCCGCTGCTGCTTGTCGTGCGCGCTGTTGCT	chr3A	700299905	1	5.61e-26	55:T>C	55	1	0.355932	0.677966	0.322034	0.644068	0.0338983	0.458489	0.436656	0.447573	20.7836	10.2429	0.994048	2	2	2	2	2	2	0	2	2	0	2	2	0	0	2	2	2	0	0	2	0	0	0	0	0	0	0	0
4342269|F|0-7:G>C-7:G>C	4342269	TGCAGTAGGCTGGTCTGTACACTACCGCTTACTGGGCCGAGATCGGAAGAGCGGTTCAGCAGGAATGCC	TGCAGTAGGCTGGTCTGTACACTACCGCTTACTGGGCCG		0	0	999	7:G>C	7	1	0.559322	0.483051	0.516949	0.440678	0.0423729	0.492962	0.499425	0.496194	13.0418	12.1147	0.988095	0	2	0	2	0	0	0	0	2	2	1	0	0	2	0	0	0	0	0	0	0	2	0	0	0	0	0	0
4212857|F|0-8:C>T-8:C>T	4212857	TGCAGTCCCCTCCTCCACGATGTCCCACGACTCTTGGTGGGCCTTGGACTGCCGCCACGGCCTCGCCCT	TGCAGTCCCCTCCTCCACGATGTCCCACGACTCTTGGTGGGCCTTGGACTGCCGCCACGGCCTCGCCCT	chr5A	85267143	2	4.34e-27	8:C>T	8	1	0.457627	0.610169	0.389831	0.542373	0.0677966	0.496409	0.475725	0.486067	11.17	12.6427	1	0	0	2	2	2	2	2	2	0	0	0	0	0	0	0	2	0	0	2	0	2	0	1	2	2	2	0	0
3045320|F|0-43:G>C-43:G>C	3045320	TGCAGAGGCTGCCTGACAAGTTTACCAGGGTGCTACTAGACGGGAGCAAGCCCCAGGAAGTGAAGCTGC	TGCAGAGGCTGCCTGACAAGTTTACCAGGGTGCTACTAGACGGGAGCAAGCCCCAGGAAGTGAAGCTGC	chr4D	419461424	1	3.38e-23	43:G>C	43	1	0.59322	0.483051	0.516949	0.40678	0.0762712	0.48262	0.499425	0.491023	11.9649	11.9191	0.988095	0	2	0	2	0	0	0	0	2	1	0	0	0	2	0	0	1	0	0	0	0	2	2	2	2	2	2	2
3615395|F|0-22:T>C-22:T>C	3615395	TGCAGATCGCCACCACCTCCTCTGCGACCACGAGAAAGCGCCGAGATCGGAAGAGCGGTTCAGCAGGAA	TGCAGATCGCCACCACCTCCTCTGCGACCACGAGAAAGCGCCG		0	0	999	22:T>C	22	1	0.610169	0.432203	0.567797	0.389831	0.0423729	0.475725	0.490807	0.483266	12.2765	11.1619	1	0	0	0	0	0	0	0	0	2	2	2	2	2	0	2	2	2	2	0	0	2	0	0	0	0	0	0	0
3604539|F|0-35:A>G-35:A>G	3604539	TGCAGGAACACAAGATTGGGCTTCAGCACCTTGTCAAGGTCGCTCGAGAGAAGGTGGGATTCATGCTTG	TGCAGGAACACAAGATTGGGCTTCAGCACCTTGTCAAGGTCGCTCGAGAGAAGGTGGGATTCATGCTTG	chr6B	26841378	4	2.61e-24	35:A>G	35	1	0.584746	0.440678	0.559322	0.415254	0.0254237	0.485636	0.492962	0.489299	14.0921	11.8795	0.994048	2	0	2	0	2	2	2	2	0	0	2	2	2	0	2	2	2	0	2	2	2	0	0	0	0	0	0	0
8512895|F|0-47:G>T-47:G>T	8512895	TGCAGCGGCAGCGGCATCAAGAGGCGCGTCCTCAGGAGCCTCCCCGTGGAGGTGTATGGCTCCGAGATC	TGCAGCGGCAGCGGCATCAAGAGGCGCGTCCTCAGGAGCCTCCCCGTGGAGGTGTATGGCTCCG	chr5B	491272962	3	2.97e-23	47:G>T	47	1	0.466102	0.559322	0.440678	0.533898	0.0254237	0.497702	0.492962	0.495332	9.14548	8.11606	0.994048	0	2	0	0	2	2	2	2	2	0	0	0	0	0	0	0	0	0	0	0	2	0	0	0	0	0	0	0
4342423|F|0-11:A>G-11:A>G	4342423	TGCAGGACGCCATGGCCATGGACCAAAGGTTCGCCGAGATCGGAAGAGCGGTTCAGCAGGAATGCCGAG	TGCAGGACGCCATGGCCATGGACCAAAGGTTCGCCG		0	0	999	11:A>G	11	1	0.542373	0.542373	0.457627	0.457627	0.0847458	0.496409	0.496409	0.496409	11.9846	10.7626	0.988095	0	0	0	2	0	0	0	0	2	1	2	2	2	0	2	2	2	2	0	0	2	0	1	2	2	2	0	0
3616866|F|0-13:C>A-13:C>A	3616866	TGCAGCGTCTGTCCATGTCGCCCGAGATTGCTCGCGCAATCGTCGGCCACAGCGGCGTCCGTCCACTCA	TGCAGCGTCTGTCCATGTCGCCCGAGATTGCTCGCGCAATCGTCGGCCACAGCGGCGTCCGTCCACTCA	chr1D	260328758	1	2.61e-24	13:C>A	13	1	0.415254	0.627119	0.372881	0.584746	0.0423729	0.485636	0.467682	0.476659	8.81818	9.17028	0.994048	2	2	2	0	2	0	2	0	2	2	2	0	0	2	2	0	2	2	0	0	2	2	0	0	0	0	0	0
8512614|F|0-39:G>A-39:G>A	8512614	TGCAGCTACAAGCGCATCTTTGCGTTCGGTGACTCCCTCGTCGACACCGAGATCGGAAGAGCGGTTCAG	TGCAGCTACAAGCGCATCTTTGCGTTCGGTGACTCCCTCGTCGACACCG	chr6B	172575748	1	8.11e-17	39:G>A	39	1	0.542373	0.542373	0.457627	0.457627	0.0847458	0.496409	0.496409	0.496409	11.5627	12.4541	0.982143	2	2	2	0	2	2	2	2	0	0	0	0	0	2	0	0	0	0	2	2	0	2	1	0	0	0	2	2
4361912|F|0-47:A>C-47:A>C	4361912	TGCAGCATGAGGCCGCACCTCCTCCAGGAGAGCACCTGGGTTAGCCCAAGCGAGAGGGACTTGTCCGAG	TGCAGCATGAGGCCGCACCTCCTCCAGGAGAGCACCTGGGTTAGCCCAAGCGAGAGGGACTTGTCCGAG	chr7A	66283565	1	3.38e-23	47:A>C	47	1	0.423729	0.627119	0.372881	0.576271	0.0508475	0.488365	0.467682	0.478024	10.964	10.4548	0.994048	0	2	0	2	2	2	2	2	0	1	0	0	1	2	0	0	2	0	2	2	0	2	2	2	2	2	2	2
4346013|F|0-8:T>C-8:T>C	4346013	TGCAGTTGTGCCTGATCTGGGTGACGGCTCCGAGATCGGAAGAGCGGTTCAGCAGGAATGCCGAGACCG	TGCAGTTGTGCCTGATCTGGGTGACGGCTCCG		0	0	999	8:T>C	8	1	0.559322	0.525424	0.474576	0.440678	0.0847458	0.492962	0.498707	0.495835	10.8041	9.9124	0.988095	0	2	0	2	2	0	2	2	2	1	0	0	0	2	0	0	0	0	2	0	0	2	0	0	0	0	0	0
4344341|F|0-13:A>G-13:A>G	4344341	TGCAGATCAGGCCACGGGCGAAGAGCTTGTGGCTGCTGGTGCGCCGAGATCGGAAGAGCGGTTCAGCAG	TGCAGATCAGGCCACGGGCGAAGAGCTTGTGGCTGCTGGTGCGCCG	chr3A	19382200	1	7.39e-12	13:A>G	13	1	0.508475	0.516949	0.483051	0.491525	0.0254237	0.499856	0.499425	0.499641	10.473	10.4377	0.994048	0	1	0	0	0	2	0	0	2	2	0	0	2	2	2	0	2	0	2	0	2	2	2	2	2	2	2	2
3616879|F|0-23:C>A-23:C>A	3616879	TGCAGCCTCTTTCTTCCTCATCTCTGCATCGCGGAAAGGATGCACCGAGATCGGAAGAGCGGTTCAGCA	TGCAGCCTCTTTCTTCCTCATCTCTGCATCGCGGAAAGGATGCACCG	chr6B	720519099	1	9.99e-16	23:C>A	23	1	0.669492	0.355932	0.644068	0.330508	0.0254237	0.442545	0.458489	0.450517	11.9068	10.2687	1	0	0	2	0	0	0	0	0	0	0	2	2	0	0	2	2	0	2	0	0	2	0	0	0	0	0	0	0
3617251|F|0-10:C>G-10:C>G	3617251	TGCAGGCAGGCGATTGATTACTCATAAGGAAGAGGAGGAACGGGACGGACCAGCTTGGACGCGTTCCGA	TGCAGGCAGGCGATTGATTACTCATAAGGAAGAGGAGGAACGGGACGGACCAGCTTGGACGCGTTCCGA	chr5D	501774287	1	2.02e-25	10:C>G	10	1	0.457627	0.601695	0.398305	0.542373	0.059322	0.496409	0.479316	0.487863	12.5932	12.0787	0.994048	0	2	2	2	2	2	2	2	0	0	0	0	2	1	0	0	0	0	2	2	0	2	2	2	2	2	2	2
3043908|F|0-29:C>G-29:C>G	3043908	TGCAGTTGTTTAGTGATAGTGCGGATGAACACCTTTTCCGAGATCGGAAGAGCGGTTCAGCAGGAATGC	TGCAGTTGTTTAGTGATAGTGCGGATGAACACCTTTTCCG		0	0	999	29:C>G	29	1	0.610169	0.432203	0.567797	0.389831	0.0423729	0.475725	0.490807	0.483266	8.16162	7.38534	0.994048	0	0	0	0	0	0	2	0	2	2	2	2	2	2	2	0	2	2	0	0	0	2	0	0	0	0	0	2
4551744|F|0-11:A>G-11:A>G	4551744	TGCAGAACGTGATCCAGATGATCTCCGTGATGTTCGTGGGCCACCTCGGCGAGCTCGCGCTCTCCGAGA	TGCAGAACGTGATCCAGATGATCTCCGTGATGTTCGTGGGCCACCTCGGCGAGCTCGCGCTCTCCGAGA	chr1D	441309055	1	1.21e-22	11:A>G	11	1	0.415254	0.618644	0.381356	0.584746	0.0338983	0.485636	0.471847	0.478742	10.6011	10.2938	0.994048	2	2	2	0	2	0	2	0	2	2	2	2	1	2	2	2	2	2	0	0	2	2	0	0	0	0	0	0
4368951|F|0-68:C>T-68:C>T	4368951	TGCAGCGCCTCCAGCTCCCCGCGCTGCCGCGCGTTGACGAGCCCCGTGAAGTATGCCGAGTCGGCGTGC	TGCAGCGCCTCCAGCTCCCCGCGCTGCCGCGCGTTGACGAGCCCCGTGAAGTATGCCGAGTCGGCGTGC	chr1A	577719522	1	4.34e-27	68:C>T	68	1	0.466102	0.59322	0.40678	0.533898	0.059322	0.497702	0.48262	0.490161	8.95573	9.61131	1	2	2	0	2	2	2	2	2	2	0	2	2	0	0	0	2	0	0	1	2	0	0	0	0	0	0	2	0
4355049|F|0-62:A>G-62:A>G	4355049	TGCAGATATTGCCACCGAATGCCTGTCTCTCCCTTTCGAGAAAGGAGGAGCAAATCTCCTTGAATGTCC	TGCAGATATTGCCACCGAATGCCTGTCTCTCCCTTTCGAGAAAGGAGGAGCAAATCTCCTTGAATGTCC	chr7A	473237435	1	5.61e-26	62:A>G	62	1	0.466102	0.576271	0.423729	0.533898	0.0423729	0.497702	0.488365	0.493034	14.5599	12.3158	0.988095	0	2	2	2	0	2	0	2	0	0	0	0	2	1	2	0	2	2	2	2	2	2	2	2	2	2	0	2
11911735|F|0-8:C>G-8:C>G	11911735	TGCAGCTTCGCGAGCCGCGAGATCAGGCCCGAGATCGGAAGAGCGGTTCAGCAGGAATGCCGAGACCGA	TGCAGCTTCGCGAGCCGCGAGATCAGGCCCG		0	0	999	8:C>G	8	1	0.516949	0.516949	0.483051	0.483051	0.0338983	0.499425	0.499425	0.499425	12.3179	12.003	1	2	0	2	0	2	2	2	2	0	0	2	2	2	0	2	2	2	2	2	2	2	0	0	0	0	0	0	0
4365444|F|0-17:C>G-17:C>G	4365444	TGCAGAGAGGGCGAGAGCAGCCGTGCATTGCGTGATCACATGCATCGTCGGTAGCCACGGCCGAGATCG	TGCAGAGAGGGCGAGAGCAGCCGTGCATTGCGTGATCACATGCATCGTCGGTAGCCACGGCCG	chr7A	69906993	2	2.23e-24	17:C>G	17	1	0.635593	0.415254	0.584746	0.364407	0.0508475	0.463229	0.485636	0.474433	11.5556	11.2444	0.994048	2	1	2	0	0	0	0	0	2	2	2	2	0	0	2	2	0	2	0	0	2	0	0	0	0	0	0	0
8512952|F|0-16:T>C-16:T>C	8512952	TGCAGGAGGCAGCCGATGACCAGAGGCCCGAGATCGGAAGAGCGGTTCAGCAGGAATGCCGAGACCGAT	TGCAGGAGGCAGCCGATGACCAGAGGCCCG		0	0	999	16:T>C	16	1	0.432203	0.618644	0.381356	0.567797	0.0508475	0.490807	0.471847	0.481327	12.9744	8.60212	0.97619	2	2	2	0	2	0	2	0	2	2	1	2	2	2	2	2	2	2	0	0	2	2	0	0	0	0	0	0
4368826|F|0-21:T>C-21:T>C	4368826	TGCAGAGCGAGCCGACGGACGTGGAGGTCGCCGAGGCCATGAACATGCCGAGATCGGAAGAGCGGTTCA	TGCAGAGCGAGCCGACGGACGTGGAGGTCGCCGAGGCCATGAACATGCCG	chr1B	674499667	1	2.36e-17	21:T>C	21	1	0.567797	0.516949	0.483051	0.432203	0.0847458	0.490807	0.499425	0.495116	8.89697	8.07143	0.97619	0	0	2	0	1	2	0	2	0	0	0	0	2	2	0	0	0	2	2	0	2	0	1	2	2	0	2	0
4216076|F|0-18:A>C-18:A>C	4216076	TGCAGCCTGAGCGCACAAAGCAGACCGCGGAAGGACGACGGGTGCAGCAGCCGAGATCGGAAGAGCGGT	TGCAGCCTGAGCGCACAAAGCAGACCGCGGAAGGACGACGGGTGCAGCAGCCG		0	0	999	18:A>C	18	1	0.347458	0.669492	0.330508	0.652542	0.0169492	0.453462	0.442545	0.448003	9.57428	9.49235	0.994048	2	2	2	0	2	2	2	2	0	2	0	0	0	2	0	0	0	0	2	2	0	2	2	2	2	2	2	2
3043825|F|0-29:A>G-29:A>G	3043825	TGCAGCACAGCTATTTCAAGTGCACGACGACAGGAGATGCCTAAGAAACTCCGAGATCGGAAGAGCGGT	TGCAGCACAGCTATTTCAAGTGCACGACGACAGGAGATGCCTAAGAAACTCCG	chr3A	625237502	1	5.77e-19	29:A>G	29	1	0.677966	0.372881	0.627119	0.322034	0.0508475	0.436656	0.467682	0.452169	13.3282	11.2177	0.994048	2	0	0	0	0	0	2	0	0	2	2	2	2	2	2	0	2	0	0	0	0	2	2	2	2	2	2	2
3048065|F|0-18:A>G-18:A>G	3048065	TGCAGTTAGAGCATGGGCACCTCGTCGAGCTCGAGATTTTCTCCGAGATCGGAAGAGCGGTTCAGCAGG	TGCAGTTAGAGCATGGGCACCTCGTCGAGCTCGAGATTTTCTCCG		0	0	999	18:A>G	18	1	0.754237	0.305085	0.694915	0.245763	0.059322	0.370727	0.424016	0.397371	12.1137	13.3283	0.993976	0	0	0	0	0	0	2	0	0	2	2	2	2	2	0	2	2	0	0	0	2	0	0	0	0	2	0	0
3040832|F|0-59:G>C-59:G>C	3040832	TGCAGAAAACTTGGCACGCAGCACACACTTCCCAATCCACCAAGAAAACAATAATACCAGTGCTGAATT	TGCAGAAAACTTGGCACGCAGCACACACTTCCCAATCCACCAAGAAAACAATAATACCAGTGCTGAATT	chr7D	623842854	2	5.61e-26	59:G>C	59	1	0.5	0.59322	0.40678	0.5	0.0932203	0.5	0.48262	0.49131	10.2443	10.9629	0.982143	2	0	2	2	2	2	0	2	1	0	0	2	2	0	0	2	2	2	1	2	0	0	1	0	0	0	2	2
3046411|F|0-55:C>T-55:C>T	3046411	TGCAGATTGAGGAGCACGGCGATCATGCTCTTCTTGTCGCCTTCGGTGCCAGCGTCGTCGAGCCTCCGA	TGCAGATTGAGGAGCACGGCGATCATGCTCTTCTTGTCGCCTTCGGTGCCAGCGTCGTCGAGCCTCCGA	chr5A	592123231	2	4.34e-27	55:C>T	55	1	0.618644	0.423729	0.576271	0.381356	0.0423729	0.471847	0.488365	0.480106	10.8608	11.2142	0.988095	2	2	2	2	2	0	2	2	0	0	0	0	0	0	0	0	0	0	2	2	0	2	0	0	0	0	0	1
3617964|F|0-24:T>C-24:T>C	3617964	TGCAGAAGACGTTGTCCTGGGTCCTGAGCACCGCCTCGGCGAGTGAGGCCGAGGATACCACGACGGCCC	TGCAGAAGACGTTGTCCTGGGTCCTGAGCACCGCCTCGGCGAGTGAGGCCGAGGATACCACGACGGCCC	chr1A	521990058	1	1.21e-22	24:T>C	24	1	0.457627	0.610169	0.389831	0.542373	0.0677966	0.496409	0.475725	0.486067	8.78349	9.24593	0.97619	2	2	2	0	2	0	2	0	2	2	1	2	2	2	2	2	2	2	0	0	2	2	0	0	0	0	0	0
4212270|F|0-11:T>C-11:T>C	4212270	TGCAGCAGCCGTCTCGCCGCCTTCCAGTCACCATCTTTGCTTGTCGCGGGCGGCGACTTGCAGGGGGCG	TGCAGCAGCCGTCTCGCCGCCTTCCAGTCACCATCTTTGCTTGTCGCGGGCGGCGACTTGCAGGGGGCG	chrUn	30439158	1	2.61e-24	11:T>C	11	1	0.491525	0.576271	0.423729	0.508475	0.0677966	0.499856	0.488365	0.494111	9.78763	8.67927	0.952381	0	1	0	2	2	2	2	2	2	0	0	0	2	2	2	0	0	2	2	2	2	2	2	2	2	2	2	2
8511979|F|0-8:G>A-8:G>A	8511979	TGCAGGCCGAGCCCTCCTCCATCTACAAGTGGTGGCGAGGTGCCACGATGGACGGCGATGGGGTGCTCC	TGCAGGCCGAGCCCTCCTCCATCTACAAGTGGTGGCGAGGTGCCACGATGGACGGCGATGGGGTGCTCC	chr2B	456976627	1	5.61e-26	8:G>A	8	1	0.381356	0.661017	0.338983	0.618644	0.0423729	0.471847	0.448147	0.459997	11.5792	11.7226	0.988095	2	2	2	0	2	0	2	2	0	0	2	2	0	0	2	2	2	0	0	2	0	0	2	2	2	2	2	2
4208019|F|0-61:C>G-61:C>G	4208019	TGCAGCACCGCAGCGCGGAGCGGCACCTCGAGGGCGTCGCCGCCAAGCTGGCGGAGATGGTCAAGAAGG	TGCAGCACCGCAGCGCGGAGCGGCACCTCGAGGGCGTCGCCGCCAAGCTGGCGGAGATGGTCAAGAAGG	chr3A	623935767	1	5.61e-26	61:C>G	61	1	0.559322	0.457627	0.542373	0.440678	0.0169492	0.492962	0.496409	0.494685	10.2847	9.72826	0.994048	0	0	2	0	2	2	0	2	0	2	2	2	2	2	2	0	2	2	2	0	2	2	2	2	2	2	2	2
3619722|F|0-25:C>G-25:C>G	3619722	TGCAGCCTGAGGGTGGAGGCGACGACGATGGCGAGGATGGCGAAGCAGGCCGGGATGAGCCCGAGATCG	TGCAGCCTGAGGGTGGAGGCGACGACGATGGCGAGGATGGCGAAGCAGGCCGGGATGAGCCCG	chr4A	13746249	1	2.23e-24	25:C>G	25	1	0.533898	0.533898	0.466102	0.466102	0.0677966	0.497702	0.497702	0.497702	7.86567	7.09156	0.970238	0	0	0	0	0	0	0	0	0	0	0	0	0	0	0	0	0	2	2	0	0	2	2	2	2	2	2	2
3041263|F|0-10:C>A-10:C>A	3041263	TGCAGATATCCCACGACGTAAGTGCAATTGCGCAGCGTGAGATCCGTGAGCAAAGGAAAAACGAGCCGA	TGCAGATATCCCACGACGTAAGTGCAATTGCGCAGCGTGAGATCCGTGAGCAAAGGAAAAACGAGCCGA	chr2B	90785901	1	4.34e-27	10:C>A	10	1	0.70339	0.322034	0.677966	0.29661	0.0254237	0.417265	0.436656	0.426961	17.3061	17.3963	0.994048	2	0	2	2	2	0	0	2	0	0	0	2	0	0	2	2	2	0	1	2	0	0	2	2	2	2	2	2
4348422|F|0-10:A>C-10:A>C	4348422	TGCAGACGTGATCGACCCGCTCGGCGCGCCGACCAGCATGGCCCGTCTGCTGTCTCTGATGGAGGACGT	TGCAGACGTGATCGACCCGCTCGGCGCGCCGACCAGCATGGCCCGTCTGCTGTCTCTGATGGAGGACGT	chr7A	130782881	5	1.21e-27	10:A>C	10	1	0.720339	0.330508	0.669492	0.279661	0.0508475	0.402901	0.442545	0.422723	21.3343	11.9326	1	0	0	0	0	0	0	0	0	0	0	0	0	2	1	2	0	2	2	2	0	2	2	0	0	0	0	0	0
8537353|F|0-21:C>G-21:C>G	8537353	TGCAGCGCCAATCCAAAGCAACCCGTCGTCAACCGAGATCGGAAGAGCGGTTCAGCAGGAATGCCGAGA	TGCAGCGCCAATCCAAAGCAACCCGTCGTCAACCG		0	0	999	21:C>G	21	1	0.347458	0.711864	0.288136	0.652542	0.059322	0.453462	0.410227	0.431844	8.87922	9.25367	0.988095	0	0	0	0	0	0	0	0	2	2	2	0	0	2	0	2	2	0	2	2	0	2	1	2	2	2	0	2
4348422|F|0-54:T>C-54:T>C	4348422	TGCAGACGTGATCGACCCGCTCGGCGCGCCGACCAGCATGGCCCGTCTGCTGTCTCTGATGGAGGACGT	TGCAGACGTGATCGACCCGCTCGGCGCGCCGACCAGCATGGCCCGTCTGCTGTCTCTGATGGAGGACGT	chr7A	130782881	5	1.21e-27	54:T>C	54	1	0.728814	0.364407	0.635593	0.271186	0.0932203	0.395289	0.463229	0.429259	21.1562	9.86775	0.982143	0	1	0	0	0	0	0	1	1	0	0	0	2	1	1	0	2	2	2	0	2	2	0	0	0	0	0	0
10519223|F|0-18:A>G-18:A>G	10519223	TGCAGCGGCTCGTACAACAGCTCGTACTGGAAACAGTCTCCGATCCGAGATCGGAAGAGCGGTTCAGCA	TGCAGCGGCTCGTACAACAGCTCGTACTGGAAACAGTCTCCGATCCG	chr5B	600546523	1	4.65e-14	18:A>G	18	1	0.610169	0.474576	0.525424	0.389831	0.0847458	0.475725	0.498707	0.487216	9.21769	9.07794	0.970238	2	2	2	0	2	2	0	2	2	2	2	0	2	2	0	0	0	0	2	0	0	2	2	2	2	2	2	2
8537332|F|0-44:C>T-44:C>T	8537332	TGCAGCCGTAGCGCGTACAGCTGGTTGTTCTCGACGCCGAGGACCGTCAGGTACCGCCGAGATCGGAAG	TGCAGCCGTAGCGCGTACAGCTGGTTGTTCTCGACGCCGAGGACCGTCAGGTACCGCCG	chr5B	122423641	1	7.15e-19	44:C>T	44	1	0.584746	0.533898	0.466102	0.415254	0.118644	0.485636	0.497702	0.491669	8.83039	9.83923	0.964286	2	2	0	0	1	0	0	0	2	1	2	2	2	2	2	0	2	2	0	2	0	2	0	0	0	0	1	2
3041073|F|0-29:T>C-29:T>C	3041073	TGCAGTATTTCGTGTACATACTCCATTGGTTCATGTACCGAGATCGGAAGAGCGGTTCAGCAGGAATGC	TGCAGTATTTCGTGTACATACTCCATTGGTTCATGTACCG	chr5D	97056320	1	2.35e-10	29:T>C	29	1	0.59322	0.474576	0.525424	0.40678	0.0677966	0.48262	0.498707	0.490664	14.4802	13.3527	0.994048	0	0	2	2	2	2	2	2	0	0	0	0	0	0	0	2	0	0	2	0	2	0	0	0	0	0	0	0
10520113|F|0-24:A>C-24:A>C	10520113	TGCAGCGACGAGGCGTACCAGTCGACGTGCGCCGCGAACTCGCTGGGCATGGCCGCGTGCGAGCAGTGC	TGCAGCGACGAGGCGTACCAGTCGACGTGCGCCGCGAACTCGCTGGGCATGGCCGCGTGCGAGCAGTGC	chr5A	593090094	1	1.21e-27	24:A>C	24	1	0.398305	0.627119	0.372881	0.601695	0.0254237	0.479316	0.467682	0.473499	6.05512	6.22254	0.994048	2	2	2	2	2	2	2	2	0	0	0	0	0	0	0	1	0	0	2	2	0	2	0	0	0	1	0	0
4339702|F|0-25:A>G-25:A>G	4339702	TGCAGGTTAATCGTACGAGTAGGAGAACCGAGATCGGAAGAGCGGTTCAGCAGGAATGCCGAGACCGAT	TGCAGGTTAATCGTACGAGTAGGAGAACCG		0	0	999	25:A>G	25	1	0.601695	0.423729	0.576271	0.398305	0.0254237	0.479316	0.488365	0.483841	16.212	14.3552	0.982143	0	0	0	0	0	0	2	0	0	0	0	0	0	0	0	2	0	0	0	0	0	0	2	2	2	2	2	2
3046254|F|0-46:A>G-46:A>G	3046254	TGCAGCGGATGTCAAAGCCACCCTCCACGAGATCGTCACTGCACATAACACGGCTCTCGTGCATGATCC	TGCAGCGGATGTCAAAGCCACCCTCCACGAGATCGTCACTGCACATAACACGGCTCTCGTGCATGATCC	chr1A	577508619	1	1.21e-27	46:A>G	46	1	0.542373	0.516949	0.483051	0.457627	0.059322	0.496409	0.499425	0.497917	11.1083	11.6967	0.994048	2	2	0	2	0	2	0	2	2	0	2	2	0	0	0	2	0	0	0	2	0	0	2	2	2	2	0	2
4349596|F|0-19:A>G-19:A>G	4349596	TGCAGCGGATCTGCGATGGAGTGTACCTGAACCGAGATCGGAAGAGCGGTTCAGCAGGAATGCCGAGAC	TGCAGCGGATCTGCGATGGAGTGTACCTGAACCG	chr5D	422464160	1	6.73e-09	19:A>G	19	1	0.644068	0.398305	0.601695	0.355932	0.0423729	0.458489	0.479316	0.468903	15.7048	12.3234	0.988095	2	2	0	2	0	0	2	0	0	0	0	0	0	0	2	2	0	0	0	2	2	0	2	2	2	2	2	2
3613616|F|0-67:G>C-67:G>C	3613616	TGCAGGGCCAGAGCGTGGAGAGCAAGTCCAGCGGCGTCTGGAGCGCCGACGCGGAGCTCTTGAACGGGC	TGCAGGGCCAGAGCGTGGAGAGCAAGTCCAGCGGCGTCTGGAGCGCCGACGCGGAGCTCTTGAACGGGC	chr1B	553135578	2	1.57e-21	67:G>C	67	1	0.305085	0.737288	0.262712	0.694915	0.0423729	0.424016	0.387389	0.405702	12.0858	8.56534	0.97619	2	2	2	2	2	2	2	2	2	2	1	2	2	2	2	2	2	2	0	2	2	2	0	0	0	0	0	0
10523840|F|0-5:C>T-5:C>T	10523840	TGCAGCGGACTCGCCGTGGCCAGCTCCGAGATCGGAAGAGCGGTTCAGCAGGAATGCCGAGACCGATCT	TGCAGCGGACTCGCCGTGGCCAGCTCCG		0	0	999	5:C>T	5	1	0.686441	0.449153	0.550847	0.313559	0.135593	0.43048	0.494829	0.462654	9.44741	10.8527	0.970238	0	1	0	0	1	0	1	0	2	2	2	2	2	2	2	0	2	1	0	0	0	2	1	0	0	0	2	2
4557845|F|0-37:G>A-37:G>A	4557845	TGCAGCTTGCCATCCTCGCCGCCACCGTAACTTACCAGATCGGCCTGAACCCGCCAGGAGGGTTTTGGC	TGCAGCTTGCCATCCTCGCCGCCACCGTAACTTACCAGATCGGCCTGAACCCGCCAGGAGGGTTTTGGC	chr7D	54759264	1	2.61e-24	37:G>A	37	1	0.550847	0.491525	0.508475	0.449153	0.0423729	0.494829	0.499856	0.497343	9.75035	9.98039	0.982143	2	2	2	0	0	2	0	0	0	0	0	2	0	0	2	0	2	2	0	0	0	0	2	0	0	0	2	0
4356684|F|0-11:C>G-11:C>G	4356684	TGCAGGAGTTCCTGTCAGAAATCACGAGCATGAGCCGAGATCGGAAGAGCGGTTCAGCAGGAATGCCGA	TGCAGGAGTTCCTGTCAGAAATCACGAGCATGAGCCG	chr5B	664683778	1	1.81e-10	11:C>G	11	1	0.542373	0.5	0.5	0.457627	0.0423729	0.496409	0.5	0.498205	15.5826	14.7322	1	2	0	0	2	2	2	0	2	0	2	2	0	0	0	0	0	0	2	0	2	2	0	2	1	2	2	2	2
3617749|F|0-14:G>A-14:G>A	3617749	TGCAGATACCAGGGGGCAAAGAAGCTGGGCCTATGCGGCATCCAAATCACGTGGTACGGTGAGTGGGAG	TGCAGATACCAGGGGGCAAAGAAGCTGGGCCTATGCGGCATCCAAATCACGTGGTACGGTGAGTGGGAG	chr4A	596971035	1	1.21e-27	14:G>A	14	1	0.508475	0.601695	0.398305	0.491525	0.110169	0.499856	0.479316	0.489586	8.98099	10.1508	0.97619	2	1	2	2	2	0	2	2	0	2	2	0	0	2	2	0	2	2	2	2	0	2	2	2	2	2	2	2
3609991|F|0-15:T>G-15:T>G	3609991	TGCAGCTCGTCTGCGTGGAGAAAGTTGCCGTCGTTGGCATCATCGTCCGAGATCGGAAGAGCGGTTCAG	TGCAGCTCGTCTGCGTGGAGAAAGTTGCCGTCGTTGGCATCATCGTCCG		0	0	999	15:T>G	15	1	0.652542	0.381356	0.618644	0.347458	0.0338983	0.453462	0.471847	0.462654	17.8856	13.4894	0.988095	2	0	2	0	2	0	2	0	1	0	0	0	1	0	0	2	0	0	0	2	2	0	0	2	2	2	0	0
3611083|F|0-58:A>T-58:A>T	3611083	TGCAGACGCCCGTTGTCTGCTGCAACAGAATTACGCAACAGAAGCCAAGGAATCGAACACCGAGATCGG	TGCAGACGCCCGTTGTCTGCTGCAACAGAATTACGCAACAGAAGCCAAGGAATCGAACACCG	chr5B	646649890	3	3.62e-22	58:A>T	58	1	0.720339	0.355932	0.644068	0.279661	0.0762712	0.402901	0.458489	0.430695	13.6556	13.75	1	0	0	2	0	0	0	0	0	2	0	0	0	1	0	1	0	0	0	0	0	0	0	0	0	0	0	0	0
3619013|F|0-16:A>G-16:A>G	3619013	TGCAGGTTACAAGGACATGGAGGCGGAGGGCCAGGGCGGGAGCCCCGAGATCGGAAGAGCGGTTCAGCA	TGCAGGTTACAAGGACATGGAGGCGGAGGGCCAGGGCGGGAGCCCCG	chr7B	716023225	1	9.99e-16	16:A>G	16	1	0.313559	0.771186	0.228814	0.686441	0.0847458	0.43048	0.352916	0.391698	9.07865	10.4513	0.988095	1	2	0	2	0	2	0	2	2	2	2	0	2	2	0	2	2	0	2	2	2	2	1	2	2	2	0	0
3043930|F|0-7:A>G-7:A>G	3043930	TGCAGCCACTCGATCTCCTCCGCCACGGTGACCCACCTGCTGCCACTGCCGCCGTCGCCCTTAGGACCG	TGCAGCCACTCGATCTCCTCCGCCACGGTGACCCACCTGCTGCCACTGCCGCCGTCGCCCTTAGGACCG	chr5A	394754024	1	5.61e-26	7:A>G	7	1	0.59322	0.474576	0.525424	0.40678	0.0677966	0.48262	0.498707	0.490664	8.04161	7.20206	0.993976	2	0	2	0	0	2	2	2	0	0	0	0	0	0	0	0	0	0	0	0	0	0	2	2	2	2	2	2
4208849|F|0-14:T>G-14:T>G	4208849	TGCAGCCAGTCTACTGTTGACTTCTGCCCTCGATCCTTAGGATCAAGCGGCGGAGGAGCGTACTGCATA	TGCAGCCAGTCTACTGTTGACTTCTGCCCTCGATCCTTAGGATCAAGCGGCGGAGGAGCGTACTGCATA	chr5A	380823807	1	1.21e-27	14:T>G	14	1	0.567797	0.457627	0.542373	0.432203	0.0254237	0.490807	0.496409	0.493608	12.6768	11.9383	0.994048	2	0	2	0	0	2	2	2	0	0	0	0	0	0	0	0	0	0	0	2	0	0	2	2	2	2	2	2
4353969|F|0-19:T>C-19:T>C	4353969	TGCAGGACTTGACAGTCTGTCTCAAAAATTACCCGAGATCGGAAGAGCGGTTCAGCAGGAATGCCGAGA	TGCAGGACTTGACAGTCTGTCTCAAAAATTACCCG	chr7A	191698626	1	2.11e-09	19:T>C	19	1	0.652542	0.381356	0.618644	0.347458	0.0338983	0.453462	0.471847	0.462654	19.2153	15.837	0.994048	2	0	0	0	2	0	2	0	0	2	2	2	0	1	0	2	0	0	0	0	0	0	0	0	0	0	2	0
3042328|F|0-32:A>G-32:A>G	3042328	TGCAGACCGACCACATGGTGAACGTCGTCCCCATGCTGAATCTCCGATGAGGTCTGCTCAGTCAACTGA	TGCAGACCGACCACATGGTGAACGTCGTCCCCATGCTGAATCTCCGATGAGGTCTGCTCAGTCAACTGA	chr7A	126871451	1	1.21e-27	32:A>G	32	1	0.644068	0.440678	0.559322	0.355932	0.0847458	0.458489	0.492962	0.475725	9.86546	9.64648	0.97619	0	1	0	0	2	0	2	0	0	2	2	2	0	1	0	2	2	0	1	2	0	0	0	0	0	0	0	0
3608152|F|0-8:T>C-8:T>C	3608152	TGCAGTTTTGATGAACGTAGGGGAATGTTAATCAAAATCAAGTTTCAGCTGACACATAAGCTGCAATTG	TGCAGTTTTGATGAACGTAGGGGAATGTTAATCAAAATCAAGTTTCAGCTGACACATAAGCTGCAATTG		0	0	999	8:T>C	8	1	0.669492	0.355932	0.644068	0.330508	0.0254237	0.442545	0.458489	0.450517	25.6644	22.8454	0.994048	0	0	0	0	2	2	2	2	0	0	0	2	2	2	2	0	2	0	2	0	0	2	2	0	0	0	0	0
3046382|F|0-45:T>C-45:T>C	3046382	TGCAGATGGCTCTCAGGGCTTCGACACTGCGCACCCGCGAGGCGTTCCGCCAGGGCGAGACGTCGTCGT	TGCAGATGGCTCTCAGGGCTTCGACACTGCGCACCCGCGAGGCGTTCCGCCAGGGCGAGACGTCGTCGT	chr7A	41468627	1	1.21e-27	45:T>C	45	1	0.635593	0.423729	0.576271	0.364407	0.059322	0.463229	0.488365	0.475797	10.124	8.41923	0.970238	0	0	0	0	0	0	2	0	0	0	0	2	0	0	0	0	0	0	0	0	0	0	1	0	0	0	2	2
4370019|F|0-67:C>G-67:C>G	4370019	TGCAGTTGCGATAGCGCCGCCGCCTCCGCCTCCATCGCGTCGACGCTCGGCGAGGCCGAACCCCGTCCC	TGCAGTTGCGATAGCGCCGCCGCCTCCGCCTCCATCGCGTCGACGCTCGGCGAGGCCGAACCCCGTCCC	chr7A	202744674	1	1.56e-26	67:C>G	67	1	0.398305	0.661017	0.338983	0.601695	0.059322	0.479316	0.448147	0.463732	9.95238	9.3416	0.988095	0	2	2	2	0	2	0	2	2	0	0	0	2	1	2	0	2	2	2	2	2	2	2	2	2	2	0	2
4201091|F|0-11:A>C-11:A>C	4201091	TGCAGCAGGTTAAATTCATTTTACCACTTATCATTGCACCGAGATCGGAAGAGCGGTTCAGCAGGAATG	TGCAGCAGGTTAAATTCATTTTACCACTTATCATTGCACCG	chr5B	398349720	1	3.28e-09	11:A>C	11	1	0.415254	0.669492	0.330508	0.584746	0.0847458	0.485636	0.442545	0.464091	18.544	18.1375	0.97619	2	2	2	2	2	2	0	2	2	2	1	2	0	2	0	0	0	2	2	0	0	2	0	0	0	0	1	0
3040826|F|0-35:T>C-35:T>C	3040826	TGCAGCTACCTTGCTTCCCACAAACTCATCCTTCTTGTGTACACCTTCATTTACCGAGATCGGAAGAGC	TGCAGCTACCTTGCTTCCCACAAACTCATCCTTCTTGTGTACACCTTCATTTACCG	chr5B	431360770	2	1.39e-20	35:T>C	35	1	0.516949	0.567797	0.432203	0.483051	0.0847458	0.499425	0.490807	0.495116	16.5785	17.0055	0.994048	2	0	2	2	0	2	0	2	2	2	2	2	2	2	2	0	2	0	1	2	2	2	0	0	0	0	0	0
11911984|F|0-10:T>C-10:T>C	11911984	TGCAGAGGTTTGAGAAGGCGGACGCCGCGGGCGAGGCGCGGCGCATGGTCTGCGCCGCCGACAGCAACA	TGCAGAGGTTTGAGAAGGCGGACGCCGCGGGCGAGGCGCGGCGCATGGTCTGCGCCGCCGACAGCAACA	chr5A	455089389	1	5.61e-26	10:T>C	10	1	0.483051	0.584746	0.415254	0.516949	0.0677966	0.499425	0.485636	0.492531	8.97527	8.38976	0.994048	0	0	2	2	2	2	0	2	1	2	1	2	0	0	2	0	0	0	1	0	0	0	2	2	2	2	2	2
3608349|F|0-26:C>T-26:C>T	3608349	TGCAGCGACCTCATCCACAGCATGCTCGCCGAGGCGCCGAGATCGGAAGAGCGGTTCAGCAGGAATGCC	TGCAGCGACCTCATCCACAGCATGCTCGCCGAGGCGCCG	chr3A	696641701	1	1.68e-11	26:C>T	26	1	0.737288	0.279661	0.720339	0.262712	0.0169492	0.387389	0.402901	0.395145	9.06548	9.15033	1	0	0	0	0	0	0	0	0	0	0	0	0	0	0	0	0	0	2	0	0	2	0	2	2	2	2	2	2
3621489|F|0-54:A>C-54:A>C	3621489	TGCAGTTTGGAAAATGGAGGGCGCCATCATCAGCTTGACCGAGGGCGCCGTGCGAGGCCTCCTGTGCAA	TGCAGTTTGGAAAATGGAGGGCGCCATCATCAGCTTGACCGAGGGCGCCGTGCGAGGCCTCCTGTGCAA	chr7B	10160995	1	5.61e-26	54:A>C	54	1	0.483051	0.754237	0.245763	0.516949	0.237288	0.499425	0.370727	0.435076	11.5992	9.29501	1	2	2	2	2	2	1	2	1	2	0	0	0	0	0	1	0	0	2	0	1	0	0	1	2	2	2	2	2
4371543|F|0-32:T>C-32:T>C	4371543	TGCAGCGGTTCCTGTCGCTCAACTCGGCGCGCTACCACCACCTCATCCTCCGCGCCTTCGCCGACGTAT	TGCAGCGGTTCCTGTCGCTCAACTCGGCGCGCTACCACCACCTCATCCTCCGCGCCTTCGCCGACGTAT	chr5A	661222303	1	5.61e-26	32:T>C	32	1	0.754237	0.313559	0.686441	0.245763	0.0677966	0.370727	0.43048	0.400603	8.0494	7.7205	0.970238	1	0	0	0	0	0	0	0	0	0	0	2	2	2	2	1	2	0	2	0	0	2	2	2	2	2	2	2
8510821|F|0-61:T>C-61:T>C	8510821	TGCAGGCCATGCCGCTGGTGCCGCTCAACGACTGCCCGCGCCACGCGCGGTACATGGACGGTGTCTTCG	TGCAGGCCATGCCGCTGGTGCCGCTCAACGACTGCCCGCGCCACGCGCGGTACATGGACGGTGTCTTCG	chr2B	52667437	1	1.21e-27	61:T>C	61	1	0.550847	0.491525	0.508475	0.449153	0.0423729	0.494829	0.499856	0.497343	6.73045	7.69559	0.988095	2	2	2	2	2	2	2	2	0	0	0	0	0	0	2	0	0	0	2	2	0	2	1	0	0	2	0	2
4370014|F|0-38:G>A-38:G>A	4370014	TGCAGTATCTCGGACTCTATCGTCGTCACCCGCTCCAGGACCTCCGAGATCGGAAGAGCGGTTCAGCAG	TGCAGTATCTCGGACTCTATCGTCGTCACCCGCTCCAGGACCTCCG	chr7B	1261539	1	3.41e-15	38:G>A	38	1	0.652542	0.40678	0.59322	0.347458	0.059322	0.453462	0.48262	0.468041	9.3461	10.5821	0.982143	2	0	2	0	0	2	0	0	1	0	0	0	0	0	0	2	0	0	0	0	2	0	1	2	2	2	0	0
8512270|F|0-25:T>C-25:T>C	8512270	TGCAGGAGAAGGACAAGCTTGTGGCTGAGGTGATGCGCTACGCGCTCTTCAAGACGCACCAGAACTCCG	TGCAGGAGAAGGACAAGCTTGTGGCTGAGGTGATGCGCTACGCGCTCTTCAAGACGCACCAGAACTCCG	chr2B	358049671	1	5.61e-26	25:T>C	25	1	0.271186	0.771186	0.228814	0.728814	0.0423729	0.395289	0.352916	0.374102	15.3312	15.428	1	2	2	2	2	2	0	2	2	0	0	0	2	0	0	2	2	2	0	0	2	0	0	2	2	2	2	2	2
4560386|F|0-29:G>C-29:G>C	4560386	TGCAGCACCTTGGACATGTCGGCGGCGGCGAGCTTGGCGTTCTTGGCGACGAGTGCGGTGTAGCGGGCC	TGCAGCACCTTGGACATGTCGGCGGCGGCGAGCTTGGCGTTCTTGGCGACGAGTGCGGTGTAGCGGGCC	chr5B	677538155	2	1.21e-27	29:G>C	29	1	0.70339	0.347458	0.652542	0.29661	0.0508475	0.417265	0.453462	0.435363	13.4531	6.96588	1	0	0	2	0	0	0	0	0	2	0	0	2	0	0	2	2	2	2	2	0	0	0	0	0	0	0	0	0
4367448|F|0-32:C>G-32:C>G	4367448	TGCAGCGGCAGCGGCATCAAGAGGCGCGTCCTCAGGAGCCTCCCCGTGGAGGTGTACGGCTCCGAGATC	TGCAGCGGCAGCGGCATCAAGAGGCGCGTCCTCAGGAGCCTCCCCGTGGAGGTGTACGGCTCCG	chr5B	491272962	4	6.37e-25	32:C>G	32	1	0.661017	0.372881	0.627119	0.338983	0.0338983	0.448147	0.467682	0.457914	17.5359	17.1828	0.994048	2	0	2	0	0	2	0	2	2	2	2	2	0	2	2	0	0	0	2	0	2	2	0	0	0	0	0	0
4560386|F|0-26:G>C-26:G>C	4560386	TGCAGCACCTTGGACATGTCGGCGGCGGCGAGCTTGGCGTTCTTGGCGACGAGTGCGGTGTAGCGGGCC	TGCAGCACCTTGGACATGTCGGCGGCGGCGAGCTTGGCGTTCTTGGCGACGAGTGCGGTGTAGCGGGCC	chr5B	677538155	2	1.21e-27	26:G>C	26	1	0.70339	0.330508	0.669492	0.29661	0.0338983	0.417265	0.442545	0.429905	13.4531	6.33623	0.994048	0	0	2	0	0	0	0	0	2	0	0	2	0	0	2	2	2	2	2	0	0	0	0	0	0	0	0	0
3609991|F|0-25:T>C-25:T>C	3609991	TGCAGCTCGTCTGCGTGGAGAAAGTTGCCGTCGTTGGCATCATCGTCCGAGATCGGAAGAGCGGTTCAG	TGCAGCTCGTCTGCGTGGAGAAAGTTGCCGTCGTTGGCATCATCGTCCG		0	0	999	25:T>C	25	1	0.644068	0.576271	0.423729	0.355932	0.220339	0.458489	0.488365	0.473427	17.9804	14.584	0.994048	2	1	2	0	2	0	2	0	1	1	1	0	0	1	0	2	0	1	1	2	2	1	1	2	2	2	0	0
4348097|F|0-22:G>T-22:G>T	4348097	TGCAGCGCACAGCACCTCCTTTGCTGGGCCGAGATCGGAAGAGCGGTTCAGCAGGAATGCCGAGACCGA	TGCAGCGCACAGCACCTCCTTTGCTGGGCCG	chr5B	38505280	1	1.96e-07	22:G>T	22	1	0.5	0.584746	0.415254	0.5	0.0847458	0.5	0.485636	0.492818	11.8106	9.02745	0.994048	0	1	0	0	0	0	2	0	1	2	2	2	2	2	2	2	2	2	2	2	2	2	0	0	0	0	1	0
4344182|F|0-25:C>T-25:C>T	4344182	TGCAGCAACAATGCTAACCATCGAACTGCACTCCTCTGCTACATGCTACTGGTTCATTCCGAGATCGGA	TGCAGCAACAATGCTAACCATCGAACTGCACTCCTCTGCTACATGCTACTGGTTCATTCCG	chr4D	29324044	1	1.26e-21	25:C>T	25	1	0.618644	0.432203	0.567797	0.381356	0.0508475	0.471847	0.490807	0.481327	12.372	11.4056	0.994048	0	0	0	2	2	2	2	2	0	2	2	2	2	0	2	0	2	0	0	2	0	0	2	0	0	0	0	0
4346658|F|0-8:T>G-8:T>G	4346658	TGCAGATTTGCGCATGTGCATCCGAGATCGGAAGAGCGGTTCAGCAGGAATGCCGAGACCGATCTCGTA	TGCAGATTTGCGCATGTGCATCCG		0	0	999	8:T>G	8	1	0.677966	0.644068	0.355932	0.322034	0.322034	0.436656	0.458489	0.447573	12.5721	10.13	0.994048	0	0	2	1	2	2	1	2	0	0	0	2	0	0	2	1	0	0	2	2	0	0	0	0	0	0	0	0
4370516|F|0-38:G>A-38:G>A	4370516	TGCAGGTCGAGCAGCTTCTCCCCGCCACCCTGTCCAGCGGTGGCAGAGTGGAGCAGAGGAATGAGGCGG	TGCAGGTCGAGCAGCTTCTCCCCGCCACCCTGTCCAGCGGTGGCAGAGTGGAGCAGAGGAATGAGGCGG	chr1B	498063961	1	5.61e-26	38:G>A	38	1	0.59322	0.466102	0.533898	0.40678	0.059322	0.48262	0.497702	0.490161	9.34501	8.37983	0.994048	0	2	0	0	0	2	2	0	2	0	0	0	2	2	0	0	2	2	2	2	2	0	0	0	0	0	0	0
4341084|F|0-11:C>G-11:C>G	4341084	TGCAGGTTGCACTGTTGCCTTGTTCACCGAGATCGGAAGAGCGGTTCAGCAGGAATGCCGAGACCGATC	TGCAGGTTGCACTGTTGCCTTGTTCACCG		0	0	999	11:C>G	11	1	0.694915	0.372881	0.627119	0.305085	0.0677966	0.424016	0.467682	0.445849	12.9686	12.181	1	0	2	2	2	2	2	2	2	1	0	0	0	0	0	0	0	0	0	0	2	0	0	2	2	2	2	2	0
4369727|F|0-58:G>A-58:G>A	4369727	TGCAGATGCTGACAGAGGGGCCATGGGAAGAACACGATGAGGTCGACCTCGAATTCCTGGGGAACAGCT	TGCAGATGCTGACAGAGGGGCCATGGGAAGAACACGATGAGGTCGACCTCGAATTCCTGGGGAACAGCT	chr2B	28720546	1	1.21e-27	58:G>A	58	1	0.847458	0.364407	0.635593	0.152542	0.211864	0.258546	0.463229	0.360888	14.0805	11.403	0.994048	0	0	0	0	0	0	0	0	0	2	2	0	2	2	1	2	2	0	0	0	0	0	1	1	1	1	1	0
4211788|F|0-7:G>A-7:G>A	4211788	TGCAGGAGCTGGAGGACGAGCAGGCCAAGGGGTACGCGCCGTCGCTGCGCCACGCCGAGATCGGAAGAG	TGCAGGAGCTGGAGGACGAGCAGGCCAAGGGGTACGCGCCGTCGCTGCGCCACGCCG	chr3D	433615924	1	4e-21	7:G>A	7	1	0.347458	0.694915	0.305085	0.652542	0.0423729	0.453462	0.424016	0.438739	7.57906	8.60774	0.994048	2	2	2	2	0	0	2	0	0	0	2	0	1	0	2	0	0	2	2	0	2	0	2	2	2	2	1	2
3606821|F|0-19:T>C-19:T>C	3606821	TGCAGACTCACACACAAGCTACTGCAACTAAGCGCTGGGCAGATCCATCCACCCGAGATCGGAAGAGCG	TGCAGACTCACACACAAGCTACTGCAACTAAGCGCTGGGCAGATCCATCCACCCG	chr5A	469608194	1	4.81e-20	19:T>C	19	1	0.754237	0.305085	0.694915	0.245763	0.059322	0.370727	0.424016	0.397371	12.2532	11.6859	1	0	2	0	2	0	0	2	1	1	0	0	0	0	0	0	0	0	0	0	2	0	0	0	0	0	0	0	0
4343037|F|0-21:T>C-21:T>C	4343037	TGCAGACATCGGCGTGATGAGTGGAGCGTCGCTGTACATCCAGAAGGACCTGAAGATCAACGACACCCA	TGCAGACATCGGCGTGATGAGTGGAGCGTCGCTGTACATCCAGAAGGACCTGAAGATCAACGACACCCA	chr2A	154413986	1	1.21e-27	21:T>C	21	1	0.449153	0.618644	0.381356	0.550847	0.0677966	0.494829	0.471847	0.483338	8.67416	8.93569	0.988095	2	2	2	2	2	2	2	2	0	0	0	2	2	0	2	0	0	2	0	2	2	0	2	2	2	2	2	2
3048244|F|0-31:C>T-31:C>T	3048244	TGCAGCTCGTAAACCTATAACTAGAAAAAAACCAGTCCCCACACGGCACCGAGATCGGAAGAGCGGTTC	TGCAGCTCGTAAACCTATAACTAGAAAAAAACCAGTCCCCACACGGCACCG		0	0	999	31:C>T	31	1	0.457627	0.59322	0.40678	0.542373	0.0508475	0.496409	0.48262	0.489515	9.14988	9.68314	0.988095	2	0	2	2	2	2	2	2	0	0	2	2	0	0	0	1	2	0	2	2	2	0	0	0	0	0	0	0
8512113|F|0-34:C>T-34:C>T	8512113	TGCAGCGGCGGCTAGGGTTTCTGGCTGCTTGCCCCGAGTTGAGGGATTGAGGCGCCGAGATCGGAAGAG	TGCAGCGGCGGCTAGGGTTTCTGGCTGCTTGCCCCGAGTTGAGGGATTGAGGCGCCG	chr5A	470032476	1	4e-21	34:C>T	34	1	0.762712	0.288136	0.711864	0.237288	0.0508475	0.361965	0.410227	0.386096	10.5814	8.66047	1	0	1	0	2	0	0	2	0	1	0	0	0	0	0	0	0	0	0	0	2	0	0	0	0	0	0	0	0
4352961|F|0-17:A>G-17:A>G	4352961	TGCAGTGGCTGGACGACAAGCTCACCTCGCTCGCCCTCCCCGAACCCGAGATCGGAAGAGCGGTTCAGC	TGCAGTGGCTGGACGACAAGCTCACCTCGCTCGCCCTCCCCGAACCCG	chr1B	531206119	1	1.29e-14	17:A>G	17	1	0.449153	0.618644	0.381356	0.550847	0.0677966	0.494829	0.471847	0.483338	9.1875	8.79267	0.970238	1	1	2	2	2	0	2	2	2	0	0	0	2	2	0	0	0	2	2	0	2	0	0	0	0	0	0	0
3044369|F|0-32:G>A-32:G>A	3044369	TGCAGGGCCTTGGTCATGTTGAGGGTGACGCCGTAGTCCTGGCCGCCCTGGAAGGCCTGGCAGAGGCAG	TGCAGGGCCTTGGTCATGTTGAGGGTGACGCCGTAGTCCTGGCCGCCCTGGAAGGCCTGGCAGAGGCAG	chr4D	437683989	1	1.21e-27	32:G>A	32	1	0.20339	0.881356	0.118644	0.79661	0.0847458	0.324045	0.209135	0.26659	6.68009	8.08835	0.964286	2	2	2	2	2	2	2	1	1	2	2	2	2	2	2	2	2	2	2	2	2	2	2	2	2	2	2	2
3618419|F|0-12:C>T-12:C>T	3618419	TGCAGCCACAGGCGCAGCAGCAGGAGTGGGAGCCACCTTTGGTTTTGGCTGGATGCCAGCGGCTGCCTC	TGCAGCCACAGGCGCAGCAGCAGGAGTGGGAGCCACCTTTGGTTTTGGCTGGATGCCAGCGGCTGCCTC	chr5B	659416050	1	5.61e-26	12:C>T	12	1	0.59322	0.432203	0.567797	0.40678	0.0254237	0.48262	0.490807	0.486714	9.96871	9.28873	0.982143	2	2	2	2	2	2	2	2	0	0	0	2	0	0	2	0	0	0	2	2	0	2	0	0	0	0	0	0
3044251|F|0-11:C>A-11:C>A	3044251	TGCAGGACGAGCGGAAGAATCTGCCCGTGTACAAGTTCAAGGACGATCTGCTCAAGGCCATCGACAAGT	TGCAGGACGAGCGGAAGAATCTGCCCGTGTACAAGTTCAAGGACGATCTGCTCAAGGCCATCGACAAGT	chr1D	333502530	1	1.21e-22	11:C>A	11	1	0.855932	0.169492	0.830508	0.144068	0.0254237	0.246625	0.281528	0.264076	8.50884	7.87811	0.988095	0	0	0	0	0	2	0	0	0	0	0	0	0	0	0	0	1	0	2	0	0	0	2	2	2	2	2	2
4340816|F|0-8:C>G-8:C>G	4340816	TGCAGCTCCCCGCCGCGCTCGTACATGCCGTGGCAGCGCACCACGGCCGAGATCGGAAGAGCGGTTCAG	TGCAGCTCCCCGCCGCGCTCGTACATGCCGTGGCAGCGCACCACGGCCG	chr7B	61603285	1	1.75e-13	8:C>G	8	1	0.559322	0.474576	0.525424	0.440678	0.0338983	0.492962	0.498707	0.495835	11.6028	10.5326	1	0	2	0	2	0	2	0	2	1	0	0	2	2	0	2	0	2	0	0	2	0	0	2	0	0	0	2	2
10517714|F|0-20:G>C-20:G>C	10517714	TGCAGCATGCCCTCCTTGGCGGCCTCGGCGATGAACTGCTTCTCAAAGTCGGCCCCCTTGGCCAGCGTG	TGCAGCATGCCCTCCTTGGCGGCCTCGGCGATGAACTGCTTCTCAAAGTCGGCCCCCTTGGCCAGCGTG		0	0	999	20:G>C	20	1	0.194915	0.855932	0.144068	0.805085	0.0508475	0.313847	0.246625	0.280236	8.79196	10.6779	0.981928	0	1	2	0	2	2	2	2	2	2	2	2	2	2	2	2	2	2	2	2	2	2	2	2	2	2	2	2
4208141|F|0-15:C>G-15:C>G	4208141	TGCAGTGGGTGCAGCCGCGACACTCTCGGCGCCGCGTCCGCTGCGGGGCAACGACACGCTGGTCTCGGC	TGCAGTGGGTGCAGCCGCGACACTCTCGGCGCCGCGTCCGCTGCGGGGCAACGACACGCTGGTCTCGGC	chr7B	617557827	3	5.61e-26	15:C>G	15	1	0.288136	0.754237	0.245763	0.711864	0.0423729	0.410227	0.370727	0.390477	7.81384	7.93103	0.988095	2	2	2	2	2	2	0	2	2	0	1	2	2	0	2	2	2	2	2	2	2	0	1	0	0	0	2	2
4545735|F|0-7:T>G-7:T>G	4545735	TGCAGAATGGCCCGATCTCGTGCCCGAGATCGGAAGAGCGGTTCAGCAGGAATGCCGAGACCGATCTCG	TGCAGAATGGCCCGATCTCGTGCCCG		0	0	999	7:T>G	7	1	0.525424	0.550847	0.449153	0.474576	0.0762712	0.498707	0.494829	0.496768	10.5459	10.341	0.994048	2	2	2	2	2	2	0	2	2	2	2	2	2	2	2	2	2	2	0	2	2	2	0	0	0	0	1	0
8539384|F|0-20:G>T-20:G>T	8539384	TGCAGCTCGTAGGAGGTGCTGGTGATGAGCGCGTAGGCGCCGAGATCGGAAGAGCGGTTCAGCAGGAAT	TGCAGCTCGTAGGAGGTGCTGGTGATGAGCGCGTAGGCGCCG	chr2D	90321392	1	2.1e-11	20:G>T	20	1	0.550847	0.533898	0.466102	0.449153	0.0847458	0.494829	0.497702	0.496265	10.1589	11.4478	0.988095	2	1	2	0	2	2	2	2	2	2	1	0	2	2	2	0	0	0	1	2	2	2	2	2	2	2	2	2
3048245|F|0-8:A>G-8:A>G	3048245	TGCAGCTCATAGGAGGTGCTTGTGATGAGCGCGTCTGCGCCGAGATCGGAAGAGCGGTTCAGCAGGAAT	TGCAGCTCATAGGAGGTGCTTGTGATGAGCGCGTCTGCGCCG	chr2B	143000173	1	2.1e-11	8:A>G	8	1	0.525424	0.516949	0.483051	0.474576	0.0423729	0.498707	0.499425	0.499066	10.8434	11.5273	0.994048	2	1	2	0	2	2	2	2	2	2	2	0	2	2	2	0	0	0	2	2	2	2	2	2	2	2	2	2
4357451|F|0-22:T>C-22:T>C	4357451	TGCAGTGGTGCCTCTGCCACTTTGTCCCGAGATCGGAAGAGCGGTTCAGCAGGAATGCCGAGACCGATC	TGCAGTGGTGCCTCTGCCACTTTGTCCCG		0	0	999	22:T>C	22	1	0.762712	0.652542	0.347458	0.237288	0.415254	0.361965	0.453462	0.407713	16.2771	8.41176	0.964286	2	1	1	1	0	0	0	0	2	1	1	0	0	0	0	2	0	1	0	2	2	0	1	1	1	1	1	1
3603983|F|0-64:G>A-64:G>A	3603983	TGCAGCTCACGCAGTCGGACTCCAACATCACCTTCTTCTACAACTGCAAGAAGAACGCCTCATGGCCCT	TGCAGCTCACGCAGTCGGACTCCAACATCACCTTCTTCTACAACTGCAAGAAGAACGCCTCATGGCCCT	chr3B	473708936	3	1.21e-27	64:G>A	64	1	0.669492	0.525424	0.474576	0.330508	0.194915	0.442545	0.498707	0.470626	13.9512	10.5044	1	0	0	2	0	1	1	0	2	1	1	2	2	2	2	1	2	1	1	2	1	1	2	2	2	2	2	2	2
4349704|F|0-63:C>T-63:C>T	4349704	TGCAGGTTGGCGTACGCGTACGCCTCGCACGAGCAGTTGGCGGCGCACCTCGCCGCGCACTCCCCCGCG	TGCAGGTTGGCGTACGCGTACGCCTCGCACGAGCAGTTGGCGGCGCACCTCGCCGCGCACTCCCCCGCG	chr5B	532934099	1	1.21e-27	63:C>T	63	1	0.686441	0.372881	0.627119	0.313559	0.059322	0.43048	0.467682	0.449081	8.43936	8.53041	0.97619	2	2	2	0	2	2	0	2	1	0	0	0	0	0	0	0	2	2	0	0	0	0	0	0	0	0	0	0
3623190|F|0-10:C>T-10:C>T	3623190	TGCAGCCTGTCCAGCACGTTCTCCACGCCCACGTCCTCCCTCAGGCTCTCCTCGCAGGCCTTCTTCAGG	TGCAGCCTGTCCAGCACGTTCTCCACGCCCACGTCCTCCCTCAGGCTCTCCTCGCAGGCCTTCTTCAGG	chr5A	471723681	1	1.21e-27	10:C>T	10	1	0.771186	0.305085	0.694915	0.228814	0.0762712	0.352916	0.424016	0.388466	9.75214	8.58124	0.982143	0	2	0	2	0	0	2	0	1	0	0	0	0	0	0	0	0	0	0	2	0	0	0	0	0	0	0	0
3041770|F|0-24:T>C-24:T>C	3041770	TGCAGGTGCACCCCAACTCGTACGTGCTGGTCATCAGCATGGAGAACATCACCCTCAACTGGTACTTCG	TGCAGGTGCACCCCAACTCGTACGTGCTGGTCATCAGCATGGAGAACATCACCCTCAACTGGTACTTCG	chr7B	470836213	1	5.61e-26	24:T>C	24	1	0.279661	0.754237	0.245763	0.720339	0.0338983	0.402901	0.370727	0.386814	9.52542	10.1078	0.988095	2	2	2	2	0	2	2	1	2	2	2	0	2	0	2	2	2	0	2	0	2	0	2	2	2	2	2	2
3045984|F|0-8:A>G-8:A>G	3045984	TGCAGCCCATCTAACATTAACAGGCCGAAAAAAATACCCGAGATCGGAAGAGCGGTTCAGCAGGAATGC	TGCAGCCCATCTAACATTAACAGGCCGAAAAAAATACCCG		0	0	999	8:A>G	8	1	0.59322	0.440678	0.559322	0.40678	0.0338983	0.48262	0.492962	0.487791	18.4478	18.2773	1	2	2	2	2	2	2	2	2	2	0	0	0	0	0	0	0	0	0	2	2	0	0	2	2	2	2	2	2
3620890|F|0-13:C>G-13:C>G	3620890	TGCAGGCGGCGAGCGAGTCCCCCACGCTGGCGCTGCTGGACTGGTTGGACGGCTTCGAGGATGCCGCCG	TGCAGGCGGCGAGCGAGTCCCCCACGCTGGCGCTGCTGGACTGGTTGGACGGCTTCGAGGATGCCGCCG	chr2A	631844012	1	5.61e-26	13:C>G	13	1	0.305085	0.728814	0.271186	0.694915	0.0338983	0.424016	0.395289	0.409652	9.15267	9.81527	0.994048	0	0	2	0	0	0	0	0	2	2	2	0	0	2	0	0	2	2	2	2	2	2	2	2	2	2	2	2
3614529|F|0-34:A>T-34:A>T	3614529	TGCAGTGGCCGCACGCAGCATCTCGATGTCCTCAACTGAGGAGGGTCTGTCTGTCTATGTTTGCCACCG	TGCAGTGGCCGCACGCAGCATCTCGATGTCCTCAACTGAGGAGGGTCTGTCTGTCTATGTTTGCCACCG	chr6B	289770515	2	1.21e-22	34:A>T	34	1	0.508475	0.533898	0.466102	0.491525	0.0423729	0.499856	0.497702	0.498779	11.7036	10.67	0.994048	0	0	0	0	0	0	0	0	0	2	0	2	1	2	2	0	0	2	2	0	2	2	0	0	0	0	0	0
11912465|F|0-29:A>T-29:A>T	11912465	TGCAGCCGCGTCCTCCGCTGAGCGCCGAGAGGTCCGAGATCGGAAGAGCGGTTCAGCAGGAATGCCGAG	TGCAGCCGCGTCCTCCGCTGAGCGCCGAGAGGTCCG	chr2B	559553702	1	5.85e-10	29:A>T	29	1	0.40678	0.635593	0.364407	0.59322	0.0423729	0.48262	0.463229	0.472924	11.769	12.2738	1	2	2	2	0	0	2	2	2	2	0	2	2	0	0	2	2	2	2	0	2	2	2	2	2	2	2	2	2
10519939|F|0-30:G>A-30:G>A	10519939	TGCAGATCGATTGACACAAAGCGAAGGAGAGAGTGATGGATCGAAATGAGGGCAAGACTAGAATATGTT	TGCAGATCGATTGACACAAAGCGAAGGAGAGAGTGATGGATCGAAATGAGGGCAAGACTAGAATATGTT	chr3A	7448751	2	1.21e-27	30:G>A	30	1	0.737288	0.313559	0.686441	0.262712	0.0508475	0.387389	0.43048	0.408934	10.2945	9.59033	0.988095	0	2	2	0	0	0	0	0	0	0	2	2	2	2	2	2	2	0	2	0	0	0	0	0	0	0	0	0
4210050|F|0-26:T>C-26:T>C	4210050	TGCAGTGGGTGCAGCGGCGACTCTCTTGGCGCGGCGTCCGCTACGGGGCAAGGACACGCTGGTCTCGGC	TGCAGTGGGTGCAGCGGCGACTCTCTTGGCGCGGCGTCCGCTACGGGGCAAGGACACGCTGGTCTCGGC	chr7A	652356964	1	5.61e-26	26:T>C	26	1	0.152542	0.881356	0.118644	0.847458	0.0338983	0.258546	0.209135	0.233841	7.57108	8.28136	0.988095	2	2	2	2	0	2	0	2	2	2	2	2	2	2	2	2	2	2	2	2	2	2	2	2	2	2	2	2
3044422|F|0-67:A>C-67:A>C	3044422	TGCAGTGACTCTCGGCCCAAAGCTGTACGAGACAGTGAGGGGAAAGCTGTCGCTGGGCGCCAGAATCAT	TGCAGTGACTCTCGGCCCAAAGCTGTACGAGACAGTGAGGGGAAAGCTGTCGCTGGGCGCCAGAATCAT	chr2A	617731107	1	1.56e-26	67:A>C	67	1	0.754237	0.271186	0.728814	0.245763	0.0254237	0.370727	0.395289	0.383008	13.4945	12.0211	1	2	2	0	2	2	2	2	2	0	0	0	2	2	0	2	0	0	0	0	0	0	0	0	0	0	0	0	0
8512337|F|0-18:G>C-18:G>C	8512337	TGCAGCAGAAGAAGAAGAGGGAGGCGCGACAAAGGCGATGGCACGCGGGTCCGAGATCGGAAGAGCGGT	TGCAGCAGAAGAAGAAGAGGGAGGCGCGACAAAGGCGATGGCACGCGGGTCCG	chr2A	71172019	1	2.68e-17	18:G>C	18	1	0.322034	0.720339	0.279661	0.677966	0.0423729	0.436656	0.402901	0.419779	26.6601	24.4651	0.994048	2	2	0	2	2	2	2	2	2	2	2	2	2	2	2	2	2	0	2	0	0	2	0	0	0	0	0	0
10521681|F|0-45:A>C-45:A>C	10521681	TGCAGCTTCTCAGCGACGGCACAGTCGTGCGCTCTGCGGCCTTGCACTTCCCTGTCGACGGCAACGTCG	TGCAGCTTCTCAGCGACGGCACAGTCGTGCGCTCTGCGGCCTTGCACTTCCCTGTCGACGGCAACGTCG	chr7A	612976374	1	5.61e-26	45:A>C	45	1	0.211864	0.830508	0.169492	0.788136	0.0423729	0.333956	0.281528	0.307742	9.19048	9.28748	0.988095	2	2	2	2	2	2	2	2	2	2	2	2	0	1	0	2	0	0	0	2	2	0	2	2	2	2	2	2
3617201|F|0-21:T>G-21:T>G	3617201	TGCAGCCACCTCACCTCACCATGTGACTGCATGGATACAGCCGCGCACTGCTAGACACCGAGATCGGAA	TGCAGCCACCTCACCTCACCATGTGACTGCATGGATACAGCCGCGCACTGCTAGACACCG	chr4A	655668912	1	4.41e-21	21:T>G	21	1	0.686441	0.474576	0.525424	0.313559	0.161017	0.43048	0.498707	0.464594	13.9706	8.61759	0.988095	2	2	2	2	0	2	0	0	0	0	0	1	0	0	2	0	0	2	0	0	0	0	0	0	0	0	0	0
4355940|F|0-22:A>C-22:A>C	4355940	TGCAGGGTTTGGTTTGGTGTAGAGTGATCGCCCGAGATCGGAAGAGCGGTTCAGCAGGAATGCCGAGAC	TGCAGGGTTTGGTTTGGTGTAGAGTGATCGCCCG	chr3A	690747560	1	6.73e-09	22:A>C	22	1	0.720339	0.652542	0.347458	0.279661	0.372881	0.402901	0.453462	0.428182	11.9145	11.4949	0.994048	1	1	0	0	1	1	0	1	0	1	1	0	2	2	0	0	0	0	2	1	0	2	2	2	2	2	2	2
3604398|F|0-15:T>A-15:T>A	3604398	TGCAGCAGAGGAGAGTAACGACGGACTTGGTGATCGAGGCCACGCCGAGATCGGAAGAGCGGTTCAGCA	TGCAGCAGAGGAGAGTAACGACGGACTTGGTGATCGAGGCCACGCCG	chr5D	436768810	1	1.67e-13	15:T>A	15	1	0.347458	0.720339	0.279661	0.652542	0.0677966	0.453462	0.402901	0.428182	9.94684	10.6698	0.982143	0	1	0	2	0	0	2	0	2	2	2	2	2	2	2	2	0	0	2	2	2	2	2	2	2	2	2	2
3604685|F|0-8:C>T-8:C>T	3604685	TGCAGCGGCCCATAAGCGAACAGTGATGGAATCATCCACCGAGATCGGAAGAGCGGTTCAGCAGGAATG	TGCAGCGGCCCATAAGCGAACAGTGATGGAATCATCCACCG	chr5D	449982597	1	1.52e-07	8:C>T	8	1	0.29661	0.771186	0.228814	0.70339	0.0677966	0.417265	0.352916	0.38509	9.53226	10.5662	0.988095	0	2	0	2	2	2	2	2	1	2	2	2	2	2	2	2	2	2	2	2	2	2	1	0	0	2	0	2
4208211|F|0-52:G>C-52:G>C	4208211	TGCAGCACCCTGGCACGCAGCACACGGTACCTCCTCTCTGACACGCCCCGCAGGATGGCCTTCAGCTCC	TGCAGCACCCTGGCACGCAGCACACGGTACCTCCTCTCTGACACGCCCCGCAGGATGGCCTTCAGCTCC	chr6B	449771887	1	1.21e-27	52:G>C	52	1	0.754237	0.288136	0.711864	0.245763	0.0423729	0.370727	0.410227	0.390477	9.4873	8.64213	0.994048	0	0	0	2	0	0	0	0	2	2	0	0	0	0	0	0	0	0	0	0	2	0	1	2	2	2	0	0
4369081|F|0-31:T>C-31:T>C	4369081	TGCAGGAGTACGGCGCGCACTCGGGGATCTTTGAGGGTATCGCGGACTACGTGCGGCTCAAGGCCGAGA	TGCAGGAGTACGGCGCGCACTCGGGGATCTTTGAGGGTATCGCGGACTACGTGCGGCTCAAGGCCGAGA	chr1A	298646317	1	5.61e-26	31:T>C	31	1	0.847458	0.177966	0.822034	0.152542	0.0254237	0.258546	0.292588	0.275567	10.6603	9.57031	0.988095	0	0	0	0	0	0	0	0	0	0	0	0	0	0	0	0	0	0	0	0	0	0	0	0	0	0	0	0
10525389|F|0-14:A>G-14:A>G	10525389	TGCAGCTTCACGCAAGGGCTCTCCGCCGACAGCGTCCCGAGAATGAGGTTCCGAGTGCCGATCTCGACG	TGCAGCTTCACGCAAGGGCTCTCCGCCGACAGCGTCCCGAGAATGAGGTTCCGAGTGCCGATCTCGACG	chr7B	600802229	1	1.21e-27	14:A>G	14	1	0.550847	0.508475	0.491525	0.449153	0.059322	0.494829	0.499856	0.497343	8.15223	8.11807	1	2	1	2	0	0	0	0	0	2	2	2	2	1	2	0	2	2	0	2	2	2	2	2	2	2	2	2	2
8512414|F|0-20:C>G-20:C>G	8512414	TGCAGTTGTCCTGTTCGGCCCCCGCCAGATCGGCCTCCACCTCCTTCCGAGATCGGAAGAGCGGTTCAG	TGCAGTTGTCCTGTTCGGCCCCCGCCAGATCGGCCTCCACCTCCTTCCG	chr1D	227731888	1	3.77e-15	20:C>G	20	1	0.830508	0.177966	0.822034	0.169492	0.00847458	0.281528	0.292588	0.287058	11.8183	10.5516	0.982143	0	0	0	0	0	0	0	0	0	0	0	0	0	0	0	0	0	0	0	0	0	0	0	0	0	0	0	0
4340671|F|0-64:G>T-64:G>T	4340671	TGCAGTGCTGTCATGCTGCGCACATCTCGGGGCGCTAGAGAAGGGAAGGGAGGTCCATGAGTATGTAAT	TGCAGTGCTGTCATGCTGCGCACATCTCGGGGCGCTAGAGAAGGGAAGGGAGGTCCATGAGTATGTAAT	chr2A	497439858	1	1.21e-27	64:G>T	64	1	0.788136	0.237288	0.762712	0.211864	0.0254237	0.333956	0.361965	0.34796	10.5319	9.55586	0.982143	2	2	0	2	2	2	2	2	0	0	0	2	2	0	2	0	0	0	0	0	0	0	0	0	0	0	0	0
10517835|F|0-62:C>G-62:C>G	10517835	TGCAGCGACTCCAGCGTGTCCGACTTGTCGCCGTCCGTGGCCGCCGTGGCCGCGCGCACCACCAGGCTC	TGCAGCGACTCCAGCGTGTCCGACTTGTCGCCGTCCGTGGCCGCCGTGGCCGCGCGCACCACCAGGCTC	chr1A	511009748	1	1.21e-27	62:C>G	62	1	0.262712	0.788136	0.211864	0.737288	0.0508475	0.387389	0.333956	0.360672	6.48397	7.3586	1	2	2	2	2	2	2	0	2	2	2	2	2	2	2	2	0	2	2	2	2	2	2	2	0	0	2	2	2
4206372|F|0-35:T>C-35:T>C	4206372	TGCAGTCTTGGCTAGGGTTCATGCTCTTCTTGGCATGGGTATAGCTAGATCAAGTAATGTTCCGAGATC	TGCAGTCTTGGCTAGGGTTCATGCTCTTCTTGGCATGGGTATAGCTAGATCAAGTAATGTTCCG	chr1A	155131317	1	2.97e-23	35:T>C	35	1	0.144068	0.872881	0.127119	0.855932	0.0169492	0.246625	0.221919	0.234272	14.4197	16.2559	0.994048	2	2	2	2	2	2	2	2	2	2	2	2	2	2	2	2	2	2	2	2	2	2	2	2	2	2	2	2
4561918|F|0-7:A>G-7:A>G	4561918	TGCAGGTACTCGACGCCGATCGTCCGCAGCGCACACCACTTGCGGGTTGCGGCGCGGCGTCAGGAGGAA	TGCAGGTACTCGACGCCGATCGTCCGCAGCGCACACCACTTGCGGGTTGCGGCGCGGCGTCAGGAGGAA	chr1A	294734992	1	1.21e-27	7:A>G	7	1	0.847458	0.161017	0.838983	0.152542	0.00847458	0.258546	0.270181	0.264364	10.6148	9.48476	0.988095	0	0	0	0	1	0	0	0	0	0	0	0	0	0	0	0	0	0	0	0	0	0	0	0	0	0	0	0
4348546|F|0-19:C>G-19:C>G	4348546	TGCAGCAGTGCGTGCAGCGCTGCCAGGAGGACCGAGATCGGAAGAGCGGTTCAGCAGGAATGCCGAGAC	TGCAGCAGTGCGTGCAGCGCTGCCAGGAGGACCG		0	0	999	19:C>G	19	1	0.652542	0.483051	0.516949	0.347458	0.135593	0.453462	0.499425	0.476444	21.3083	20.6218	1	0	2	0	2	0	2	0	1	0	0	0	0	0	0	0	0	0	0	2	1	0	0	2	2	2	2	2	2
8511489|F|0-59:C>G-59:C>G	8511489	TGCAGGATAATTCCTCGACACCGACTGGCTTGTCGCGAACGGATTTGTCCCGTGCTCCACGCCAAGTGC	TGCAGGATAATTCCTCGACACCGACTGGCTTGTCGCGAACGGATTTGTCCCGTGCTCCACGCCAAGTGC	chr6B	460273840	1	1.21e-27	59:C>G	59	1	0.262712	0.805085	0.194915	0.737288	0.0677966	0.387389	0.313847	0.350618	9.4147	10.7258	0.988095	2	1	2	0	2	2	2	2	0	0	2	2	2	2	2	2	2	2	2	2	0	2	1	0	0	0	2	2
4342959|F|0-8:G>A-8:G>A	4342959	TGCAGGTAGCCGAGGAAGGTGTGGAACGGGCCGAGATCGGAAGAGCGGTTCAGCAGGAATGCCGAGACC	TGCAGGTAGCCGAGGAAGGTGTGGAACGGGCCG	chr5D	372325110	1	2.12e-08	8:G>A	8	1	0.822034	0.686441	0.313559	0.177966	0.508475	0.292588	0.43048	0.361534	10.0568	9.35156	0.975904	2	0	0	0	0	0	0	0	1	1	2	1	1	1	1	1	2	1	1	0	1	1	2	2	2	2	2	2
3617502|F|0-64:A>G-64:A>G	3617502	TGCAGTTCGTTGTCTCGGAGAAGAGGAGAAATCGCTGGTCCTGTGAGATCTGCACGCCGTTTGGAAAGA	TGCAGTTCGTTGTCTCGGAGAAGAGGAGAAATCGCTGGTCCTGTGAGATCTGCACGCCGTTTGGAAAGA	chr4A	94980642	1	1.21e-22	64:A>G	64	1	0.389831	0.669492	0.330508	0.610169	0.059322	0.475725	0.442545	0.459135	8.97759	8.56593	0.988095	2	1	2	0	2	2	2	2	2	2	2	2	2	2	2	2	2	2	2	2	2	2	0	0	0	0	0	0
4370947|F|0-13:T>C-13:T>C	4370947	TGCAGGTGCGCCTTGTTATCAACAAGATCCGTGAGGCGGCCACCAGAGGCACGGCGGTGGACATGAGCG	TGCAGGTGCGCCTTGTTATCAACAAGATCCGTGAGGCGGCCACCAGAGGCACGGCGGTGGACATGAGCG	chr5B	8352484	2	5.61e-26	13:T>C	13	1	0.779661	0.271186	0.728814	0.220339	0.0508475	0.343579	0.395289	0.369434	9.70035	8.60393	0.982143	0	1	0	0	0	0	0	0	0	2	1	2	2	2	2	0	0	0	0	0	0	2	0	0	0	0	0	0
3607415|F|0-32:G>T-32:G>T	3607415	TGCAGTCGCTGTGCCATGATCACGTTCCCGCCGAGAGTCGCCGTGTTCCGAGATCGGAAGAGCGGTTCA	TGCAGTCGCTGTGCCATGATCACGTTCCCGCCGAGAGTCGCCGTGTTCCG	chr5D	490601526	1	5.11e-14	32:G>T	32	1	0.644068	0.398305	0.601695	0.355932	0.0423729	0.458489	0.479316	0.468903	15.5603	13.7126	1	0	0	0	0	0	0	2	0	0	0	0	0	0	0	0	2	0	0	2	2	2	0	0	0	0	0	0	0
3043491|F|0-25:C>T-25:C>T	3043491	TGCAGATGGAGTACGTGGACCTGTACCTGATCCACTGGCCGATCAGCCTCAAGCCCGAGATCGGAAGAG	TGCAGATGGAGTACGTGGACCTGTACCTGATCCACTGGCCGATCAGCCTCAAGCCCG	chr2A	541200911	2	1.86e-19	25:C>T	25	1	0.805085	0.262712	0.737288	0.194915	0.0677966	0.313847	0.387389	0.350618	13.0908	11.8072	1	2	2	0	2	2	2	2	2	0	0	0	2	2	0	2	0	0	0	0	0	0	0	0	0	0	0	0	0
3621245|F|0-22:C>G-22:C>G	3621245	TGCAGAAGGTCGGGAATGCCCTCAAGCGGTCCGCGGGCTCCGAGATCGGAAGAGCGGTTCAGCAGGAAT	TGCAGAAGGTCGGGAATGCCCTCAAGCGGTCCGCGGGCTCCG	chr5D	513511682	1	4.51e-13	22:C>G	22	1	0.644068	0.855932	0.144068	0.355932	0.5	0.458489	0.246625	0.352557	10.3005	7.91167	0.97619	2	1	2	2	2	2	1	2	1	0	2	2	2	2	1	1	2	0	1	1	0	1	1	1	1	2	2	1
4366215|F|0-59:C>G-59:C>G	4366215	TGCAGCGTCACGAGCACCAGCGGGTCCAGCCCGCCGTTCATGGCCACCTTGACGAGCGACACCATGACC	TGCAGCGTCACGAGCACCAGCGGGTCCAGCCCGCCGTTCATGGCCACCTTGACGAGCGACACCATGACC	chr7A	8372015	1	1.21e-27	59:C>G	59	1	0.669492	0.381356	0.618644	0.330508	0.0508475	0.442545	0.471847	0.457196	7.21304	6.4755	0.988095	0	0	0	0	0	0	2	0	2	0	0	0	0	0	0	2	2	2	2	0	2	0	1	0	0	0	2	2
3046319|F|0-5:G>C-5:G>C	3046319	TGCAGGCCGATGCCGCCCACGGGGGCGCCCTTCTCCATGAGCGCGTTGACCTGCGCGATGTACTTCTCC	TGCAGGCCGATGCCGCCCACGGGGGCGCCCTTCTCCATGAGCGCGTTGACCTGCGCGATGTACTTCTCC	chr3A	20557236	1	5.61e-26	5:G>C	5	1	0.677966	0.355932	0.644068	0.322034	0.0338983	0.436656	0.458489	0.447573	10.4829	9.55524	0.988095	0	0	0	0	0	2	0	0	2	2	0	0	2	2	2	0	0	0	2	0	2	2	2	2	2	2	2	2
3618423|F|0-29:T>C-29:T>C	3618423	TGCAGGGCACTCCGCTTTCCTTTGTGCTCTACTACACGCCACTTCCTCCAAGTACTGCCACTCCTCCGA	TGCAGGGCACTCCGCTTTCCTTTGTGCTCTACTACACGCCACTTCCTCCAAGTACTGCCACTCCTCCGA	chr5A	36740586	1	2.02e-25	29:T>C	29	1	0.618644	0.457627	0.542373	0.381356	0.0762712	0.471847	0.496409	0.484128	11.8076	11.2794	0.994048	2	0	2	0	0	0	0	0	2	0	0	0	0	0	0	1	0	2	0	0	0	0	2	2	2	2	2	2
3042199|F|0-56:T>A-56:T>A	3042199	TGCAGTGCCACATTGGCTAGGCGAATTGACCTCTCTCAAGACACTTTGGATACATATCAGTGGAGGCTT	TGCAGTGCCACATTGGCTAGGCGAATTGACCTCTCTCAAGACACTTTGGATACATATCAGTGGAGGCTT	chr1B	641202994	7	5.61e-26	56:T>A	56	1	0.355932	0.661017	0.338983	0.644068	0.0169492	0.458489	0.448147	0.453318	7.07353	7.63322	1	0	2	2	0	2	2	2	0	0	2	2	2	2	2	2	1	0	2	2	2	0	2	2	2	2	2	2	2
3046401|F|0-19:G>C-19:G>C	3046401	TGCAGAAGGAGTCGTCGGAGGCCTCCGAGGCGCACGACACGTTGAGCGACTGCATGTTCCCGTTCTTCC	TGCAGAAGGAGTCGTCGGAGGCCTCCGAGGCGCACGACACGTTGAGCGACTGCATGTTCCCGTTCTTCC	chr5A	439569621	1	1.21e-27	19:G>C	19	1	0.754237	0.288136	0.711864	0.245763	0.0423729	0.370727	0.410227	0.390477	7.768	7.79394	0.982143	0	2	0	0	0	0	2	0	0	0	0	0	0	0	0	0	0	2	0	2	0	0	0	0	0	0	0	0
4206125|F|0-14:A>G-14:A>G	4206125	TGCAGGCAGAAACGAGACGAGGCGAAGGTGGAGACGAGCCTCCGCGGCGACCGAGATCGGAAGAGCGGT	TGCAGGCAGAAACGAGACGAGGCGAAGGTGGAGACGAGCCTCCGCGGCGACCG	chr2B	668683546	1	2.68e-17	14:A>G	14	1	0.29661	0.788136	0.211864	0.70339	0.0847458	0.417265	0.333956	0.37561	9.43014	10.406	0.975904	2	2	2	2	2	2	0	2	2	0	2	2	1	0	2	2	2	2	1	2	2	2	2	2	2	2	2	2
4552312|F|0-14:T>C-14:T>C	4552312	TGCAGGAGCGGGTGTTGAGTTGCCATGAAGCCATGATTCAGGCCACCGAGATCGGAAGAGCGGTTCAGC	TGCAGGAGCGGGTGTTGAGTTGCCATGAAGCCATGATTCAGGCCACCG	chr5A	461008994	1	2.78e-16	14:T>C	14	1	0.847458	0.330508	0.669492	0.152542	0.177966	0.258546	0.442545	0.350546	11.0927	11.2774	1	0	2	0	2	0	0	2	0	0	0	1	1	0	0	0	0	1	0	0	2	0	0	1	1	1	0	1	0
4342511|F|0-9:T>C-9:T>C	4342511	TGCAGCAGATGGCGGCCCTCCGCGGCGCGGCGCGGGTGGACGTCCGAGATCGGAAGAGCGGTTCAGCAG	TGCAGCAGATGGCGGCCCTCCGCGGCGCGGCGCGGGTGGACGTCCG	chr7A	108818102	1	3.41e-15	9:T>C	9	1	0.677966	0.398305	0.601695	0.322034	0.0762712	0.436656	0.479316	0.457986	12.5452	11.2611	0.988095	2	0	2	0	1	0	0	0	0	2	2	2	0	1	0	2	2	0	0	0	0	0	0	0	0	0	0	0
4210219|F|0-40:C>G-40:C>G	4210219	TGCAGATCATGGCCCTGCACTCCTCCAGCCCCATCTTCTCCGACCCCAGCAGCTTGCCCAGCATCCGCC	TGCAGATCATGGCCCTGCACTCCTCCAGCCCCATCTTCTCCGACCCCAGCAGCTTGCCCAGCATCCGCC	chr5D	246766717	1	5.61e-26	40:C>G	40	1	0.152542	0.872881	0.127119	0.847458	0.0254237	0.258546	0.221919	0.240233	6.71274	8.31194	0.988095	2	2	2	2	2	2	0	2	2	2	2	2	2	2	2	0	2	2	2	2	2	2	2	2	2	2	2	2
3614430|F|0-5:T>C-5:T>C	3614430	TGCAGTCTCATCGAGATCGACGGCGTGGTGCACGAGTTCCAAGCTGTTCCGAGATCGGAAGAGCGGTTC	TGCAGTCTCATCGAGATCGACGGCGTGGTGCACGAGTTCCAAGCTGTTCCG	chr1D	443799512	1	1.49e-14	5:T>C	5	1	0.813559	0.254237	0.745763	0.186441	0.0677966	0.303361	0.379201	0.341281	11.1206	7.99394	0.993976	0	0	0	0	0	2	0	0	0	0	0	0	0	0	0	0	0	0	2	0	0	0	0	1	0	0	0	0
4216639|F|0-26:G>T-26:G>T	4216639	TGCAGGGAGGAGAGCGCCTGCACGTAGGCGGCGACGAGGTCGGGCGAGTAGTCCGAGATCGGAAGAGCG	TGCAGGGAGGAGAGCGCCTGCACGTAGGCGGCGACGAGGTCGGGCGAGTAGTCCG	chr3D	613624231	1	2.24e-18	26:G>T	26	1	0.940678	0.576271	0.423729	0.059322	0.516949	0.111606	0.488365	0.299986	18.8684	11.3984	0.994048	1	0	2	1	0	1	0	1	1	2	1	1	1	1	1	1	2	0	1	1	2	1	1	1	1	1	1	1
3618494|F|0-31:A>C-31:A>C	3618494	TGCAGGTATGTCTTGCCAGCAAATCCGATGGAGAATTTTTCATCGGGCTGTCCGAGATCGGAAGAGCGG	TGCAGGTATGTCTTGCCAGCAAATCCGATGGAGAATTTTTCATCGGGCTGTCCG		0	0	999	31:A>C	31	1	0.644068	0.372881	0.627119	0.355932	0.0169492	0.458489	0.467682	0.463085	15.4245	15.5898	0.994048	0	2	0	2	2	0	2	0	1	0	0	0	0	2	0	0	0	0	2	0	0	2	0	0	0	0	2	2
3621327|F|0-32:T>C-32:T>C	3621327	TGCAGGTGCAGGCCAAAGATTGATATGTCGGATGGAGCACCGAGATCGGAAGAGCGGTTCAGCAGGAAT	TGCAGGTGCAGGCCAAAGATTGATATGTCGGATGGAGCACCG	chr5D	3038173	2	4.51e-13	32:T>C	32	1	0.610169	0.872881	0.127119	0.389831	0.483051	0.475725	0.221919	0.348822	13.7984	11.0464	0.97619	2	2	2	2	1	2	1	2	2	0	0	0	0	0	0	1	1	2	2	2	1	0	2	2	2	2	2	2
4369261|F|0-8:A>G-8:A>G	4369261	TGCAGGCGACCACGGGCCTCGCCACGCTCTTCGACGTGGTCACCCAGGGGTGGCTGGACGCCGACGTGC	TGCAGGCGACCACGGGCCTCGCCACGCTCTTCGACGTGGTCACCCAGGGGTGGCTGGACGCCGACGTGC	chr1A	577538229	1	1.21e-27	8:A>G	8	1	0.720339	0.322034	0.677966	0.279661	0.0423729	0.402901	0.436656	0.419779	10.2416	9.48923	0.97619	2	0	0	0	0	0	0	0	0	0	0	0	0	0	0	1	0	0	0	0	0	0	2	2	2	2	0	2
3045391|F|0-19:T>C-19:T>C	3045391	TGCAGGGAGACGTGCGTGCTGCGGATGAGGAGAGCCAGCCTCACTTCCTGATCGTGACGTACCCGAGAT	TGCAGGGAGACGTGCGTGCTGCGGATGAGGAGAGCCAGCCTCACTTCCTGATCGTGACGTACCCGAGAT	chr1D	118510487	1	2.03e-20	19:T>C	19	1	0.186441	0.864407	0.135593	0.813559	0.0508475	0.303361	0.234415	0.268888	6.91049	8.30624	0.988095	2	2	2	0	2	0	2	0	2	2	2	2	2	2	2	2	2	2	2	0	2	2	2	2	2	2	2	2
3621327|F|0-28:G>C-28:G>C	3621327	TGCAGGTGCAGGCCAAAGATTGATATGTGGGATGGAGCACCGAGATCGGAAGAGCGGTTCAGCAGGAAT	TGCAGGTGCAGGCCAAAGATTGATATGTGGGATGGAGCACCG	chr5B	2628851	3	4.51e-13	28:G>C	28	1	0.872881	0.601695	0.398305	0.127119	0.474576	0.221919	0.479316	0.350618	26.5142	13.953	0.994048	0	0	0	0	1	0	1	0	0	2	2	2	2	2	2	1	1	0	0	0	1	2	0	0	0	0	0	0
3047805|F|0-61:C>A-61:C>A	3047805	TGCAGCGCTCGAGCTTGGCGCACTCCCGCCTGCTCTGCGGGATGCGCAGGAGGCTCATGCCCACGGCGA	TGCAGCGCTCGAGCTTGGCGCACTCCCGCCTGCTCTGCGGGATGCGCAGGAGGCTCATGCCCACGGCGA	chr6B	673624511	7	2.61e-24	61:C>A	61	1	0.79661	0.237288	0.762712	0.20339	0.0338983	0.324045	0.361965	0.343005	9.20999	9.02885	1	0	0	0	0	0	0	0	0	0	0	0	0	0	0	2	0	0	2	2	0	0	0	0	0	0	0	0	0
14480074|F|0-45:A>C-45:A>C	14480074	TGCAGCATACCCTCCAGCACGCCTTGGTCCAAGGCATCCAGGTACAGAGGTTCCTGTTGGCCCATCTCC	TGCAGCATACCCTCCAGCACGCCTTGGTCCAAGGCATCCAGGTACAGAGGTTCCTGTTGGCCCATCTCC	chr7D	169497947	6	1.21e-27	45:A>C	45	1	0.686441	0.711864	0.288136	0.313559	0.398305	0.43048	0.410227	0.420353	25.2184	11.9976	0.994048	1	1	1	2	2	2	2	2	0	0	2	2	0	0	0	1	2	0	1	2	1	0	0	0	0	0	0	1
10522650|F|0-34:C>T-34:C>T	10522650	TGCAGCTGGTGGACGAGGGTGACATGCGCATCCTCGACAAGGGCGGCGAGCTCGCGTGGAAGGCCAGCG	TGCAGCTGGTGGACGAGGGTGACATGCGCATCCTCGACAAGGGCGGCGAGCTCGCGTGGAAGGCCAGCG	chr4D	385518447	4	5.61e-26	34:C>T	34	1	0.449153	0.669492	0.330508	0.550847	0.118644	0.494829	0.442545	0.468687	8.4159	7.70342	0.982143	2	0	2	0	2	2	1	2	2	2	2	2	2	2	2	2	2	2	2	2	2	2	0	0	0	0	0	0
8511748|F|0-7:A>T-7:A>T	8511748	TGCAGGCACGCGCACGCCTTGAGCAGGAAGGGGAAGGTGAGGTGGTCCGAGATCGGAAGAGCGGTTCAG	TGCAGGCACGCGCACGCCTTGAGCAGGAAGGGGAAGGTGAGGTGGTCCG	chr7D	509920330	1	3.77e-15	7:A>T	7	1	0.762712	0.271186	0.728814	0.237288	0.0338983	0.361965	0.395289	0.378627	13.6957	15.8494	0.994048	0	0	0	0	0	0	0	0	2	2	0	0	0	2	0	0	0	0	0	0	0	2	0	0	0	0	0	0
4369277|F|0-25:C>G-25:C>G	4369277	TGCAGGCCACGGCTCTACGCGGCACCTACACGAACGCCGCACCGAGATCGGAAGAGCGGTTCAGCAGGA	TGCAGGCCACGGCTCTACGCGGCACCTACACGAACGCCGCACCG		0	0	999	25:C>G	25	1	0.830508	0.288136	0.711864	0.169492	0.118644	0.281528	0.410227	0.345878	9.64136	7.37654	0.994048	0	1	0	0	0	0	0	0	2	0	0	2	2	1	0	0	2	0	1	1	0	0	0	0	0	0	0	0
8511408|F|0-7:T>C-7:T>C	8511408	TGCAGCATGATTCAATTGAAGCTGTTGTAATTGGAGTGGTAATTTTGAGCCCTGAAAAAGGGGATTTTG	TGCAGCATGATTCAATTGAAGCTGTTGTAATTGGAGTGGTAATTTTGAGCCCTGAAAAAGGGGATTTTG	chr1A	368746794	1	1.21e-27	7:T>C	7	1	0.889831	0.127119	0.872881	0.110169	0.0169492	0.196064	0.221919	0.208992	17.8772	15.0239	0.994048	0	0	0	0	0	0	0	0	0	0	0	0	0	0	0	0	0	0	0	0	0	0	0	0	0	0	0	0
3047529|F|0-25:T>C-25:T>C	3047529	TGCAGCGACGTGTGGTTCAAGTACTTGCTGCCTCCGCGCAATCCGAGATCGGAAGAGCGGTTCAGCAGG	TGCAGCGACGTGTGGTTCAAGTACTTGCTGCCTCCGCGCAATCCG		0	0	999	25:T>C	25	1	0.855932	0.169492	0.830508	0.144068	0.0254237	0.246625	0.281528	0.264076	9.78778	9.70886	0.988095	0	0	0	0	0	0	0	0	2	1	0	0	0	2	0	0	0	0	0	0	0	2	0	0	0	0	0	0
3041372|F|0-52:T>C-52:T>C	3041372	TGCAGTTCCTCTTCAGCTTCGCCGCCTCCGTCGTCATGCTCTGGTTCCACTTTGCCGAGATCGGAAGAG	TGCAGTTCCTCTTCAGCTTCGCCGCCTCCGTCGTCATGCTCTGGTTCCACTTTGCCG	chr4A	584388334	1	4e-21	52:T>C	52	1	0.923729	0.169492	0.830508	0.0762712	0.0932203	0.140908	0.281528	0.211218	7.43243	11.3257	0.958333	0	0	0	1	2	0	0	0	0	1	0	0	0	1	0	0	0	0	0	0	0	0	0	0	0	0	0	0
4356770|F|0-34:A>T-34:A>T	4356770	TGCAGCGCTGTTGGTCATTCTGGGCTCCCTGATCAGCCTCTCTCTACGGCGGCGACGGAGGAAGCGACA	TGCAGCGCTGTTGGTCATTCTGGGCTCCCTGATCAGCCTCTCTCTACGGCGGCGACGGAGGAAGCGACA	chr5A	47540566	1	1.21e-27	34:A>T	34	1	0.338983	0.677966	0.322034	0.661017	0.0169492	0.448147	0.436656	0.442402	6.82609	7.65587	0.994048	0	1	0	0	0	0	2	0	0	2	2	2	2	2	2	0	2	2	2	2	2	2	2	2	2	2	2	2
8537398|F|0-38:T>C-38:T>C	8537398	TGCAGCTCGGCCAGCTCGGCGAGCAGCGCCGCGTCGGCTGACGACTTGGACATGTCGCCGAGATCGGAA	TGCAGCTCGGCCAGCTCGGCGAGCAGCGCCGCGTCGGCTGACGACTTGGACATGTCGCCG	chr1B	411990528	1	4.41e-21	38:T>C	38	1	0.372881	0.788136	0.211864	0.627119	0.161017	0.467682	0.333956	0.400819	8.39617	10.1453	0.993976	2	2	2	0	2	1	2	0	2	2	2	2	2	2	2	2	2	2	0	1	2	2	1	1	1	1	1	1
4568188|F|0-23:G>A-23:G>A	4568188	TGCAGTGGTTCGGGGACAGCAGCGGCCAGGCCGCGCCGAGATCGGAAGAGCGGTTCAGCAGGAATGCCG	TGCAGTGGTTCGGGGACAGCAGCGGCCAGGCCGCGCCG	chr2B	563922107	1	5.53e-11	23:G>A	23	1	0.262712	0.779661	0.220339	0.737288	0.0423729	0.387389	0.343579	0.365484	7.50479	8.10702	0.988095	2	2	2	2	0	2	2	2	2	0	2	2	0	0	2	2	2	2	0	2	2	2	2	2	2	2	2	2
10522319|F|0-19:C>G-19:C>G	10522319	TGCAGTGGCTCGACGTGTCCACAAACGCGCTGTCCGAGATCGGAAGAGCGGTTCAGCAGGAATGCCGAG	TGCAGTGGCTCGACGTGTCCACAAACGCGCTGTCCG		0	0	999	19:C>G	19	1	0.144068	0.889831	0.110169	0.855932	0.0338983	0.246625	0.196064	0.221344	11.3197	11.9369	0.994048	2	0	2	0	2	2	2	2	2	2	2	2	2	2	2	2	2	2	2	2	2	2	2	2	2	2	2	2
4353877|F|0-13:C>G-13:C>G	4353877	TGCAGAGGACGGACCTTTCAAGTGGAGAAGGAAACGCCGAGATCGGAAGAGCGGTTCAGCAGGAATGCC	TGCAGAGGACGGACCTTTCAAGTGGAGAAGGAAACGCCG	chr5B	531194944	1	1.68e-11	13:C>G	13	1	0.771186	0.381356	0.618644	0.228814	0.152542	0.352916	0.471847	0.412382	17.9763	14.9807	1	1	2	1	0	2	2	0	2	1	0	0	0	0	0	0	0	1	2	0	0	0	0	0	0	0	0	0	0
3607314|F|0-39:T>C-39:T>C	3607314	TGCAGCTGCCGAACCCATTACTTCCGCGTAGTTCCTTGGTGGAGGTCATATTCTCCGAGATCGGAAGAG	TGCAGCTGCCGAACCCATTACTTCCGCGTAGTTCCTTGGTGGAGGTCATATTCTCCG	chr5B	208728682	1	1.86e-19	39:T>C	39	1	0.762712	0.29661	0.70339	0.237288	0.059322	0.361965	0.417265	0.389615	14.8622	12.0426	0.982143	0	0	0	0	0	0	0	0	1	0	0	0	0	0	0	0	0	0	0	2	0	0	0	0	0	0	0	0
8511332|F|0-58:G>C-58:G>C	8511332	TGCAGACGGCTAACAGCTTCTGCATGAGGTAGTTCCCGAACGGGTTCACCATGAGGTCGACGGCGTGAC	TGCAGACGGCTAACAGCTTCTGCATGAGGTAGTTCCCGAACGGGTTCACCATGAGGTCGACGGCGTGAC	chr5B	182990362	1	5.61e-26	58:G>C	58	1	0.771186	0.305085	0.694915	0.228814	0.0762712	0.352916	0.424016	0.388466	8.96433	8.11511	0.987952	0	0	0	0	0	0	0	0	1	0	0	0	0	0	0	0	0	0	0	2	0	0	0	0	0	0	0	0
3047221|F|0-41:G>A-41:G>A	3047221	TGCAGGTTCTGCTCCCGCTGGAACCCCTGCCCGCAGATCTCGCACACGTACCGAGATCGGAAGAGCGGT	TGCAGGTTCTGCTCCCGCTGGAACCCCTGCCCGCAGATCTCGCACACGTACCG	chr4D	392537809	1	5.77e-19	41:G>A	41	1	0.830508	0.220339	0.779661	0.169492	0.0508475	0.281528	0.343579	0.312554	13.3789	13.3986	0.994048	0	0	0	0	0	0	0	0	2	2	0	0	0	2	0	0	0	0	0	0	0	2	0	0	0	0	0	0
4208670|F|0-14:T>C-14:T>C	4208670	TGCAGCAGGCAAATTGCATTGCAGAGAGTGATCTCCATTGGAAAAGGAAACCGAGATCGGAAGAGCGGT	TGCAGCAGGCAAATTGCATTGCAGAGAGTGATCTCCATTGGAAAAGGAAACCG	chr4B	562355353	1	2.68e-17	14:T>C	14	1	0.110169	0.889831	0.110169	0.889831	0	0.196064	0.196064	0.196064	14.8179	14.5664	0.994048	2	2	2	2	2	2	2	2	0	0	2	2	2	0	2	2	2	0	2	2	2	0	2	2	2	2	2	2
4353877|F|0-25:A>G-25:A>G	4353877	TGCAGAGGACGGACCTTTCAAGTGGAGAAGGAAACGCCGAGATCGGAAGAGCGGTTCAGCAGGAATGCC	TGCAGAGGACGGACCTTTCAAGTGGAGAAGGAAACGCCG	chr5B	531194944	1	1.68e-11	25:A>G	25	1	0.788136	0.372881	0.627119	0.211864	0.161017	0.333956	0.467682	0.400819	17.8202	8.27619	0.982143	1	2	1	0	2	2	0	2	1	0	0	0	0	0	0	0	1	2	0	1	0	0	0	0	0	0	0	0
3040716|F|0-28:C>T-28:C>T	3040716	TGCAGAAACGCTTCCACCATGGTGAGTCCTACGACCATGCACGCACGGCCATCTTTCTTGACCGAGATC	TGCAGAAACGCTTCCACCATGGTGAGTCCTACGACCATGCACGCACGGCCATCTTTCTTGACCG	chr4D	453331045	1	6.37e-25	28:C>T	28	1	0.966102	0.194915	0.805085	0.0338983	0.161017	0.0654984	0.313847	0.189673	11.6429	8.23145	0.97619	1	2	0	2	1	0	0	0	1	1	0	0	0	1	0	0	0	1	1	0	0	1	0	0	0	0	0	0
3047529|F|0-33:C>G-33:C>G	3047529	TGCAGCGACGTGTGGTTCAAGTACTTGCTGCCTCCGCGCAATCCGAGATCGGAAGAGCGGTTCAGCAGG	TGCAGCGACGTGTGGTTCAAGTACTTGCTGCCTCCGCGCAATCCG		0	0	999	33:C>G	33	1	0.855932	0.169492	0.830508	0.144068	0.0254237	0.246625	0.281528	0.264076	9.78778	6.3125	0.994048	0	0	0	0	0	0	0	0	2	1	0	0	0	2	0	0	0	0	0	0	0	2	0	0	0	0	0	0
4212312|F|0-43:G>T-43:G>T	4212312	TGCAGCCGCTGGACGCGGGTGTCGGCGGCGCGTCGGCCGCGCCGCCAATCCGAGATCGGAAGAGCGGTT	TGCAGCCGCTGGACGCGGGTGTCGGCGGCGCGTCGGCCGCGCCGCCAATCCG	chr5A	411686960	1	1.99e-18	43:G>T	43	1	0.762712	0.279661	0.720339	0.237288	0.0423729	0.361965	0.402901	0.382433	7.67289	7.38356	0.994048	0	0	0	0	0	0	2	0	0	1	0	0	0	0	0	0	0	0	0	0	0	0	2	2	2	2	2	2
8511917|F|0-20:G>A-20:G>A	8511917	TGCAGCAGGGAAGGAGGGGGGAAGGAGCTCGAGGAGACGGAGGGGTGGTTCCCGTGGAAGCACGACGAC	TGCAGCAGGGAAGGAGGGGGGAAGGAGCTCGAGGAGACGGAGGGGTGGTTCCCGTGGAAGCACGACGAC	chr5A	328553708	1	5.61e-26	20:G>A	20	1	0.847458	0.211864	0.788136	0.152542	0.059322	0.258546	0.333956	0.296251	10.6638	9.57192	0.97619	0	1	0	0	0	0	0	1	2	2	0	0	2	2	2	0	0	2	1	0	0	2	0	0	0	0	0	0
8512710|F|0-36:C>A-36:C>A	8512710	TGCAGTTGACGATGAGTATGTCGATGGCGTCGGGGGCGATGCCGAGATCGGAAGAGCGGTTCAGCAGGA	TGCAGTTGACGATGAGTATGTCGATGGCGTCGGGGGCGATGCCG	chr4A	600366561	2	3.95e-14	36:C>A	36	1	0.90678	0.0932203	0.90678	0.0932203	0	0.169061	0.169061	0.169061	8.81195	9.44599	1	0	0	0	0	0	0	0	0	2	2	0	0	0	2	0	0	0	2	0	0	0	2	0	0	0	0	0	0
3616696|F|0-39:G>A-39:G>A	3616696	TGCAGCATGGGGCCCATGGTCATGGACGGCACCACCACCGCCAGCTCCAGCCCCCTCTTGGCCGCCTCC	TGCAGCATGGGGCCCATGGTCATGGACGGCACCACCACCGCCAGCTCCAGCCCCCTCTTGGCCGCCTCC	chr6D	454826688	2	2.61e-24	39:G>A	39	1	0.847458	0.389831	0.610169	0.152542	0.237288	0.258546	0.475725	0.367136	22.6598	11.7461	0.970238	0	2	0	2	0	1	0	2	0	0	0	1	1	0	1	0	1	0	0	0	0	0	1	0	0	0	2	2
3040631|F|0-10:C>T-10:C>T	3040631	TGCAGCCAAACAAGAAATCATCAATGCTGAAGTTGTTTCCTAAAGTGAGCTTGTCCTTGGCCAAGCTTC	TGCAGCCAAACAAGAAATCATCAATGCTGAAGTTGTTTCCTAAAGTGAGCTTGTCCTTGGCCAAGCTTC	chr5A	55341971	1	1.21e-27	10:C>T	10	1	0.686441	0.322034	0.677966	0.313559	0.00847458	0.43048	0.436656	0.433568	13.4726	11.6331	0.994048	2	0	2	2	2	2	0	2	2	0	0	0	0	0	0	2	0	0	0	0	0	0	0	0	0	0	0	0
8535118|F|0-23:A>G-23:A>G	8535118	TGCAGCCTCGCCTTCGGCCGCGCAGTCCCAACCGAAGCCGCCGCTACCGTTCAGGTCGACCAGCGCCGA	TGCAGCCTCGCCTTCGGCCGCGCAGTCCCAACCGAAGCCGCCGCTACCGTTCAGGTCGACCAGCGCCGA	chr7A	521470720	1	2.02e-25	23:A>G	23	1	0.29661	0.90678	0.0932203	0.70339	0.20339	0.417265	0.169061	0.293163	8.41779	12.602	0.982143	2	2	2	2	2	2	2	1	2	2	2	2	1	1	1	2	1	1	1	2	2	1	2	2	2	2	2	0
8512951|F|0-14:G>C-14:G>C	8512951	TGCAGGAGGCAGCCGACGACCAGAGGCCCGAGATCGGAAGAGCGGTTCAGCAGGAATGCCGAGACCGAT	TGCAGGAGGCAGCCGACGACCAGAGGCCCG		0	0	999	14:G>C	14	1	0.398305	0.652542	0.347458	0.601695	0.0508475	0.479316	0.453462	0.466389	10.0488	9.86214	1	2	0	2	2	2	0	2	2	2	2	2	2	2	2	2	2	2	2	2	0	2	2	2	2	2	2	2	2
4206849|F|0-25:T>G-25:T>G	4206849	TGCAGGCCGCCGACATGTTCGAGCTTGCCCGCCTCGCCGACGAGTACGGCTCCGAGATCGGAAGAGCGG	TGCAGGCCGCCGACATGTTCGAGCTTGCCCGCCTCGCCGACGAGTACGGCTCCG	chr6D	422081024	1	7.76e-18	25:T>G	25	1	0.737288	0.525424	0.474576	0.262712	0.262712	0.387389	0.498707	0.443048	9.52033	8.73116	0.97619	0	0	0	0	1	0	1	0	1	0	1	1	1	1	0	1	1	0	1	0	2	1	0	0	0	0	0	0
3042066|F|0-26:C>A-26:C>A	3042066	TGCAGCACATCCCTTCCTTATTCCCCCAAACTGTAACTGTCGTCCACCCGAAGCTGTCACCGCCGCAGC	TGCAGCACATCCCTTCCTTATTCCCCCAAACTGTAACTGTCGTCCACCCGAAGCTGTCACCGCCGCAGC	chr7B	15592633	1	5.61e-26	26:C>A	26	1	0.728814	0.313559	0.686441	0.271186	0.0423729	0.395289	0.43048	0.412884	12.3099	9.97193	1	0	0	0	0	2	2	2	2	0	0	0	0	0	0	2	0	0	0	0	0	2	0	1	2	2	2	0	0
3046685|F|0-44:A>C-44:A>C	3046685	TGCAGGCTATTCCCGCCCTCTCTAGGTCACGCGGCTGCACGACCACATCGCTACGCCACCGTGCGTTGA	TGCAGGCTATTCCCGCCCTCTCTAGGTCACGCGGCTGCACGACCACATCGCTACGCCACCGTGCGTTGA	chr5B	528222137	2	1.21e-27	44:A>C	44	1	0.79661	0.245763	0.754237	0.20339	0.0423729	0.324045	0.370727	0.347386	13.7627	11.8856	1	0	0	2	0	0	0	0	0	0	0	0	0	0	0	0	0	2	2	0	0	0	0	1	2	2	2	0	0
3045439|F|0-23:A>C-23:A>C	3045439	TGCAGTTCCCATTGCCCCACATCATGTCCCTCTTTTTTTAATCCAATAGCTCAGGTTAGATCGGAGTAC	TGCAGTTCCCATTGCCCCACATCATGTCCCTCTTTTTTTAATCCAATAGCTCAGGTTAGATCGGAGTAC	chr2B	384320443	1	1.21e-27	23:A>C	23	1	0.694915	0.364407	0.635593	0.305085	0.059322	0.424016	0.463229	0.443623	9.34317	8.38686	0.988095	0	0	0	2	2	0	0	0	0	0	0	0	0	0	0	0	0	0	0	0	0	0	2	2	2	2	2	2
4373864|F|0-28:C>T-28:C>T	4373864	TGCAGCGGGAGCGAGGAGCGGAGGTAGGCGCGCATGACGGTGCTGACGACGAACGGGTCCGCGTCCGCC	TGCAGCGGGAGCGAGGAGCGGAGGTAGGCGCGCATGACGGTGCTGACGACGAACGGGTCCGCGTCCGCC	chr2B	150710792	1	1.21e-27	28:C>T	28	1	0.389831	0.677966	0.322034	0.610169	0.0677966	0.475725	0.436656	0.456191	7.57143	9.33009	0.97619	2	0	2	0	2	2	2	2	2	2	2	2	2	2	2	2	2	2	2	2	2	2	2	2	2	2	2	2
4370561|F|0-35:C>G-35:C>G	4370561	TGCAGCGCCCACCCGAACTGCACCCCGCAGGCCACCGAGGCCGCCCGAGATCGGAAGAGCGGTTCAGCA	TGCAGCGCCCACCCGAACTGCACCCCGCAGGCCACCGAGGCCGCCCG	chr5B	16625	1	9.99e-16	35:C>G	35	1	0.855932	0.152542	0.847458	0.144068	0.00847458	0.246625	0.258546	0.252585	8.3541	7.32584	0.994048	0	0	0	0	0	0	0	0	0	2	2	2	2	2	2	0	0	0	0	0	0	2	0	0	0	0	0	0
3617886|F|0-65:G>A-65:G>A	3617886	TGCAGTTGCACGCGCCGCCGTCAACCGCGGCCTCAGCCATCCTCTGGAACGGGCACAGCCTCTGCGCCT	TGCAGTTGCACGCGCCGCCGTCAACCGCGGCCTCAGCCATCCTCTGGAACGGGCACAGCCTCTGCGCCT	chr3B	690114787	3	1.21e-27	65:G>A	65	1	0.949153	0.423729	0.576271	0.0508475	0.372881	0.096524	0.488365	0.292445	11.5857	8.9299	0.964286	2	1	1	1	0	1	0	1	1	0	1	0	0	0	0	0	0	1	0	0	0	0	0	0	0	0	0	0
3046612|F|0-40:T>C-40:T>C	3046612	TGCAGAACCTGGTGTTCCTGGACCTGTACTCGAACAGGTTTACCGAGATCGGAAGAGCGGTTCAGCAGG	TGCAGAACCTGGTGTTCCTGGACCTGTACTCGAACAGGTTTACCG	chr7D	458724766	1	5.41e-13	40:T>C	40	1	0.279661	0.966102	0.0338983	0.720339	0.245763	0.402901	0.0654984	0.2342	15.4839	27.1719	0.988095	2	2	2	2	1	2	2	1	2	2	2	1	2	0	2	2	2	1	2	1	2	0	2	2	2	2	2	2
3618957|F|0-13:A>G-13:A>G	3618957	TGCAGCTCCTGACATCCCAGATAAGAACAACGTTTGACCCAGCAAGCCAATCCCAAAGAGATCCTAGCA	TGCAGCTCCTGACATCCCAGATAAGAACAACGTTTGACCCAGCAAGCCAATCCCAAAGAGATCCTAGCA	chr1B	41316128	3	1.21e-27	13:A>G	13	1	0.864407	0.550847	0.449153	0.135593	0.415254	0.234415	0.494829	0.364622	17.2692	9.09403	0.970238	1	1	0	1	1	1	2	1	0	0	0	0	0	0	0	0	0	2	1	1	0	0	0	0	1	0	0	2
4360052|F|0-10:C>G-10:C>G	4360052	TGCAGAACGTCGTCCAGATGATCTCCGTCATGTTCGTGGGCCACCTCGGCGAGCTCGCGCTCTCCGCCG	TGCAGAACGTCGTCCAGATGATCTCCGTCATGTTCGTGGGCCACCTCGGCGAGCTCGCGCTCTCCGCCG	chr1D	441309055	1	5.61e-26	10:C>G	10	1	0.669492	0.398305	0.601695	0.330508	0.0677966	0.442545	0.479316	0.460931	9.79696	8.58696	0.994048	0	2	0	0	0	2	0	0	0	0	0	0	0	0	0	0	0	0	0	2	0	0	0	0	0	0	0	0
40904210|F|0-14:A>G-14:A>G	40904210	TGCAGGAAGGAAACATGCGAGGAGCCGAGATCGGAAGAGCGGTTCAGCAGGAATGCCGAGACCGATCTC	TGCAGGAAGGAAACATGCGAGGAGCCG		0	0	999	14:A>G	14	1	0.169492	0.855932	0.144068	0.830508	0.0254237	0.281528	0.246625	0.264076	8.75285	9.88865	0.981928	0	1	0	2	2	2	2	0	0	2	2	2	2	2	2	0	2	0	2	2	2	2	2	2	2	2	2	2
4356532|F|0-26:G>C-26:G>C	4356532	TGCAGGCGGAGGCGCTTGGCGGCGAGGCCGCCCATGGACCAGTGAGCGTCGCGGGCCCAGCAGAGGAGC	TGCAGGCGGAGGCGCTTGGCGGCGAGGCCGCCCATGGACCAGTGAGCGTCGCGGGCCCAGCAGAGGAGC		0	0	999	26:G>C	26	1	0.322034	0.830508	0.169492	0.677966	0.152542	0.436656	0.281528	0.359092	29.0471	20.4006	0.994048	0	2	2	2	2	2	2	2	1	2	2	2	2	2	2	0	2	2	2	2	0	2	2	2	2	2	2	2
4208362|F|0-7:G>A-7:G>A	4208362	TGCAGACGGACTCGTCCCTTCGGGGACATCCGATAAAATTGGAACGATACAGAGAAGATTAGCATGGCC	TGCAGACGGACTCGTCCCTTCGGGGACATCCGATAAAATTGGAACGATACAGAGAAGATTAGCATGGCC	chr4A	577540966	66	1.21e-27	7:G>A	7	1	0.762712	0.737288	0.262712	0.237288	0.5	0.361965	0.387389	0.374677	9.82488	6.46556	0.964286	1	1	1	0	0	1	0	1	2	0	0	1	1	0	1	0	1	1	0	1	1	0	2	2	2	2	1	2
4369609|F|0-34:T>C-34:T>C	4369609	TGCAGGCCAACGGCGCGACCGCGACGTCGGCCAGTGGCGCGATGGTGGTGGGGCTGAGCCCGCTGAGCG	TGCAGGCCAACGGCGCGACCGCGACGTCGGCCAGTGGCGCGATGGTGGTGGGGCTGAGCCCGCTGAGCG	chrUn	22058048	1	2.61e-24	34:T>C	34	1	0.822034	0.211864	0.788136	0.177966	0.0338983	0.292588	0.333956	0.313272	10.4355	8.96337	1	0	0	0	0	2	0	0	0	0	0	0	0	0	0	0	0	0	0	0	0	0	0	0	0	0	0	0	0
4209034|F|0-36:A>G-36:A>G	4209034	TGCAGAGCAAATTCAGGAAAGTTACGAAGCAGAGCAAGCAAGAATTCGACGCCGTTGATGGAAGGATCC	TGCAGAGCAAATTCAGGAAAGTTACGAAGCAGAGCAAGCAAGAATTCGACGCCGTTGATGGAAGGATCC	chr4A	46617693	1	5.61e-26	36:A>G	36	1	0.771186	0.305085	0.694915	0.228814	0.0762712	0.352916	0.424016	0.388466	9.78687	8.30072	0.982143	0	0	0	0	1	0	0	0	1	0	0	0	0	0	0	0	0	0	2	0	0	0	0	0	0	0	0	0
4340190|F|0-5:G>A-5:G>A	4340190	TGCAGGCCAGTAGGGGGCTGCTGACGTCCGACCAGACGCTGCTCACCGAGATCGGAAGAGCGGTTCAGC	TGCAGGCCAGTAGGGGGCTGCTGACGTCCGACCAGACGCTGCTCACCG	chrUn	124709688	2	6.01e-13	5:G>A	5	1	0.711864	0.754237	0.245763	0.288136	0.466102	0.410227	0.370727	0.390477	14.7169	12.6402	0.994048	1	2	0	1	0	0	2	0	2	1	1	0	1	1	1	1	1	2	1	1	1	1	2	2	2	2	2	2
4212915|F|0-65:G>C-65:G>C	4212915	TGCAGGCGGAGGCGCTTGGCGGCGAGCCCGCCCATGGACCAGTGCGCGTCGCGCGCCCAGCAGAGGAGC	TGCAGGCGGAGGCGCTTGGCGGCGAGCCCGCCCATGGACCAGTGCGCGTCGCGCGCCCAGCAGAGGAGC	chr4A	704807656	3	1.21e-27	65:G>C	65	1	0.838983	0.322034	0.677966	0.161017	0.161017	0.270181	0.436656	0.353419	20.1966	7.57818	0.994048	2	0	0	0	0	0	0	0	1	0	0	0	0	0	0	2	0	0	0	0	2	0	0	0	0	0	0	0
3047792|F|0-30:A>G-30:A>G	3047792	TGCAGGAGACGCCGACCCAAGAGCAGAAGGATGTGCCGAGATCGGAAGAGCGGTTCAGCAGGAATGCCG	TGCAGGAGACGCCGACCCAAGAGCAGAAGGATGTGCCG	chr5B	694009514	1	5.53e-11	30:A>G	30	1	0.838983	0.220339	0.779661	0.161017	0.059322	0.270181	0.343579	0.30688	11.5808	8.8	0.994048	0	1	2	0	0	0	0	1	0	2	2	0	0	0	2	0	0	2	0	0	0	0	1	2	2	2	0	0
3047462|F|0-20:T>C-20:T>C	3047462	TGCAGTCCGACGAGGCGAGGTTGCCGACGCTCCCACGGCACATGTACAGGGCTGCACAGGATCTTGCGT	TGCAGTCCGACGAGGCGAGGTTGCCGACGCTCCCACGGCACATGTACAGGGCTGCACAGGATCTTGCGT	chr7D	602662418	1	5.61e-26	20:T>C	20	1	0.389831	0.669492	0.330508	0.610169	0.059322	0.475725	0.442545	0.459135	8.32692	8.88273	0.988095	2	1	2	2	2	0	0	2	2	2	2	2	2	2	2	2	2	2	2	2	2	2	0	0	0	0	0	0
4356026|F|0-26:C>G-26:C>G	4356026	TGCAGGTTCCGCCGCTTGTAGCCGACCAGGCGCCGCGACGGCCGAGATCGGAAGAGCGGTTCAGCAGGA	TGCAGGTTCCGCCGCTTGTAGCCGACCAGGCGCCGCGACGGCCG		0	0	999	26:C>G	26	1	0.737288	0.745763	0.254237	0.262712	0.483051	0.387389	0.379201	0.383295	14.4337	10.3009	0.994048	0	1	1	2	0	0	1	0	0	2	1	0	0	0	1	1	2	1	0	0	1	1	2	2	2	2	2	2
4201411|F|0-40:A>T-40:A>T	4201411	TGCAGCACCACTGCCTGCGTCGGCAGGAAGATCTGGTTCGAAAGCCCGAGATCGGAAGAGCGGTTCAGC	TGCAGCACCACTGCCTGCGTCGGCAGGAAGATCTGGTTCGAAAGCCCG	chrUn	337092525	1	6.01e-13	40:A>T	40	1	0.720339	0.330508	0.669492	0.279661	0.0508475	0.402901	0.442545	0.422723	35.4013	22.3194	1	0	1	0	0	0	0	0	0	0	0	0	0	0	0	0	0	0	0	0	0	0	0	0	0	0	0	0	0
4342853|F|0-48:G>A-48:G>A	4342853	TGCAGGTTGGCGAACACGATGCTCACAGCAGCCAGCACGAGTATCCTCGTCCGAGATCGGAAGAGCGGT	TGCAGGTTGGCGAACACGATGCTCACAGCAGCCAGCACGAGTATCCTCGTCCG	chr2A	709030703	1	5.77e-19	48:G>A	48	1	0.771186	0.245763	0.754237	0.228814	0.0169492	0.352916	0.370727	0.361821	16.1617	13.2556	0.988095	0	2	0	0	2	2	0	2	0	2	2	0	0	2	0	0	0	0	0	0	2	0	0	0	0	0	0	0
8511511|F|0-65:C>G-65:C>G	8511511	TGCAGGCTGGTGAGATGGGTGAGGTGAACCACATCTACGGCTTCCTCCTTGTTCTCGATCGATTTCTCA	TGCAGGCTGGTGAGATGGGTGAGGTGAACCACATCTACGGCTTCCTCCTTGTTCTCGATCGATTTCTCA	chr1D	203916849	1	2.61e-24	65:C>G	65	1	0.779661	0.237288	0.762712	0.220339	0.0169492	0.343579	0.361965	0.352772	11.61	8.74206	0.982143	0	0	0	2	0	0	0	2	0	0	0	0	0	0	0	0	0	0	2	2	0	0	2	2	2	2	2	2
10524970|F|0-10:G>C-10:G>C	10524970	TGCAGTGCCTGATCGATTCCAGGTACAAGGACGGCCGCGCCACGACCGACACGGAGGTCGTCGGGATGC	TGCAGTGCCTGATCGATTCCAGGTACAAGGACGGCCGCGCCACGACCGACACGGAGGTCGTCGGGATGC	chr3A	13535953	1	1.21e-27	10:G>C	10	1	0.805085	0.228814	0.771186	0.194915	0.0338983	0.313847	0.352916	0.333381	8.97346	8.09881	0.982143	0	0	0	0	0	0	0	0	0	0	0	0	0	0	2	0	0	0	0	0	0	2	2	2	2	2	2	2
3041547|F|0-7:A>G-7:A>G	3041547	TGCAGCAAATACAGTGGCCTCAACTCAACTTGTGTGTAACTTGCAGGTTTCAATGCCCATGTGCATGCA	TGCAGCAAATACAGTGGCCTCAACTCAACTTGTGTGTAACTTGCAGGTTTCAATGCCCATGTGCATGCA	chr7B	592345454	2	1.56e-26	7:A>G	7	1	0.677966	0.364407	0.635593	0.322034	0.0423729	0.436656	0.463229	0.449943	8.25241	7.74895	0.975904	0	0	0	2	2	2	2	2	0	0	0	0	0	2	2	0	0	2	0	0	0	2	0	0	0	0	0	0
4372527|F|0-25:C>T-25:C>T	4372527	TGCAGGCGGTGGAGCTCGTACAGGTCGCAGCCGAGATCGGAAGAGCGGTTCAGCAGGAATGCCGAGACC	TGCAGGCGGTGGAGCTCGTACAGGTCGCAGCCG		0	0	999	25:C>T	25	1	0.627119	0.440678	0.559322	0.372881	0.0677966	0.467682	0.492962	0.480322	8.59664	8.41633	0.987805	0	0	2	2	0	0	0	1	0	0	0	0	0	0	0	0	0	0	2	2	0	2	2	2	2	2	1	2
4370552|F|0-28:C>A-28:C>A	4370552	TGCAGAGGAGTACAGAGTACCACCAGGACGAGCAAAACACTTGGGGCAGAACACCGAGATCGGAAGAGC	TGCAGAGGAGTACAGAGTACCACCAGGACGAGCAAAACACTTGGGGCAGAACACCG	chr7A	49927818	2	1.39e-20	28:C>A	28	1	0.923729	0.59322	0.40678	0.0762712	0.516949	0.140908	0.48262	0.311764	19.1043	11.7506	0.988095	0	1	0	0	0	1	0	0	1	0	0	0	0	0	0	0	0	0	1	0	0	0	1	1	1	1	1	1
4565358|F|0-17:C>G-17:C>G	4565358	TGCAGCTCGGCCAGCTCCGCGAGCAGCGCCGCGTCGGCCGACGACTTGGACATGTCGCCGAGATCGGAA	TGCAGCTCGGCCAGCTCCGCGAGCAGCGCCGCGTCGGCCGACGACTTGGACATGTCGCCG	chr1B	411990528	1	4.41e-21	17:C>G	17	1	0.694915	0.788136	0.211864	0.305085	0.483051	0.424016	0.333956	0.378986	9.09888	10.1453	0.987952	1	2	2	0	1	2	1	0	1	2	1	2	1	1	2	1	1	1	0	2	1	2	2	2	2	2	2	2
10524139|F|0-25:A>G-25:A>G	10524139	TGCAGGACAGCCTCGTGGTGGTGAAATAGTCGGCGGACCCGAGATCGGAAGAGCGGTTCAGCAGGAATG	TGCAGGACAGCCTCGTGGTGGTGAAATAGTCGGCGGACCCG		0	0	999	25:A>G	25	1	0.101695	0.915254	0.0847458	0.898305	0.0169492	0.182706	0.155128	0.168917	11.5078	13.5351	0.994048	2	2	2	2	2	2	0	2	2	2	2	2	2	2	2	2	2	2	2	2	2	2	2	2	2	2	2	2
8511647|F|0-14:C>G-14:C>G	8511647	TGCAGCAGCGGGCACGGCGGGTAGTGGTTCACCCGAGATCGGAAGAGCGGTTCAGCAGGAATGCCGAGA	TGCAGCAGCGGGCACGGCGGGTAGTGGTTCACCCG	chr1D	426870065	1	2.11e-09	14:C>G	14	1	0.79661	0.745763	0.254237	0.20339	0.542373	0.324045	0.379201	0.351623	14.3696	9.78747	0.970238	2	1	1	0	1	0	1	0	1	1	1	1	1	1	1	1	1	1	0	0	1	1	0	0	0	0	0	0
10524617|F|0-52:C>G-52:C>G	10524617	TGCAGGCGGGCCTGAGCTGGGCGTGCGGGCAGGGCCAGGCCGACTGCTCCGCCATCCAGCCCGAGATCG	TGCAGGCGGGCCTGAGCTGGGCGTGCGGGCAGGGCCAGGCCGACTGCTCCGCCATCCAGCCCG	chr4B	517438263	1	4.82e-21	52:C>G	52	1	0.271186	0.872881	0.127119	0.728814	0.144068	0.395289	0.221919	0.308604	7.06061	10.5107	0.987952	2	1	2	0	2	2	2	2	2	2	2	2	2	2	2	2	2	2	2	2	2	2	2	2	2	2	2	2
3607583|F|0-26:A>G-26:A>G	3607583	TGCAGATGTACGCCCGCTGCGCGGACACCGCCTATGCTCGCAGGGTGTTCGACGCGATGCCCCACAGGG	TGCAGATGTACGCCCGCTGCGCGGACACCGCCTATGCTCGCAGGGTGTTCGACGCGATGCCCCACAGGG	chr1D	292527043	1	5.65e-21	26:A>G	26	1	0.220339	0.838983	0.161017	0.779661	0.059322	0.343579	0.270181	0.30688	6.11203	7.66527	0.988095	2	2	2	2	2	0	2	2	2	2	2	2	2	2	2	2	2	2	0	2	2	2	2	2	1	2	2	2
8536891|F|0-59:C>A-59:C>A	8536891	TGCAGCCAGCGGAAGTCCTCCTCCCCCGCGCGCGGCGCCATGGGGTTCGCCGTCGCCACCACCGAGATC	TGCAGCCAGCGGAAGTCCTCCTCCCCCGCGCGCGGCGCCATGGGGTTCGCCGTCGCCACCACCG	chr4D	75788577	1	2.97e-23	59:C>A	59	1	0.271186	0.779661	0.220339	0.728814	0.0508475	0.395289	0.343579	0.369434	5.92245	9.21587	0.982143	2	2	2	2	1	2	0	2	1	0	0	2	2	0	2	2	2	2	0	2	2	0	2	2	2	2	2	2
4349134|F|0-6:C>T-6:C>T	4349134	TGCAGTCGTAGAGGATGACGGAGCGGAAGCGGCCCGAGATCGGAAGAGCGGTTCAGCAGGAATGCCGAG	TGCAGTCGTAGAGGATGACGGAGCGGAAGCGGCCCG	chr7D	486630268	1	5.85e-10	6:C>T	6	1	0.813559	0.245763	0.754237	0.186441	0.059322	0.303361	0.370727	0.337044	13.5597	11.4504	0.988095	2	0	2	0	0	2	2	0	0	0	0	0	0	0	0	0	0	0	1	0	0	0	0	0	0	0	0	0
8537826|F|0-13:C>T-13:C>T	8537826	TGCAGAAGGCGGCCCAGATGGGCGCGACGACGACGAGCGGCTACGGCGTGGGCTTCACCCCTGGCCACC	TGCAGAAGGCGGCCCAGATGGGCGCGACGACGACGAGCGGCTACGGCGTGGGCTTCACCCCTGGCCACC	chr3D	557924497	1	2.61e-24	13:C>T	13	1	0.177966	0.855932	0.144068	0.822034	0.0338983	0.292588	0.246625	0.269606	14.2331	12.3826	1	2	2	2	2	2	2	2	2	2	2	2	2	2	2	2	2	2	2	0	2	2	2	1	2	2	2	0	2
4207393|F|0-11:G>C-11:G>C	4207393	TGCAGCTTCAAGTACAAGTACATCTTACCATATCCACGGGGAATACCGCAGCCGAGATCGGAAGAGCGG	TGCAGCTTCAAGTACAAGTACATCTTACCATATCCACGGGGAATACCGCAGCCG		0	0	999	11:G>C	11	1	0.872881	0.194915	0.805085	0.127119	0.0677966	0.221919	0.313847	0.267883	27.7173	29.4528	1	1	0	0	0	2	1	2	1	0	0	0	0	0	0	0	0	0	0	0	0	0	0	0	0	0	0	0	0
10523230|F|0-20:T>C-20:T>C	10523230	TGCAGCGAGAGGAGCACCTTTTTGAGCCGCTCCCTGGCTTGGGCGTCGATGAGGTTCCCTTCCCCGTCG	TGCAGCGAGAGGAGCACCTTTTTGAGCCGCTCCCTGGCTTGGGCGTCGATGAGGTTCCCTTCCCCGTCG	chr3B	786510774	1	1.21e-22	20:T>C	20	1	0.855932	0.40678	0.59322	0.144068	0.262712	0.246625	0.48262	0.364622	7.68714	7.31183	1	1	0	1	1	1	1	0	1	0	0	2	2	2	0	0	2	2	0	1	1	0	0	2	2	2	2	1	2
3604239|F|0-28:G>A-28:G>A	3604239	TGCAGAAGTAATTTAGGATGTGACATATGTTGATTGCTCAATAGCCAGTAGTAGCTAGTATTTTGTGTA	TGCAGAAGTAATTTAGGATGTGACATATGTTGATTGCTCAATAGCCAGTAGTAGCTAGTATTTTGTGTA	chr1B	546534064	1	1.21e-27	28:G>A	28	1	0.881356	0.898305	0.101695	0.118644	0.779661	0.209135	0.182706	0.195921	5.22458	6.12709	0.928571	2	1	2	2	2	2	1	2	1	1	1	1	1	1	1	1	1	1	0	1	1	1	1	2	1	1	1	2
14479956|F|0-28:G>C-28:G>C	14479956	TGCAGCTCGTAGGAGGTGCTGGTGGTGAGCGCGGCGGCGCCGAGATCGGAAGAGCGGTTCAGCAGGAAT	TGCAGCTCGTAGGAGGTGCTGGTGGTGAGCGCGGCGGCGCCG	chr2A	120722528	3	4.51e-13	28:G>C	28	1	0.847458	0.169492	0.830508	0.152542	0.0169492	0.258546	0.281528	0.270037	20.1803	14.9259	1	0	0	0	0	0	0	0	0	0	0	0	0	0	0	0	0	0	0	0	2	0	0	0	0	0	0	0	0
3607083|F|0-25:C>T-25:C>T	3607083	TGCAGGGCTTCCTGGTCTTCAACGCCGTCGGTGGTGGAACCGAGATCGGAAGAGCGGTTCAGCAGGAAT	TGCAGGGCTTCCTGGTCTTCAACGCCGTCGGTGGTGGAACCG	chr5D	479878339	1	2.1e-11	25:C>T	25	1	0.847458	0.220339	0.779661	0.152542	0.0677966	0.258546	0.343579	0.301063	11.6625	10.6087	0.994048	0	1	0	0	0	0	0	0	0	0	0	0	0	0	0	0	0	0	0	0	0	0	0	0	0	0	0	0
4568672|F|0-27:C>T-27:C>T	4568672	TGCAGCCGTCCGCGGAGTCGGCCATGACCTACTCCGAGATCGGAAGAGCGGTTCAGCAGGAATGCCGAG	TGCAGCCGTCCGCGGAGTCGGCCATGACCTACTCCG	chr1B	653794854	1	7.57e-09	27:C>T	27	1	0.966102	0.618644	0.381356	0.0338983	0.584746	0.0654984	0.471847	0.268673	17.5838	6.37455	0.97619	0	1	1	1	1	1	0	1	2	0	0	0	0	0	0	1	0	0	1	1	0	0	1	1	1	1	0	1
8512439|F|0-30:G>A-30:G>A	8512439	TGCAGCAGCACGTCCACCATGTCCTTGACCGCGAAGCTCTCCCCCTCGCGCCGACGCCGCTCGCTGTGC	TGCAGCAGCACGTCCACCATGTCCTTGACCGCGAAGCTCTCCCCCTCGCGCCGACGCCGCTCGCTGTGC	chr5A	429997314	2	2.61e-24	30:G>A	30	1	0.262712	0.762712	0.237288	0.737288	0.0254237	0.387389	0.361965	0.374677	15.2124	9.81535	0.994048	0	2	2	2	2	2	2	2	2	2	2	2	2	2	2	2	2	2	2	0	2	2	0	0	0	0	0	0
10523600|F|0-25:C>G-25:C>G	10523600	TGCAGACGGCGGTCCTGCTCGCCGTCATCTGGAACACGGACTGGGAGGACGAGGCGGCGCAGGCGAGCG	TGCAGACGGCGGTCCTGCTCGCCGTCATCTGGAACACGGACTGGGAGGACGAGGCGGCGCAGGCGAGCG	chr6B	705474834	1	1.21e-27	25:C>G	25	1	0.923729	0.398305	0.601695	0.0762712	0.322034	0.140908	0.479316	0.310112	9.22838	5.69858	0.97619	0	0	0	2	0	0	1	0	0	2	1	1	2	2	0	1	2	0	0	0	1	0	0	0	0	1	0	0
4208573|F|0-11:C>T-11:C>T	4208573	TGCAGTACATGCAGTTTTGGTGCAGAGAAAGCGGCGGCGACGAGGACCCGAGATCGGAAGAGCGGTTCA	TGCAGTACATGCAGTTTTGGTGCAGAGAAAGCGGCGGCGACGAGGACCCG	chr2B	639518720	1	2.36e-17	11:C>T	11	1	0.771186	0.262712	0.737288	0.228814	0.0338983	0.352916	0.387389	0.370152	14.5376	12.1956	1	2	0	0	0	2	2	0	2	0	0	0	0	0	0	0	0	0	0	0	2	0	0	2	2	2	2	2	2
4562782|F|0-23:C>G-23:C>G	4562782	TGCAGCGTGGCCCGCGTCTTCTCCAGGCCGAGATCGGAAGAGCGGTTCAGCAGGAATGCCGAGACCGAT	TGCAGCGTGGCCCGCGTCTTCTCCAGGCCG		0	0	999	23:C>G	23	1	0.949153	0.0762712	0.923729	0.0508475	0.0254237	0.096524	0.140908	0.118716	8.62747	6.80687	0.988095	0	0	0	2	1	0	0	0	0	0	0	0	0	0	0	0	0	0	0	0	0	0	0	0	0	0	0	0
3616999|F|0-47:G>C-47:G>C	3616999	TGCAGCTGGAAGTCGAGGTTGAGGTGCTTGAAGTTGCGGGTCAGCGTGCCCCGCGGCCCCGTCACCGAG	TGCAGCTGGAAGTCGAGGTTGAGGTGCTTGAAGTTGCGGGTCAGCGTGCCCCGCGGCCCCGTCACCGAG	chr7D	7302120	1	1.21e-27	47:G>C	47	1	0.584746	0.932203	0.0677966	0.415254	0.516949	0.485636	0.1264	0.306018	7.78715	10.027	0.97619	2	2	2	2	2	2	1	2	1	2	2	2	2	2	2	0	1	1	1	2	1	2	1	1	1	1	1	1
4554644|F|0-20:C>T-20:C>T	4554644	TGCAGCATCTCGCTGCTCCACGGGGACCCGTCGGCATCAGCGCCGAGATCGGAAGAGCGGTTCAGCAGG	TGCAGCATCTCGCTGCTCCACGGGGACCCGTCGGCATCAGCGCCG	chr4A	739152063	1	1.16e-14	20:C>T	20	1	0.898305	0.118644	0.881356	0.101695	0.0169492	0.182706	0.209135	0.195921	8.01042	6.25991	0.993976	2	0	0	0	0	0	0	0	0	0	0	0	0	0	0	0	0	0	0	2	0	0	0	0	0	0	0	0
4211328|F|0-13:C>T-13:C>T	4211328	TGCAGCGCGTACCCACACGGGCCTTGAGGTTGGCGACGAACTCGTCCGAGATCGGAAGAGCGGTTCAGC	TGCAGCGCGTACCCACACGGGCCTTGAGGTTGGCGACGAACTCGTCCG	chr1B	119219133	1	2.8e-11	13:C>T	13	1	0.949153	0.661017	0.338983	0.0508475	0.610169	0.096524	0.448147	0.272336	17.3552	13.78	1	1	1	1	0	1	0	1	0	1	1	1	0	0	1	1	0	1	1	0	0	1	1	2	2	2	2	2	2
3614460|F|0-29:T>G-29:T>G	3614460	TGCAGTTTGTGACATACTTCTGCTGCTGATTGACTGCTCTGAAGTCTGAACCTCATGGAGACCGTTTCG	TGCAGTTTGTGACATACTTCTGCTGCTGATTGACTGCTCTGAAGTCTGAACCTCATGGAGACCGTTTCG	chr5B	546831358	1	1.21e-27	29:T>G	29	1	0.779661	0.29661	0.70339	0.220339	0.0762712	0.343579	0.417265	0.380422	10.7747	7.73333	1	0	0	0	0	0	0	0	0	0	0	0	0	0	2	0	0	0	0	1	2	0	2	1	2	2	1	0	0
4367810|F|0-26:G>A-26:G>A	4367810	TGCAGCTATCTACGAATGGAAGGAGAGCTAGCTAGTGTGTGTGGCACCACCGAGATCGGAAGAGCGGTT	TGCAGCTATCTACGAATGGAAGGAGAGCTAGCTAGTGTGTGTGGCACCACCG	chr2B	93384529	2	1.99e-18	26:G>A	26	1	0.855932	0.661017	0.338983	0.144068	0.516949	0.246625	0.448147	0.347386	13.4725	11.1356	0.994048	1	2	1	0	1	0	2	1	0	0	0	1	0	0	1	1	1	1	0	1	0	0	1	1	1	1	1	1
3611227|F|0-13:C>A-13:C>A	3611227	TGCAGCTGCGCTCCCGATGTGGTGTTCGACGCCAACGTGATCCGAGATCGGAAGAGCGGTTCAGCAGGA	TGCAGCTGCGCTCCCGATGTGGTGTTCGACGCCAACGTGATCCG	chr3B	22915822	1	1.84e-12	13:C>A	13	1	0.440678	0.949153	0.0508475	0.559322	0.389831	0.492962	0.096524	0.294743	11.4264	24.011	1	1	2	1	2	1	1	2	1	1	2	1	1	1	1	2	1	1	2	1	2	2	2	2	2	2	2	2	2
4208921|F|0-7:C>A-7:C>A	4208921	TGCAGATCTACGGGTACAGGATGTCGCTGTGGGCGGAGCACATCGGGGGCGTGGAGGCGAGCTTCGAGC	TGCAGATCTACGGGTACAGGATGTCGCTGTGGGCGGAGCACATCGGGGGCGTGGAGGCGAGCTTCGAGC	chr5A	681466316	1	5.61e-26	7:C>A	7	1	0.271186	0.771186	0.228814	0.728814	0.0423729	0.395289	0.352916	0.374102	7.74312	8.30167	1	2	2	2	2	2	0	0	2	2	2	2	2	2	2	2	2	0	2	2	2	2	2	1	0	0	0	2	2
3046288|F|0-17:G>A-17:G>A	3046288	TGCAGCGACGCACACGGGGACAGCGACGACCGTTCGGGATGGGCCAGCCCGTTAAACTTATCAGCCATT	TGCAGCGACGCACACGGGGACAGCGACGACCGTTCGGGATGGGCCAGCCCGTTAAACTTATCAGCCATT	chr3B	75710137	2	1.21e-27	17:G>A	17	1	0.90678	0.686441	0.313559	0.0932203	0.59322	0.169061	0.43048	0.29977	9.24586	5.48128	0.988095	1	0	1	1	1	1	0	1	1	0	1	1	1	0	1	0	0	0	0	1	0	0	1	1	1	1	1	1
4211220|F|0-19:C>T-19:C>T	4211220	TGCAGCGCCTTGCGCCCGTCCCCGTGCAACGCCAAGCCGAGATCGGAAGAGCGGTTCAGCAGGAATGCC	TGCAGCGCCTTGCGCCCGTCCCCGTGCAACGCCAAGCCG		0	0	999	19:C>T	19	1	0.864407	0.161017	0.838983	0.135593	0.0254237	0.234415	0.270181	0.252298	13.5172	11.9264	1	0	0	0	2	0	0	0	0	2	0	0	0	0	0	0	0	0	0	0	0	0	0	0	0	0	0	0	0
4211419|F|0-41:T>C-41:T>C	4211419	TGCAGGTGGGCAACGACCTCAACCACCGCTTCCTGGCGCGGTTGTCCGCGCGGTACGGCCCCGTGTTCC	TGCAGGTGGGCAACGACCTCAACCACCGCTTCCTGGCGCGGTTGTCCGCGCGGTACGGCCCCGTGTTCC	chr2B	157372964	1	1.21e-27	41:T>C	41	1	0.711864	0.381356	0.618644	0.288136	0.0932203	0.410227	0.471847	0.441037	9.74385	7.68776	0.982143	0	2	0	0	0	0	0	0	0	0	0	0	0	0	1	0	0	0	0	0	0	0	0	0	0	0	0	0
8511516|F|0-63:C>T-63:C>T	8511516	TGCAGGGCTCAGGCTCCGCCTCCTCGGCTGCGGCCCGCAGCCTGGAGGACGACCCTACGGTGCCCGCAC	TGCAGGGCTCAGGCTCCGCCTCCTCGGCTGCGGCCCGCAGCCTGGAGGACGACCCTACGGTGCCCGCAC	chr7A	688877713	1	1.21e-27	63:C>T	63	1	0.864407	0.161017	0.838983	0.135593	0.0254237	0.234415	0.270181	0.252298	16.8337	9.97391	0.982143	0	0	2	2	0	2	0	2	0	0	1	2	0	0	0	0	2	0	0	2	0	0	0	0	0	0	0	0
3609616|F|0-40:T>C-40:T>C	3609616	TGCAGTGGAATTGTCGACGAGGGCGATGAGCGGGATGAGGTGGATGAACATGTCGATCTCATGCTGCGC	TGCAGTGGAATTGTCGACGAGGGCGATGAGCGGGATGAGGTGGATGAACATGTCGATCTCATGCTGCGC	chr7A	627011118	3	1.21e-27	40:T>C	40	1	0.288136	0.754237	0.245763	0.711864	0.0423729	0.410227	0.370727	0.390477	9.62162	11.6153	0.994048	2	0	2	2	2	2	2	2	0	2	2	2	2	2	2	2	2	2	2	0	2	0	0	0	0	0	2	0
4360581|F|0-54:C>T-54:C>T	4360581	TGCAGGAGGCTTCGCGCGAGCACCCGATCTCCCGTGTGTCCACCCCTGGGTTCTCGTCATCGCGCCGAG	TGCAGGAGGCTTCGCGCGAGCACCCGATCTCCCGTGTGTCCACCCCTGGGTTCTCGTCATCGCGCCGAG	chr6B	247051054	1	1.56e-26	54:C>T	54	1	0.940678	0.720339	0.279661	0.059322	0.661017	0.111606	0.402901	0.257254	17.8732	14.1753	1	1	1	1	0	1	2	1	1	0	0	1	1	1	1	1	1	1	2	1	1	0	1	1	0	0	0	2	2
3611269|F|0-6:C>A-6:C>A	3611269	TGCAGGCGGTCCATCTGTAGGGGATCCTTGTAGTGTTGGCGTGCATGGCCCTCTGCACTTCGAGCCGAG	TGCAGGCGGTCCATCTGTAGGGGATCCTTGTAGTGTTGGCGTGCATGGCCCTCTGCACTTCGAGCCGAG	chr6A	587565299	2	1.57e-21	6:C>A	6	1	0.279661	0.779661	0.220339	0.720339	0.059322	0.402901	0.343579	0.37324	9.0197	8.84639	0.988095	2	2	2	2	2	2	2	2	2	2	2	2	2	2	0	2	2	0	0	2	2	2	2	2	2	2	2	2
15998259|F|0-19:T>A-19:T>A	15998259	TGCAGGCTCACCCCGATCGTGTTCCGTAATCCGCCGAGATCGGAAGAGCGGTTCAGCAGGAATGCCGAG	TGCAGGCTCACCCCGATCGTGTTCCGTAATCCGCCG		0	0	999	19:T>A	19	1	0.220339	0.949153	0.0508475	0.779661	0.169492	0.343579	0.096524	0.220052	15.432	17.3256	0.988095	1	1	0	1	1	1	2	1	2	1	2	0	1	1	2	2	1	2	2	1	2	0	2	2	2	2	2	2
8536845|F|0-57:T>A-57:T>A	8536845	TGCAGATCTCACTGAGATGGATCTTCGAGCAAGGAGCGAGCATGGTAGCCAAGAGTATGAAAAAGGAGA	TGCAGATCTCACTGAGATGGATCTTCGAGCAAGGAGCGAGCATGGTAGCCAAGAGTATGAAAAAGGAGA	chr2A	541198258	2	1.21e-27	57:T>A	57	1	0.991525	0.245763	0.754237	0.00847458	0.237288	0.0168055	0.370727	0.193766	11.9821	7.63333	0.958333	1	1	0	1	1	1	1	1	0	0	0	1	1	0	1	0	0	0	0	0	0	0	0	0	0	0	0	0
8512563|F|0-11:C>G-11:C>G	8512563	TGCAGCAGCAGCGTCAGCCCGACGGCGTCCGAGTGCGGCGACAGGCCCAGCATCCTGTCCACGTGTGCC	TGCAGCAGCAGCGTCAGCCCGACGGCGTCCGAGTGCGGCGACAGGCCCAGCATCCTGTCCACGTGTGCC	chr3A	652910203	2	1.21e-27	11:C>G	11	1	0.915254	0.101695	0.898305	0.0847458	0.0169492	0.155128	0.182706	0.168917	8.11111	7.77612	0.982143	0	0	0	0	2	0	2	0	0	0	1	0	0	0	2	0	0	0	0	0	0	0	2	2	2	2	0	2
4203991|F|0-10:C>T-10:C>T	4203991	TGCAGTTTAACGACAACCGTTCCCTTGGTCCCTTTAAGGTTAGTTATCAACTACCCGATCCATCGTCCT	TGCAGTTTAACGACAACCGTTCCCTTGGTCCCTTTAAGGTTAGTTATCAACTACCCGATCCATCGTCCT	chrUn	67371328	1	1.21e-27	10:C>T	10	1	0.855932	0.186441	0.813559	0.144068	0.0423729	0.246625	0.303361	0.274993	9.86523	8.54545	1	0	0	0	0	0	0	0	0	0	2	2	0	2	2	0	0	0	0	0	0	2	2	2	2	2	2	2	2
4344400|F|0-6:A>G-6:A>G	4344400	TGCAGCATACCGACCTCTGCCGCGACTGGGCCGAGATCGGAAGAGCGGTTCAGCAGGAATGCCGAGACC	TGCAGCATACCGACCTCTGCCGCGACTGGGCCG		0	0	999	6:A>G	6	1	0.449153	0.974576	0.0254237	0.550847	0.423729	0.494829	0.0495547	0.272192	27.6174	11.7955	0.994048	2	1	1	2	2	2	2	2	1	2	2	2	2	2	2	2	1	2	2	1	2	2	1	1	1	1	2	1
8512573|F|0-50:C>G-50:C>G	8512573	TGCAGGAGGTCGTCCATGGCGGCGGAGAAGGGGCTGTTGGGGAGGAGCAGCAGCAGGCAGGAGACGAAG	TGCAGGAGGTCGTCCATGGCGGCGGAGAAGGGGCTGTTGGGGAGGAGCAGCAGCAGGCAGGAGACGAAG	chr3D	329686048	1	2.61e-24	50:C>G	50	1	0.79661	0.262712	0.737288	0.20339	0.059322	0.324045	0.387389	0.355717	9.32143	7.17157	1	0	0	0	0	0	0	2	0	1	0	0	2	0	0	2	0	0	0	0	0	2	0	0	0	0	0	1	0
4342108|F|0-7:T>C-7:T>C	4342108	TGCAGTTTTATCCAAGCCTCAACCGCTCCAAGTGCTGCGCCAAGGGGATTTGCACCGAGATCGGAAGAG	TGCAGTTTTATCCAAGCCTCAACCGCTCCAAGTGCTGCGCCAAGGGGATTTGCACCG	chr7B	6150408	1	4e-21	7:T>C	7	1	0.279661	0.771186	0.228814	0.720339	0.0508475	0.402901	0.352916	0.377909	13.71	11.9631	1	2	1	2	2	2	2	2	2	0	2	2	2	2	2	2	2	2	2	2	2	0	2	1	2	2	2	2	2
40904611|F|0-25:C>G-25:C>G	40904611	TGCAGATCTGGTGCATCGACCGCGGCGGCCCGCTCTTCACCGCCGTGTTCCAGCCCGTGCAGACCGTCG	TGCAGATCTGGTGCATCGACCGCGGCGGCCCGCTCTTCACCGCCGTGTTCCAGCCCGTGCAGACCGTCG	chr3D	9292491	1	1.21e-27	25:C>G	25	1	0.974576	0.533898	0.466102	0.0254237	0.508475	0.0495547	0.497702	0.273628	9.08853	5.52437	0.97619	1	0	1	1	1	1	1	1	1	0	0	0	0	0	0	0	0	0	0	1	1	0	1	1	1	2	0	1
3043988|F|0-8:T>G-8:T>G	3043988	TGCAGCTTTGTAGTCCTAGCAAACGCAACGCCCACGTTTTCTCCTGCGCACACCCGCACGAAACGCCCA	TGCAGCTTTGTAGTCCTAGCAAACGCAACGCCCACGTTTTCTCCTGCGCACACCCGCACGAAACGCCCA	chr7B	536555149	1	2.61e-24	8:T>G	8	1	0.983051	0.567797	0.432203	0.0169492	0.550847	0.0333238	0.490807	0.262066	6.94049	6.7066	0.982143	0	1	0	0	0	0	0	0	0	1	1	1	1	1	1	1	1	1	0	0	1	1	1	1	1	1	1	1
10522634|F|0-5:C>T-5:C>T	10522634	TGCAGCTGAGCCTGACGTTGCCGTCGGGGTTGAGGTCCAGCTGCCCCATCCTCCCCATCCCCTCCACGA	TGCAGCTGAGCCTGACGTTGCCGTCGGGGTTGAGGTCCAGCTGCCCCATCCTCCCCATCCCCTCCACGA	chrUn	124827532	2	2.61e-24	5:C>T	5	1	0.347458	0.974576	0.0254237	0.652542	0.322034	0.453462	0.0495547	0.251508	7.43719	14.2281	0.988095	2	2	1	2	1	2	2	2	2	2	2	1	2	2	1	2	2	2	1	2	2	2	2	2	2	2	2	2
22077703|F|0-20:A>T-20:A>T	22077703	TGCAGGCAGGGAGGCACGCAACCGAGATCGGAAGAGCGGTTCAGCAGGAATGCCGAGACCGATCTCGTA	TGCAGGCAGGGAGGCACGCAACCG		0	0	999	20:A>T	20	1	0.5	1	0	0.5	0.5	0.5	0	0.25	6.05183	11.1377	0.963855	2	2	2	2	2	1	2	2	1	2	2	2	1	1	1	2	1	1	1	2	2	1	2	2	2	2	2	2
16357159|F|0-23:C>T-23:C>T	16357159	TGCAGCGGCCACGACGGCGCGCACTGCGCCGAGATCGGAAGAGCGGTTCAGCAGGAATGCCGAGACCGA	TGCAGCGGCCACGACGGCGCGCACTGCGCCG		0	0	999	23:C>T	23	1	0.940678	0.457627	0.542373	0.059322	0.398305	0.111606	0.496409	0.304007	12.7925	9.4387	1	1	0	1	0	1	1	0	1	1	0	1	1	1	1	0	1	1	0	0	0	0	0	0	0	0	0	0	0
3616956|F|0-32:C>T-32:C>T	3616956	TGCAGCTCCACGCCGTCCACGCCCAGCAGCTTCACGGCGCGCATCCCGAGATCGGAAGAGCGGTTCAGC	TGCAGCTCCACGCCGTCCACGCCCAGCAGCTTCACGGCGCGCATCCCG	chr2B	108230269	1	2.78e-16	32:C>T	32	1	0.991525	0.618644	0.381356	0.00847458	0.610169	0.0168055	0.471847	0.244326	9.27338	6.69764	0.988095	1	1	1	1	1	0	1	2	0	0	0	0	0	0	1	0	0	1	0	1	0	0	1	1	1	1	1	1
4575250|F|0-18:G>A-18:G>A	4575250	TGCAGAGCAGCGGGTTGCGCTCGGACGACGCCGAGATCGGAAGAGCGGTTCAGCAGGAATGCCGAGACC	TGCAGAGCAGCGGGTTGCGCTCGGACGACGCCG		0	0	999	18:G>A	18	1	0.601695	0.991525	0.00847458	0.398305	0.59322	0.479316	0.0168055	0.248061	8.07278	7.29064	0.96988	2	2	2	2	2	2	2	2	1	1	1	1	1	2	1	1	1	1	2	1	1	2	1	1	1	1	2	2
3047687|F|0-49:A>G-49:A>G	3047687	TGCAGCCGCTTGGATTGCCACACGAGCTTGCGCATCTGGTCGAAACGCGAGCTCAGGTGCTTGATCACC	TGCAGCCGCTTGGATTGCCACACGAGCTTGCGCATCTGGTCGAAACGCGAGCTCAGGTGCTTGATCACC	chr2A	579584012	1	1.21e-27	49:A>G	49	1	0.898305	0.135593	0.864407	0.101695	0.0338983	0.182706	0.234415	0.208561	10.3013	8.31707	0.994048	0	0	2	0	0	0	0	0	0	0	0	0	0	0	0	0	0	2	0	2	2	0	0	0	0	0	0	0
4205995|F|0-17:G>A-17:G>A	4205995	TGCAGCTTCCTCCCGCAGAACACCTCCACCTCCGCCGCGTACGTCGCCGTCACCGAGATCGGAAGAGCG	TGCAGCTTCCTCCCGCAGAACACCTCCACCTCCGCCGCGTACGTCGCCGTCACCG	chr3D	70727958	1	2.24e-18	17:G>A	17	1	0.957627	0.686441	0.313559	0.0423729	0.644068	0.0811548	0.43048	0.255817	10.9273	7.37209	0.982143	1	0	1	1	1	1	1	1	0	0	1	1	1	0	1	0	0	0	0	1	0	0	1	1	1	1	1	1
4560974|F|0-9:G>C-9:G>C	4560974	TGCAGGGCCGCTGGTGCTATGGAACCACCGAGATCGGAAGAGCGGTTCAGCAGGAATGCCGAGACCGAT	TGCAGGGCCGCTGGTGCTATGGAACCACCG		0	0	999	9:G>C	9	1	0.983051	0.474576	0.525424	0.0169492	0.457627	0.0333238	0.498707	0.266016	18.9624	12.8364	1	0	0	0	0	0	1	1	0	0	1	1	1	1	1	2	0	0	0	1	0	0	2	1	1	1	0	1	1
3617573|F|0-38:G>C-38:G>C	3617573	TGCAGCAGCCCGTCGACCGCCTGGCCGCGATGGCCGCCGCGCCGAGATCGGAAGAGCGGTTCAGCAGGA	TGCAGCAGCCCGTCGACCGCCTGGCCGCGATGGCCGCCGCGCCG	chr5B	536505531	2	3.95e-14	38:G>C	38	1	1	0.432203	0.567797	0	0.432203	0	0.490807	0.245404	7.06553	7.63065	0.958333	0	1	0	1	0	0	1	0	0	1	1	1	0	1	1	1	0	1	1	0	1	1	0	0	0	0	0	0
4366459|F|0-58:C>T-58:C>T	4366459	TGCAGCAGCGGAAGGAGGCCGCGCACGTCGTCGAGCTCGAGAGGCGGTTCAAGGTGCTCGACGGCCTCA	TGCAGCAGCGGAAGGAGGCCGCGCACGTCGTCGAGCTCGAGAGGCGGTTCAAGGTGCTCGACGGCCTCA	chr1B	371139097	1	5.61e-26	58:C>T	58	1	0.940678	0.415254	0.584746	0.059322	0.355932	0.111606	0.485636	0.298621	13.765	7.45937	0.988095	1	1	1	1	0	1	0	0	0	1	0	1	0	0	1	0	0	0	0	1	0	1	2	2	2	2	2	2
36894853|F|0-30:A>T-30:A>T	36894853	TGCAGGGAGGTGAGGACCTCTGCTTACATCAGGGTGTTACTCCTTGGCATCTCCGCCTATGTCACACTC	TGCAGGGAGGTGAGGACCTCTGCTTACATCAGGGTGTTACTCCTTGGCATCTCCGCCTATGTCACACTC	chr7B	145965330	1	5.61e-26	30:A>T	30	1	0.305085	0.991525	0.00847458	0.694915	0.29661	0.424016	0.0168055	0.220411	6.12569	10.5934	1	1	1	1	2	2	2	2	2	2	1	1	2	1	2	1	1	1	2	1	2	2	2	2	2	2	2	1	1
4564403|F|0-34:C>T-34:C>T	4564403	TGCAGCACTTCAAGAAGCCGTTCGCTCATGAGCACGAAGAACTCAAGACCCTGCTGGAGGCCGTCCAGT	TGCAGCACTTCAAGAAGCCGTTCGCTCATGAGCACGAAGAACTCAAGACCCTGCTGGAGGCCGTCCAGT	chr1B	189324090	1	1.21e-27	34:C>T	34	1	1	0.610169	0.389831	0	0.610169	0	0.475725	0.237863	12.8351	11.2226	0.994048	1	1	1	0	1	0	1	0	1	1	1	0	0	1	1	0	1	1	0	0	1	1	0	0	0	0	0	0
38189101|F|0-61:C>T-61:C>T	38189101	TGCAGCAGCTGGAACTTGGCAGCGTCGACCTGGAGCTTCAGCGCGTTCATGTTCCAGGCGGCTGTGGCC	TGCAGCAGCTGGAACTTGGCAGCGTCGACCTGGAGCTTCAGCGCGTTCATGTTCCAGGCGGCTGTGGCC	chr7A	12652121	1	1.21e-27	61:C>T	61	1	1	0.661017	0.338983	0	0.661017	0	0.448147	0.224074	7.39286	6.82482	0.988095	1	1	1	0	1	1	0	1	1	1	1	0	0	0	1	1	0	1	0	1	1	0	1	1	1	1	1	1
4562854|F|0-30:A>C-30:A>C	4562854	TGCAGACCACTACGAACTAGCAGATCTGATAGAGTACAGCGAGTGAGTAGGGTAGGCGACTGTGCTCAC	TGCAGACCACTACGAACTAGCAGATCTGATAGAGTACAGCGAGTGAGTAGGGTAGGCGACTGTGCTCAC	chr2A	74105954	1	1.21e-27	30:A>C	30	1	0.855932	0.186441	0.813559	0.144068	0.0423729	0.246625	0.303361	0.274993	12.5578	9.99029	0.988095	0	0	0	0	0	0	0	0	0	0	0	0	0	0	0	0	0	0	0	2	0	0	0	0	0	0	0	0
8538433|F|0-41:T>C-41:T>C	8538433	TGCAGAGGAGAAGGGCCCGACCGCTGGCGTCATCCGCCGCTTCCTCAGGGTTGGCGGCGGCGGGCTGTG	TGCAGAGGAGAAGGGCCCGACCGCTGGCGTCATCCGCCGCTTCCTCAGGGTTGGCGGCGGCGGGCTGTG	chr2B	331218703	1	1.21e-27	41:T>C	41	1	0.991525	0.5	0.5	0.00847458	0.491525	0.0168055	0.5	0.258403	10.6562	7.30957	0.982143	0	1	0	0	0	0	0	0	1	0	1	0	1	1	1	0	1	0	1	1	0	1	1	1	1	1	0	1
4566256|F|0-13:C>T-13:C>T	4566256	TGCAGTGGGTGGACGTCTCGTCGAACGCCTTGACCGAGATCGGAAGAGCGGTTCAGCAGGAATGCCGAG	TGCAGTGGGTGGACGTCTCGTCGAACGCCTTGACCG	chr6B	25925535	1	5.85e-10	13:C>T	13	1	0.974576	0.432203	0.567797	0.0254237	0.40678	0.0495547	0.490807	0.270181	19.2696	11.8523	0.994048	1	0	1	0	1	1	0	1	0	0	1	0	1	0	1	0	1	0	0	1	0	0	0	1	1	1	0	0
4352816|F|0-7:A>G-7:A>G	4352816	TGCAGGGAATGCGGCTGTACGATGCAGACAAATCCATTCTCCGAGATCGGAAGAGCGGTTCAGCAGGAA	TGCAGGGAATGCGGCTGTACGATGCAGACAAATCCATTCTCCG	chr5A	591433518	1	6.22e-12	7:A>G	7	1	0.872881	0.161017	0.838983	0.127119	0.0338983	0.221919	0.270181	0.24605	15.2899	13.5692	1	2	1	2	2	0	0	0	2	0	0	0	0	0	0	0	0	0	0	0	2	0	0	0	0	0	0	0	0
19759233|F|0-16:C>T-16:C>T	19759233	TGCAGAGTCTATAACACTAGAGGAAAGACAGAGTTAATCTATGGTAGGGAGGATACTCACAGAGATGAC	TGCAGAGTCTATAACACTAGAGGAAAGACAGAGTTAATCTATGGTAGGGAGGATACTCACAGAGATGAC	chr4A	634419051	2	1.21e-22	16:C>T	16	1	1	0.466102	0.533898	0	0.466102	0	0.497702	0.248851	8.48122	7.16554	0.994048	0	1	0	1	0	0	0	0	1	1	0	0	0	1	0	0	0	1	0	0	0	1	1	1	1	1	1	1
4566791|F|0-67:T>C-67:T>C	4566791	TGCAGAATGTCCGCACAAAACTTAACCAAGTTGCTTCTGTAAGTCCAAAAGCTTAGATTTCGTGCTCTT	TGCAGAATGTCCGCACAAAACTTAACCAAGTTGCTTCTGTAAGTCCAAAAGCTTAGATTTCGTGCTCTT	chr2A	749842481	1	1.21e-27	67:T>C	67	1	0.957627	0.449153	0.550847	0.0423729	0.40678	0.0811548	0.494829	0.287992	16.2136	7.33661	0.958333	0	0	1	0	0	0	0	0	0	1	1	1	1	1	1	0	0	1	0	1	1	1	2	2	2	2	2	0
8513788|F|0-8:T>C-8:T>C	8513788	TGCAGCTATCAGTCCGACGGCAGAATATGGTACGACTTCTGCTTCATGCGGTACGATAACACAGACTTC	TGCAGCTATCAGTCCGACGGCAGAATATGGTACGACTTCTGCTTCATGCGGTACGATAACACAGACTTC	chr4B	437404396	1	1.21e-27	8:T>C	8	1	0.991525	0.415254	0.584746	0.00847458	0.40678	0.0168055	0.485636	0.251221	8.08029	6.73016	0.982143	1	0	1	0	1	1	1	1	0	0	1	1	1	0	1	1	1	1	1	1	1	0	0	0	0	0	0	0
10525278|F|0-20:A>G-20:A>G	10525278	TGCAGGTGGCGGCGTACGAGATCGTGAACATTATCGGGAACGGCGCCATGACGGTGGGGTACTGGACGC	TGCAGGTGGCGGCGTACGAGATCGTGAACATTATCGGGAACGGCGCCATGACGGTGGGGTACTGGACGC	chr6B	655763564	2	1.21e-27	20:A>G	20	1	0.644068	1	0	0.355932	0.644068	0.458489	0	0.229244	6.61897	18.1249	0.994048	2	1	2	2	2	2	2	2	2	2	1	2	1	1	1	1	1	1	1	1	1	1	1	1	1	1	1	2
4552699|F|0-9:C>G-9:C>G	4552699	TGCAGCCTCCACGGGTACCACGTCCCGAGATCGGAAGAGCGGTTCAGCAGGAATGCCGAGACCGATCTC	TGCAGCCTCCACGGGTACCACGTCCCG		0	0	999	9:C>G	9	1	0.983051	0.483051	0.516949	0.0169492	0.466102	0.0333238	0.499425	0.266375	9.94424	3.54601	0.958333	1	1	1	0	1	0	1	1	0	0	0	0	0	0	0	1	0	1	1	1	1	1	1	1	1	1	1	0
4210513|F|0-23:G>A-23:G>A	4210513	TGCAGAACGTGAGCTGCGCCAAGGCGGGGAAGATCCAGGGCAAGGACCTCAACTACCCGTCGATCATGG	TGCAGAACGTGAGCTGCGCCAAGGCGGGGAAGATCCAGGGCAAGGACCTCAACTACCCGTCGATCATGG	chr2D	11421971	1	1.21e-27	23:G>A	23	1	0.898305	0.601695	0.398305	0.101695	0.5	0.182706	0.479316	0.331011	15.0434	10.3561	0.988095	1	1	1	1	0	2	0	2	0	1	1	1	1	1	0	1	1	1	1	2	1	0	0	0	0	0	0	0
54347417|F|0-21:A>G-21:A>G	54347417	TGCAGCAGGGGGAGCTGGGCCACGCGGAGAGCAGGAGAAGCACGCAGGTGCAGCTCCAGCGGTGGCTCT	TGCAGCAGGGGGAGCTGGGCCACGCGGAGAGCAGGAGAAGCACGCAGGTGCAGCTCCAGCGGTGGCTCT	chr5A	41973921	1	1.21e-27	21:A>G	21	1	0.991525	0.483051	0.516949	0.00847458	0.474576	0.0168055	0.499425	0.258115	7.55496	7.07839	0.982143	1	1	0	0	0	0	0	0	1	1	0	1	1	1	1	0	0	1	0	1	0	1	1	1	1	1	1	0
8538109|F|0-6:A>C-6:A>C	8538109	TGCAGCAGGCGTACTCGAGGAGCTCCTGCCGAGATCGGAAGAGCGGTTCAGCAGGAATGCCGAGACCGA	TGCAGCAGGCGTACTCGAGGAGCTCCTGCCG	chr2B	95501169	1	1.96e-07	6:A>C	6	1	1	0.40678	0.59322	0	0.40678	0	0.48262	0.24131	8.87879	6.04693	1	0	0	1	0	0	0	0	0	1	1	1	0	0	1	0	0	1	0	1	0	0	1	1	0	0	0	1	0
3042675|F|0-44:A>C-44:A>C	3042675	TGCAGACTCACACACAAGCTGCTACAACTAAGCGCTGGGCAGATACATCCACCCGAGATCGGAAGAGCG	TGCAGACTCACACACAAGCTGCTACAACTAAGCGCTGGGCAGATACATCCACCCG	chr5B	435156147	1	4.81e-20	44:A>C	44	1	0.805085	0.211864	0.788136	0.194915	0.0169492	0.313847	0.333956	0.323901	13.3426	11.8558	1	0	0	0	0	0	0	0	0	0	0	0	0	2	0	0	0	2	0	2	0	0	0	2	2	2	2	2	2
14479306|F|0-22:C>G-22:C>G	14479306	TGCAGGTGTTGTTCCTCTGGGGCAATGCGCTGTCCGAGATCGGAAGAGCGGTTCAGCAGGAATGCCGAG	TGCAGGTGTTGTTCCTCTGGGGCAATGCGCTGTCCG	chr7D	458724487	1	5.85e-10	22:C>G	22	1	1	0.474576	0.525424	0	0.474576	0	0.498707	0.249354	17.508	10.2199	0.994048	1	1	1	0	1	1	1	1	0	0	1	1	1	0	1	1	1	1	1	1	1	0	0	0	0	0	0	0
19759402|F|0-5:T>A-5:T>A	19759402	TGCAGTTCGCCAGCGACCCCGAGATCGGAAGAGCGGTTCAGCAGGAATGCCGAGACCGATCTCGTATGC	TGCAGTTCGCCAGCGACCCCG		0	0	999	5:T>A	5	1	1	0.432203	0.567797	0	0.432203	0	0.490807	0.245404	11.7727	8.13163	1	0	0	0	1	1	1	1	1	0	0	1	1	1	0	0	1	0	0	0	1	0	0	1	1	1	0	1	0
4219086|F|0-41:G>C-41:G>C	4219086	TGCAGCTCCTCGATGTAGGCGATGGCGTCCTGGATTATAGAGGCCTTGTCCATCTGACGCCCGAGATCG	TGCAGCTCCTCGATGTAGGCGATGGCGTCCTGGATTATAGAGGCCTTGTCCATCTGACGCCCG	chrUn	126964866	2	2.24e-19	41:G>C	41	1	0.508475	1	0	0.491525	0.508475	0.499856	0	0.249928	10.7182	10.3877	1	2	1	2	2	2	1	2	1	2	1	1	1	1	1	1	2	2	1	1	1	2	1	1	2	2	1	1	2
4357404|F|0-42:C>G-42:C>G	4357404	TGCAGGACAGGAGAGGGCCCCGCGCGCGGCATGCACGTGAAACCGAGTACGATGCACAATTATGATGTC	TGCAGGACAGGAGAGGGCCCCGCGCGCGGCATGCACGTGAAACCGAGTACGATGCACAATTATGATGTC	chr4A	155268419	1	9.39e-24	42:C>G	42	1	0.466102	0.991525	0.00847458	0.533898	0.457627	0.497702	0.0168055	0.257254	12.9556	12.8904	0.994048	1	2	1	2	1	1	1	1	2	2	1	1	1	2	1	1	1	1	1	1	1	2	2	2	2	2	2	2
14474795|F|0-38:C>G-38:C>G	14474795	TGCAGGCCCGCCTTCACCGACCGCGACACCGACTTGCTCCCCTTCGGCTTGCCCCTCCCGCCGCCGAGA	TGCAGGCCCGCCTTCACCGACCGCGACACCGACTTGCTCCCCTTCGGCTTGCCCCTCCCGCCGCCGAGA	chr6B	706747115	1	5.61e-26	38:C>G	38	1	0.966102	0.644068	0.355932	0.0338983	0.610169	0.0654984	0.458489	0.261994	12.5264	5.49204	0.994048	1	1	1	0	1	1	1	0	1	1	1	0	0	1	1	0	1	0	2	1	0	2	1	1	1	1	1	1
36894880|F|0-6:C>T-6:C>T	36894880	TGCAGCCGCATGGGCGCGTACCAGGCCCAGCTCAAGCGCTGGCTCCGTCTCCTCGCCGCCAGGGGCGTC	TGCAGCCGCATGGGCGCGTACCAGGCCCAGCTCAAGCGCTGGCTCCGTCTCCTCGCCGCCAGGGGCGTC	chr5B	72253282	3	1.21e-27	6:C>T	6	1	1	0.584746	0.415254	0	0.584746	0	0.485636	0.242818	5.85791	3.75676	0.970238	1	0	1	1	0	0	0	0	1	1	1	1	1	1	1	0	0	1	1	1	1	1	1	1	1	1	0	1
36894773|F|0-16:G>A-16:G>A	36894773	TGCAGCGGGCGCCCACGCGGGCTTTGAGGTCGGCGACGAACTCGGCAGTGAAGTGCACCGTGAGGTTTT	TGCAGCGGGCGCCCACGCGGGCTTTGAGGTCGGCGACGAACTCGGCAGTGAAGTGCACCGTGAGGTTTT	chr4D	468862327	2	1.21e-22	16:G>A	16	1	1	0.508475	0.491525	0	0.508475	0	0.499856	0.249928	10.3126	8.91652	1	0	0	0	0	0	0	1	0	1	1	1	0	0	0	1	1	1	1	0	0	1	0	1	1	1	1	1	1
3619167|F|0-47:G>A-47:G>A	3619167	TGCAGCTGATCGGCACGTGCAATGGTCTTCTCTGCCTGTGCGACAACGAGGAGGCACCCGAGATCGGAA	TGCAGCTGATCGGCACGTGCAATGGTCTTCTCTGCCTGTGCGACAACGAGGAGGCACCCG	chr2A	744994926	2	9.48e-23	47:G>A	47	1	1	0.372881	0.627119	0	0.372881	0	0.467682	0.233841	13.7977	9.68952	0.994048	0	1	1	0	0	0	1	0	0	1	1	0	0	0	1	1	1	1	0	0	1	0	1	1	1	1	1	1
4359685|F|0-5:A>C-5:A>C	4359685	TGCAGATCTGCCGCCTCGTCGTCTATATGTTTGTCTCGGCGTCGTCTACTCATCCGTGTCACCATAGCC	TGCAGATCTGCCGCCTCGTCGTCTATATGTTTGTCTCGGCGTCGTCTACTCATCCGTGTCACCATAGCC	chr7A	28125638	1	1.21e-27	5:A>C	5	1	1	0.516949	0.483051	0	0.516949	0	0.499425	0.249713	11.0873	4.27641	0.97619	0	1	1	1	1	1	1	1	0	0	0	0	1	1	0	0	0	0	1	1	0	1	0	0	0	0	0	0
3043825|F|0-12:A>G-12:A>G	3043825	TGCAGCACAGCTATTTCAAGTGCACGACGACAGGAGATGCCTAAGAAACTCCGAGATCGGAAGAGCGGT	TGCAGCACAGCTATTTCAAGTGCACGACGACAGGAGATGCCTAAGAAACTCCG	chr3A	625237502	1	5.77e-19	12:A>G	12	1	0.677966	1	0	0.322034	0.677966	0.436656	0	0.218328	13.4139	12.2467	1	2	1	1	1	1	1	2	1	1	2	2	2	2	2	2	1	2	1	1	1	1	2	2	2	2	2	2	2
36894357|F|0-61:C>T-61:C>T	36894357	TGCAGCGTCTGTCCATGTCGCCCGAGATTGCCCGCGCAATCGTCGGCCACAGCGGCGTCCGCCCACTCA	TGCAGCGTCTGTCCATGTCGCCCGAGATTGCCCGCGCAATCGTCGGCCACAGCGGCGTCCGCCCACTCA	chr1A	340410400	1	1.21e-27	61:C>T	61	1	1	0.415254	0.584746	0	0.415254	0	0.485636	0.242818	9.57881	8.81818	1	0	0	0	1	0	1	0	1	0	0	0	1	1	0	0	1	0	0	1	1	0	0	1	1	1	1	1	1
10524009|F|0-22:G>A-22:G>A	10524009	TGCAGGAGGCCGGCCTTGAAGCGCCGTTGCTCGAGGCGAGGAGCAGGGGACGATGCCGATGAAGGGGAG	TGCAGGAGGCCGGCCTTGAAGCGCCGTTGCTCGAGGCGAGGAGCAGGGGACGATGCCGATGAAGGGGAG	chr7A	550066807	2	1.21e-27	22:G>A	22	1	0.491525	1	0	0.508475	0.491525	0.499856	0	0.249928	6.72595	7.17054	1	1	1	2	2	1	2	1	2	2	1	1	1	2	1	2	1	2	2	2	1	1	2	2	2	2	2	1	2
3617143|F|0-37:G>A-37:G>A	3617143	TGCAGATTGGATTGGAGTCATGGAGAATTAACATACTGTATAAGTTCGACATAATCGCAGATAGGAACT	TGCAGATTGGATTGGAGTCATGGAGAATTAACATACTGTATAAGTTCGACATAATCGCAGATAGGAACT	chr4A	251028863	1	1.21e-27	37:G>A	37	1	0.974576	0.355932	0.644068	0.0254237	0.330508	0.0495547	0.458489	0.254022	17.5774	7.77863	0.988095	0	0	1	0	0	0	0	0	0	1	1	1	0	0	1	1	0	0	0	0	0	1	1	1	1	2	1	2
3042775|F|0-27:G>A-27:G>A	3042775	TGCAGTCCGTGCACCTCAGGCGTTGCCGCGCCAAAACCCACATCACCATACCCAGACCCAGAGTCATGG	TGCAGTCCGTGCACCTCAGGCGTTGCCGCGCCAAAACCCACATCACCATACCCAGACCCAGAGTCATGG	chr4A	22141661	3	1.21e-27	27:G>A	27	1	0.830508	0.186441	0.813559	0.169492	0.0169492	0.281528	0.303361	0.292445	10.0111	9.33498	0.988095	0	2	0	0	0	2	0	0	0	0	0	0	0	1	0	0	0	0	2	0	0	2	0	0	0	0	0	0
3047485|F|0-21:C>G-21:C>G	3047485	TGCAGCTCCTTCAGCGCGCGGCTGCACGGGTACAACGCCACCACGGGCACGGGCCAGGACCCGAGATCG	TGCAGCTCCTTCAGCGCGCGGCTGCACGGGTACAACGCCACCACGGGCACGGGCCAGGACCCG	chr5A	679723058	1	2.23e-24	21:C>G	21	1	1	0.415254	0.584746	0	0.415254	0	0.485636	0.242818	15.8584	9.21651	0.994048	1	0	0	1	1	0	0	1	0	0	0	0	0	0	0	0	0	0	0	1	0	0	0	0	0	0	0	0
8537913|F|0-9:A>G-9:A>G	8537913	TGCAGGACAAGAGAGGGGCCCGCGCGCGGCATGCACGTGAAACCGAGTACGATGCACAATTATGATGTT	TGCAGGACAAGAGAGGGGCCCGCGCGCGGCATGCACGTGAAACCGAGTACGATGCACAATTATGATGTT	chr4A	155268419	1	1.21e-27	9:A>G	9	1	1	0.457627	0.542373	0	0.457627	0	0.496409	0.248205	13.9012	13.0378	0.994048	1	0	1	0	1	1	1	1	0	0	1	1	1	0	1	1	1	1	1	1	1	0	0	0	0	0	0	0
16358771|F|0-20:A>G-20:A>G	16358771	TGCAGCCGCCCGAGGAAGCGACCGAGATCGGAAGAGCGGTTCAGCAGGAATGCCGAGACCGATCTCGTA	TGCAGCCGCCCGAGGAAGCGACCG		0	0	999	20:A>G	20	1	1	0.491525	0.508475	0	0.491525	0	0.499856	0.249928	10.1765	7.58148	0.975904	1	1	1	0	1	1	1	1	0	0	1	1	1	0	1	1	1	1	1	1	1	0	0	0	0	0	0	0
14480109|F|0-8:G>T-8:G>T	14480109	TGCAGTCCGACGAGGTGAGGCTGCCGAGATCGGAAGAGCGGTTCAGCAGGAATGCCGAGACCGATCTCG	TGCAGTCCGACGAGGTGAGGCTGCCG		0	0	999	8:G>T	8	1	1	0.754237	0.245763	0	0.754237	0	0.370727	0.185363	14.0963	6.90698	0.994048	1	1	1	1	1	1	1	1	0	0	1	1	0	0	0	0	1	0	1	1	0	1	1	1	1	1	1	1
4350103|F|0-6:A>G-6:A>G	4350103	TGCAGGAGAAGGCGGCGGCGGCATGCGCGCGCGGCGCACAGAGCGGCAGCTCCATGGCGAGAGCTAGCC	TGCAGGAGAAGGCGGCGGCGGCATGCGCGCGCGGCGCACAGAGCGGCAGCTCCATGGCGAGAGCTAGCC	chr4A	15890634	1	1.21e-22	6:A>G	6	1	0.635593	0.991525	0.00847458	0.364407	0.627119	0.463229	0.0168055	0.240017	9.96435	10.5548	0.994048	2	2	1	2	1	1	1	1	2	2	1	1	1	2	1	1	1	2	1	1	1	2	1	1	1	1	1	1
4356949|F|0-34:C>T-34:C>T	4356949	TGCAGGACGGCGACGTGGACGGGCTCCAGGTGCTCGTCGACGGCGCATGGCGCTTCGTGCGGCCCAAGA	TGCAGGACGGCGACGTGGACGGGCTCCAGGTGCTCGTCGACGGCGCATGGCGCTTCGTGCGGCCCAAGA	chr1D	359612417	1	5.61e-26	34:C>T	34	1	0.991525	0.245763	0.754237	0.00847458	0.237288	0.0168055	0.370727	0.193766	13.2293	7.13412	0.988095	0	0	0	1	0	0	0	1	0	0	0	0	0	0	0	0	0	0	1	1	0	0	0	0	0	0	0	0
22074982|F|0-60:G>C-60:G>C	22074982	TGCAGCGAGGAGTGCCGCCACGAGCAGATGCACCTCGACGCCGTCTGCGCCAAGCAGGCCGCGCGGAGG	TGCAGCGAGGAGTGCCGCCACGAGCAGATGCACCTCGACGCCGTCTGCGCCAAGCAGGCCGCGCGGAGG	chr2A	703291390	9	1.21e-27	60:G>C	60	1	1	0.5	0.5	0	0.5	0	0.5	0.25	9.1909	6.33708	0.982143	0	1	0	0	1	1	0	1	1	1	1	0	0	1	0	0	1	1	1	1	1	0	0	0	0	0	0	0
4565213|F|0-49:T>C-49:T>C	4565213	TGCAGGCACGGGAGGAGGAAGGCCCTGGCAGAGGCAGGCGCTGGGCACTTGGGGCGCCGAGATCGGAAG	TGCAGGCACGGGAGGAGGAAGGCCCTGGCAGAGGCAGGCGCTGGGCACTTGGGGCGCCG	chr7A	601703590	4	3.3e-22	49:T>C	49	1	0.423729	0.991525	0.00847458	0.576271	0.415254	0.488365	0.0168055	0.252585	7.20627	9.83333	1	2	2	2	2	2	2	2	2	1	2	2	2	1	1	1	2	1	1	1	2	2	1	2	2	2	2	2	2
3616894|F|0-22:C>T-22:C>T	3616894	TGCAGAAGCTGCGGTGGTACTGCCAGATGTGCGAGAAGCAGTGCCGCGACGAGAACGGCTTCAAGTGCC	TGCAGAAGCTGCGGTGGTACTGCCAGATGTGCGAGAAGCAGTGCCGCGACGAGAACGGCTTCAAGTGCC	chr3B	63392301	1	1.21e-27	22:C>T	22	1	0.974576	0.559322	0.440678	0.0254237	0.533898	0.0495547	0.492962	0.271258	12.2241	4.67909	0.964286	1	0	1	1	0	0	0	1	1	1	1	1	1	1	1	1	1	1	1	1	0	1	1	0	0	1	0	1
16357912|F|0-19:G>A-19:G>A	16357912	TGCAGGCAGGGGATTGATTGCTCGTAAGGAAGAGGAGGAACAGGACGGACCAGCTTGGACGCGTTCCGA	TGCAGGCAGGGGATTGATTGCTCGTAAGGAAGAGGAGGAACAGGACGGACCAGCTTGGACGCGTTCCGA	chr3A	580561033	1	4.34e-27	19:G>A	19	1	1	0.457627	0.542373	0	0.457627	0	0.496409	0.248205	10.1086	12.5144	0.994048	1	0	0	0	1	0	0	0	1	1	1	1	0	1	1	1	1	1	0	0	1	0	0	0	0	0	0	0
4565016|F|0-7:G>A-7:G>A	4565016	TGCAGACGCTGTACAACCTGGGGGCGAGGAAGTTCGCGGTGATCGACGTGGCGCCGATCGGGTGCTGCC	TGCAGACGCTGTACAACCTGGGGGCGAGGAAGTTCGCGGTGATCGACGTGGCGCCGATCGGGTGCTGCC	chr6A	39493610	1	1.21e-27	7:G>A	7	1	0.957627	0.694915	0.305085	0.0423729	0.652542	0.0811548	0.424016	0.252585	9.16861	6.25723	1	1	1	1	1	1	1	1	1	0	1	0	0	0	1	0	0	0	0	1	1	0	1	1	1	1	1	1	1
4566007|F|0-33:T>C-33:T>C	4566007	TGCAGTATGACAACTTGCAATCAGCCATAGTATTTGATCCCGCCGAGATCGGAAGAGCGGTTCAGCAGG	TGCAGTATGACAACTTGCAATCAGCCATAGTATTTGATCCCGCCG	chr7A	64554044	2	1.16e-14	33:T>C	33	1	1	0.398305	0.601695	0	0.398305	0	0.479316	0.239658	21.6244	11.2551	1	1	0	1	1	0	1	0	1	0	0	0	0	0	1	1	0	0	0	0	1	0	0	1	1	1	1	0	0
4367967|F|0-46:G>T-46:G>T	4367967	TGCAGCTCGCCGAAGGGCACGTCGGCGAGCACGCGCTCCAGCTTCCGCTCCCGCTCCGCTAACTGGTCG	TGCAGCTCGCCGAAGGGCACGTCGGCGAGCACGCGCTCCAGCTTCCGCTCCCGCTCCGCTAACTGGTCG	chr5A	524026442	1	1.21e-27	46:G>T	46	1	1	0.457627	0.542373	0	0.457627	0	0.496409	0.248205	12.3719	7.38302	0.994048	0	0	0	0	1	0	1	1	0	0	0	0	0	0	0	0	0	0	0	0	1	0	0	0	0	1	0	1
8538144|F|0-10:G>A-10:G>A	8538144	TGCAGCCGCAGACGCAGAGGATCCGCGCCGCGCACCGAGATCGGAAGAGCGGTTCAGCAGGAATGCCGA	TGCAGCCGCAGACGCAGAGGATCCGCGCCGCGCACCG	chr5D	374130796	1	1.81e-10	10:G>A	10	1	1	0.618644	0.381356	0	0.618644	0	0.471847	0.235924	14.3826	10.6933	1	0	0	0	0	0	1	0	0	0	0	1	1	0	0	0	0	1	0	1	0	1	0	1	1	1	1	1	1
4355049|F|0-15:C>T-15:C>T	4355049	TGCAGATATTGCCACCGAATGCCTGTCTCTCCCTTTCGAGAAAGGAGGAGCAAATCTCCTTGAATGTCC	TGCAGATATTGCCACCGAATGCCTGTCTCTCCCTTTCGAGAAAGGAGGAGCAAATCTCCTTGAATGTCC	chr7A	473237435	1	5.61e-26	15:C>T	15	1	0.474576	1	0	0.525424	0.474576	0.498707	0	0.249354	14.5599	13.3149	0.994048	1	2	2	2	1	2	1	2	1	1	1	1	2	1	2	1	2	2	2	2	2	2	2	2	2	2	1	2
8538640|F|0-15:A>G-15:A>G	8538640	TGCAGCGGTCGAGCGAGACGTTCCGAGATCGGAAGAGCGGTTCAGCAGGAATGCCGAGACCGATCTCGT	TGCAGCGGTCGAGCGAGACGTTCCG		0	0	999	15:A>G	15	1	1	0.440678	0.559322	0	0.440678	0	0.492962	0.246481	37.7002	11.3424	0.994048	0	0	0	1	0	1	0	1	0	0	0	0	0	0	0	0	0	0	1	1	0	0	1	1	1	1	1	1
4545436|F|0-31:G>T-31:G>T	4545436	TGCAGCAGCGCGGCGAGAGCTTGTCCTCCACGCCGAGATCGGAAGAGCGGTTCAGCAGGAATGCCGAGA	TGCAGCAGCGCGGCGAGAGCTTGTCCTCCACGCCG	chr7B	8917414	1	2.11e-09	31:G>T	31	1	1	0.525424	0.474576	0	0.525424	0	0.498707	0.249354	12.6153	7.41622	0.994048	0	1	0	1	0	1	0	1	0	1	1	1	1	1	1	0	1	0	1	1	0	1	1	0	0	0	1	1
19759545|F|0-43:T>C-43:T>C	19759545	TGCAGGCGTGGTGGAAGGAGGTACGCGAGGTCGGCCACGGCGATCTCAAGGACGCGGCATGGTGGCCCA	TGCAGGCGTGGTGGAAGGAGGTACGCGAGGTCGGCCACGGCGATCTCAAGGACGCGGCATGGTGGCCCA	chr5A	576085409	2	1.21e-27	43:T>C	43	1	1	0.542373	0.457627	0	0.542373	0	0.496409	0.248205	15.9484	8.19577	1	1	1	1	1	1	0	0	1	0	0	0	0	0	0	0	1	0	0	1	1	1	0	1	1	1	0	1	0
4206549|F|0-42:G>C-42:G>C	4206549	TGCAGAGGACGCGCTCCTCCCCCTGCTTGTCGACGGCGAACTGGTCCAGGCCGCAGATGTGGTACTCCT	TGCAGAGGACGCGCTCCTCCCCCTGCTTGTCGACGGCGAACTGGTCCAGGCCGCAGATGTGGTACTCCT	chrUn	65959090	1	1.21e-22	42:G>C	42	1	1	0.516949	0.483051	0	0.516949	0	0.499425	0.249713	16.7553	10.5667	0.994048	0	0	1	1	1	1	1	1	0	0	0	0	0	0	0	1	0	0	1	0	1	0	0	0	0	0	0	0
4370424|F|0-16:A>G-16:A>G	4370424	TGCAGCAACAATAGCCATAGCTCCTGGTATCATTCCTGCCGAGATCGGAAGAGCGGTTCAGCAGGAATG	TGCAGCAACAATAGCCATAGCTCCTGGTATCATTCCTGCCG	chr7A	670536764	1	1.51e-12	16:A>G	16	1	1	0.618644	0.381356	0	0.618644	0	0.471847	0.235924	8.11932	6.76449	0.975904	0	1	1	0	1	1	1	1	0	0	1	1	1	0	0	1	1	1	0	1	1	0	0	0	0	0	0	0
3046318|F|0-16:T>G-16:T>G	3046318	TGCAGGCGATCCAGCATTTCACCAGGCTGACGTACCTGGACCTGGAGGACACCGAGATCGGAAGAGCGG	TGCAGGCGATCCAGCATTTCACCAGGCTGACGTACCTGGACCTGGAGGACACCG	chr4D	378751884	1	7.76e-18	16:T>G	16	1	0.550847	1	0	0.449153	0.550847	0.494829	0	0.247415	7.91084	16.6788	1	2	1	2	1	2	2	2	2	1	1	2	2	2	1	2	2	2	2	2	2	2	1	1	1	1	1	1	1
3041263|F|0-26:A>G-26:A>G	3041263	TGCAGATATCACACGACGTAAGTGCAATTGCGCAGCGTGAGATCCGTGAGCAAAGGAAAAACGAGCCGA	TGCAGATATCACACGACGTAAGTGCAATTGCGCAGCGTGAGATCCGTGAGCAAAGGAAAAACGAGCCGA	chr2B	90785901	1	2.02e-25	26:A>G	26	1	0.330508	1	0	0.669492	0.330508	0.442545	0	0.221273	16.9571	9.83185	1	1	2	1	1	1	2	2	1	2	2	2	1	2	2	1	1	1	2	1	1	2	2	1	1	1	1	1	1
3618071|F|0-11:C>A-11:C>A	3618071	TGCAGCCGCAGCCGCAGAGGATCCGCGCAGCGCACCGAGATCGGAAGAGCGGTTCAGCAGGAATGCCGA	TGCAGCCGCAGCCGCAGAGGATCCGCGCAGCGCACCG	chr5B	445651798	1	1.81e-10	11:C>A	11	1	1	0.627119	0.372881	0	0.627119	0	0.467682	0.233841	12.3149	10.5744	1	0	0	0	0	0	1	0	0	0	0	1	1	0	0	0	0	1	0	1	0	1	0	1	1	1	1	1	1
4548664|F|0-42:C>T-42:C>T	4548664	TGCAGAAGCCGCGCCCACTGGTCCTCGTTGTCGCTCCCGAAGCTCTTCTTCGTCTCCTCCACCGCCAGC	TGCAGAAGCCGCGCCCACTGGTCCTCGTTGTCGCTCCCGAAGCTCTTCTTCGTCTCCTCCACCGCCAGC	chr1D	68885795	1	1.21e-22	42:C>T	42	1	0.338983	1	0	0.661017	0.338983	0.448147	0	0.224074	8.31843	12.1781	0.994048	2	2	2	1	2	1	2	1	2	2	1	1	1	2	2	1	2	2	1	1	2	2	1	1	1	1	1	1
19759522|F|0-15:C>G-15:C>G	19759522	TGCAGCGTTGCTTGCCATACATTAGTCCCACCTCGGAAGTTCACGGCGCGCGGAACCGAGATCGGAAGA	TGCAGCGTTGCTTGCCATACATTAGTCCCACCTCGGAAGTTCACGGCGCGCGGAACCG	chr4A	675802309	1	1.15e-21	15:C>G	15	1	0.983051	0.508475	0.491525	0.0169492	0.491525	0.0333238	0.499856	0.26659	7.52232	8.00601	0.993976	1	1	1	0	0	1	0	0	0	0	0	1	0	0	1	0	1	1	1	0	0	0	1	1	1	1	2	1
11912253|F|0-23:T>G-23:T>G	11912253	TGCAGCTCCCACGGCTGGGCCGATTCGCCGAGATCGGAAGAGCGGTTCAGCAGGAATGCCGAGACCGAT	TGCAGCTCCCACGGCTGGGCCGATTCGCCG		0	0	999	23:T>G	23	1	1	0.245763	0.754237	0	0.245763	0	0.370727	0.185363	17.6679	7.75277	0.987952	0	0	0	0	0	0	0	0	0	0	0	1	1	0	0	1	1	0	1	0	0	0	1	1	1	1	1	1
8531207|F|0-13:C>T-13:C>T	8531207	TGCAGCCAAGTCGCTGGTGCATTTCTGGATCTGAACAGTAAGGTTTTTGTGGCCAGTAGCTCGGTTTGC	TGCAGCCAAGTCGCTGGTGCATTTCTGGATCTGAACAGTAAGGTTTTTGTGGCCAGTAGCTCGGTTTGC	chr1B	482483914	1	1.21e-27	13:C>T	13	1	1	0.398305	0.601695	0	0.398305	0	0.479316	0.239658	13.1726	12.0106	1	0	0	0	1	0	1	0	1	0	0	0	1	1	0	0	1	1	0	1	1	0	0	0	0	0	0	0	0
8538225|F|0-25:C>T-25:C>T	8538225	TGCAGGAGAAGGGCGGGAAGGGCGACGCCGCCCGCCGAGATCGGAAGAGCGGTTCAGCAGGAATGCCGA	TGCAGGAGAAGGGCGGGAAGGGCGACGCCGCCCGCCG		0	0	999	25:C>T	25	1	1	0.338983	0.661017	0	0.338983	0	0.448147	0.224074	8.75623	8.77679	1	0	0	0	1	0	1	0	1	0	0	0	1	1	0	0	1	0	0	1	1	0	0	1	1	1	1	1	1
4342600|F|0-10:T>C-10:T>C	4342600	TGCAGGTTAATCGTACGAGTAGGAGGACCGAGATCGGAAGAGCGGTTCAGCAGGAATGCCGAGACCGAT	TGCAGGTTAATCGTACGAGTAGGAGGACCG		0	0	999	10:T>C	10	1	0.483051	1	0	0.516949	0.483051	0.499425	0	0.249713	13.4879	8.70374	0.970238	2	1	1	2	2	2	1	2	2	2	1	2	2	1	2	1	2	1	2	2	1	2	1	1	1	1	1	1
4339238|F|0-67:T>C-67:T>C	4339238	TGCAGTGGGAAGCTGGTTTCGTGTCGACCCAATAAACGTCGCGGCGCTCTGTACGTCAAATCCTAAGTG	TGCAGTGGGAAGCTGGTTTCGTGTCGACCCAATAAACGTCGCGGCGCTCTGTACGTCAAATCCTAAGTG	chr2B	54272930	1	1.21e-27	67:T>C	67	1	1	0.432203	0.567797	0	0.432203	0	0.490807	0.245404	11.4804	9.73529	0.994048	0	0	1	1	1	1	0	0	0	0	0	0	1	0	0	1	1	1	1	1	1	0	0	0	0	0	0	0
11912297|F|0-17:G>T-17:G>T	11912297	TGCAGGTGCCCTTCCAAGAACTCTCTCCGAGATCGGAAGAGCGGTTCAGCAGGAATGCCGAGACCGATC	TGCAGGTGCCCTTCCAAGAACTCTCTCCG		0	0	999	17:G>T	17	1	1	0.627119	0.372881	0	0.627119	0	0.467682	0.233841	17.5151	11.399	0.994048	1	1	1	1	1	1	0	1	1	0	0	1	0	0	0	0	0	0	1	1	0	1	1	1	1	1	1	1
16312750|F|0-16:C>G-16:C>G	16312750	TGCAGGAGGTCAGCGACGAGCCGAGATCGGAAGAGCGGTTCAGCAGGAATGCCGAGACCGATCTCGTAT	TGCAGGAGGTCAGCGACGAGCCG		0	0	999	16:C>G	16	1	0.991525	0.516949	0.483051	0.00847458	0.508475	0.0168055	0.499425	0.258115	12.1945	12.5733	0.97619	1	0	0	0	0	0	0	0	1	1	1	1	0	1	1	1	1	1	0	0	1	0	1	1	1	1	1	1
4346232|F|0-26:T>C-26:T>C	4346232	TGCAGGGGATGTGCACCACCTTGTACTGTCCGAGATCGGAAGAGCGGTTCAGCAGGAATGCCGAGACCG	TGCAGGGGATGTGCACCACCTTGTACTGTCCG	chr2B	748595153	1	6.53e-08	26:T>C	26	1	0.364407	1	0	0.635593	0.364407	0.463229	0	0.231614	15.0806	10.9599	1	2	1	1	2	2	2	1	2	2	1	1	2	2	2	1	1	1	1	2	2	1	2	1	1	1	1	1	1
4572821|F|0-11:G>C-11:G>C	4572821	TGCAGCGACGAGTGCCGCCATGAACAAATGCAGCTGGACGCCGCCTGCGCCAGGCAGGCAGCCAGGGCG	TGCAGCGACGAGTGCCGCCATGAACAAATGCAGCTGGACGCCGCCTGCGCCAGGCAGGCAGCCAGGGCG	chr2B	671910353	1	1.21e-27	11:G>C	11	1	0.669492	1	0	0.330508	0.669492	0.442545	0	0.221273	8.42079	8.27159	1	1	2	2	2	1	1	1	1	1	1	2	2	1	1	2	2	2	2	1	1	2	2	1	1	1	1	1	1
4548389|F|0-6:A>T-6:A>T	4548389	TGCAGCACCAGACTGCATCACGCATGGCAGCTCCGAGATCGGAAGAGCGGTTCAGCAGGAATGCCGAGA	TGCAGCACCAGACTGCATCACGCATGGCAGCTCCG	chr6B	27946290	1	2.11e-09	6:A>T	6	1	1	0.389831	0.610169	0	0.389831	0	0.475725	0.237863	12.4324	10.5037	0.988095	0	0	0	0	0	0	1	0	0	0	0	0	0	0	1	0	0	0	1	0	1	1	1	1	1	1	1	1
3603886|F|0-12:A>G-12:A>G	3603886	TGCAGGGATAGAATCATTTTCCAAGCTTGGGGACTCCATCTATTTTGAGGAGAAAGGCAGCAAACCGAG	TGCAGGGATAGAATCATTTTCCAAGCTTGGGGACTCCATCTATTTTGAGGAGAAAGGCAGCAAACCGAG	chr7D	512278797	1	1.57e-21	12:A>G	12	1	0.483051	1	0	0.516949	0.483051	0.499425	0	0.249713	11.4328	10.9929	1	1	1	1	2	1	1	1	1	2	2	1	1	1	2	1	1	1	1	1	1	1	2	2	2	2	2	2	2
10521584|F|0-49:A>G-49:A>G	10521584	TGCAGCGCGTGGCCTACTTCAACGTGGGCATGTACCCGTTCACCTCCATATTCCTCATCGTCTACTGCG	TGCAGCGCGTGGCCTACTTCAACGTGGGCATGTACCCGTTCACCTCCATATTCCTCATCGTCTACTGCG	chr5D	115950934	1	5.61e-26	49:A>G	49	1	0.288136	1	0	0.711864	0.288136	0.410227	0	0.205113	6.21218	9.31077	0.97619	2	2	2	2	2	2	2	2	2	1	1	1	1	1	1	2	1	2	1	2	1	1	2	2	2	2	2	2
3617400|F|0-49:G>C-49:G>C	3617400	TGCAGGTGCTCATCCTCCGCCTCCGCTCCCGCGGTAAGGAGGTCATCTCGTCGCACATCTCCACCTACT	TGCAGGTGCTCATCCTCCGCCTCCGCTCCCGCGGTAAGGAGGTCATCTCGTCGCACATCTCCACCTACT	chr5D	287429698	1	2.61e-24	49:G>C	49	1	0.677966	1	0	0.322034	0.677966	0.436656	0	0.218328	12.7551	14.0703	1	2	1	1	1	1	1	1	1	2	2	2	2	2	2	2	1	2	2	1	2	1	2	1	2	2	2	1	1
8512383|F|0-14:A>G-14:A>G	8512383	TGCAGGAGCAGCTGATCACCGACCTGCTCGACATCGGCGTGCTCGCCGAGATCGGAAGAGCGGTTCAGC	TGCAGGAGCAGCTGATCACCGACCTGCTCGACATCGGCGTGCTCGCCG	chr6A	554509126	1	1.29e-14	14:A>G	14	1	0.313559	0.991525	0.00847458	0.686441	0.305085	0.43048	0.0168055	0.223643	11.2537	13.8093	0.994048	2	2	2	1	1	2	2	2	2	1	2	1	2	2	2	2	2	1	2	2	1	2	2	2	2	2	2	2
14479222|F|0-19:T>A-19:T>A	14479222	TGCAGCGCGGGCTTGAGCCTGTCCAGGAGGAGGGTGACGTCGCCGAGATCGGAAGAGCGGTTCAGCAGG	TGCAGCGCGGGCTTGAGCCTGTCCAGGAGGAGGGTGACGTCGCCG	chr7D	467514384	1	1.16e-14	19:T>A	19	1	1	0.491525	0.508475	0	0.491525	0	0.499856	0.249928	13.1806	6.48801	0.994048	1	1	1	1	1	1	1	1	0	0	1	1	1	0	1	1	1	1	1	1	1	0	0	0	0	0	0	0
14479893|F|0-36:T>C-36:T>C	14479893	TGCAGACGTGCTCGACCCGCTCGGCGCGCCGACCAGTATGGCCCGTCTGCTGTCTCTCATGGAGGACGT	TGCAGACGTGCTCGACCCGCTCGGCGCGCCGACCAGTATGGCCCGTCTGCTGTCTCTCATGGAGGACGT	chr7B	93571942	6	1.21e-27	36:T>C	36	1	1	0.338983	0.661017	0	0.338983	0	0.448147	0.224074	11.8799	11.8918	1	0	0	0	0	0	0	0	0	0	0	0	0	1	1	1	0	1	1	1	0	1	1	0	0	0	0	0	0
22074477|F|0-26:A>G-26:A>G	22074477	TGCAGCCGCTCGCTGACCGACATGTGATCGATCGGATCGGAGCTGCTCATCGGAGCACAGCGCCGATGG	TGCAGCCGCTCGCTGACCGACATGTGATCGATCGGATCGGAGCTGCTCATCGGAGCACAGCGCCGATGG	chr7B	597311749	1	1.21e-27	26:A>G	26	1	1	0.483051	0.516949	0	0.483051	0	0.499425	0.249713	11.6495	9.58462	0.988095	1	1	1	0	1	1	1	1	0	1	1	1	1	0	1	1	1	1	1	1	1	0	0	0	0	0	0	0
4554390|F|0-13:A>T-13:A>T	4554390	TGCAGATCCAAGGAGAGCAAGCCAGGTTCGTGAACGTCCTCACCCGCGCCTCCATCCGAGATCGGAAGA	TGCAGATCCAAGGAGAGCAAGCCAGGTTCGTGAACGTCCTCACCCGCGCCTCCATCCG	chr2B	28813263	1	1.15e-21	13:A>T	13	1	1	0.389831	0.610169	0	0.389831	0	0.475725	0.237863	19.8856	11.1053	0.987952	1	0	1	0	0	0	0	0	1	1	1	1	1	0	0	1	1	1	0	0	0	0	0	0	0	0	0	1
8536135|F|0-22:G>A-22:G>A	8536135	TGCAGCTTGATGCAGGCCAGAGGTAGCTAGCCAACGCCGAGATCGGAAGAGCGGTTCAGCAGGAATGCC	TGCAGCTTGATGCAGGCCAGAGGTAGCTAGCCAACGCCG	chr4A	684076502	1	1.68e-11	22:G>A	22	1	1	0.635593	0.364407	0	0.635593	0	0.463229	0.231614	13.3915	11.1809	1	0	0	1	0	1	1	1	1	0	0	1	1	1	0	1	1	1	0	1	1	1	0	0	0	0	0	0	0
14479306|F|0-8:C>T-8:C>T	14479306	TGCAGGTGCTGTTCCTCTGGGGCAATGCGCTGTCCGAGATCGGAAGAGCGGTTCAGCAGGAATGCCGAG	TGCAGGTGCTGTTCCTCTGGGGCAATGCGCTGTCCG	chr7A	541385592	1	5.85e-10	8:C>T	8	1	1	0.474576	0.525424	0	0.474576	0	0.498707	0.249354	11.6424	10.157	0.994048	1	1	1	0	1	1	1	1	0	0	1	1	1	0	1	1	1	1	1	1	1	0	0	0	0	0	0	0
4567339|F|0-13:T>C-13:T>C	4567339	TGCAGGGCAATGGTAGCGAAAGATGACGGCTCAGATTCGAGCTTTGGAGATGCTGCCACGGGATAACCT	TGCAGGGCAATGGTAGCGAAAGATGACGGCTCAGATTCGAGCTTTGGAGATGCTGCCACGGGATAACCT	chr5B	658762069	1	1.21e-27	13:T>C	13	1	1	0.474576	0.525424	0	0.474576	0	0.498707	0.249354	11.0071	11.8352	1	1	1	1	1	1	1	1	1	0	0	0	0	0	1	0	0	0	0	1	1	0	1	1	0	0	0	1	1
14480052|F|0-31:A>G-31:A>G	14480052	TGCAGAGGCGACGGATCGATGAAGAACAGCGACGACGACCGAGGAAGAAGATGGTGTCGATCCGAGATC	TGCAGAGGCGACGGATCGATGAAGAACAGCGACGACGACCGAGGAAGAAGATGGTGTCGATCCG	chr7A	188007163	3	6.37e-25	31:A>G	31	1	1	0.355932	0.644068	0	0.355932	0	0.458489	0.229244	15.9324	12.4831	0.994048	0	0	0	0	0	0	1	1	1	1	1	0	1	1	0	1	0	0	1	1	1	1	0	0	0	0	0	0
14478790|F|0-10:G>A-10:G>A	14478790	TGCAGGAGCGGGACGGCGTGCAGCTCCCCGAGATCGGAAGAGCGGTTCAGCAGGAATGCCGAGACCGAT	TGCAGGAGCGGGACGGCGTGCAGCTCCCCG		0	0	999	10:G>A	10	1	1	0.372881	0.627119	0	0.372881	0	0.467682	0.233841	14.0472	7.54264	0.994048	0	0	1	0	0	0	0	0	1	1	0	0	0	0	0	0	0	1	0	1	1	0	0	0	0	0	0	0
16357172|F|0-7:C>G-7:C>G	16357172	TGCAGCTCCTCTCGGTGGCGTGCCTGTCGCTGGCGGCCAAGGTGGAGGAGCACCGAGATCGGAAGAGCG	TGCAGCTCCTCTCGGTGGCGTGCCTGTCGCTGGCGGCCAAGGTGGAGGAGCACCG	chr4B	523948427	1	4.81e-20	7:C>G	7	1	0.991525	0.559322	0.440678	0.00847458	0.550847	0.0168055	0.492962	0.254884	11.2591	10.6678	1	1	0	1	0	1	1	1	1	0	0	1	1	1	0	1	1	1	1	1	1	1	0	0	0	0	0	0	0
4565782|F|0-20:C>G-20:C>G	4565782	TGCAGCACCACGTCCACCACCGACCCGAATGCCAGCCGAGATCGGAAGAGCGGTTCAGCAGGAATGCCG	TGCAGCACCACGTCCACCACCGACCCGAATGCCAGCCG	chr5A	395703895	1	2.57e-09	20:C>G	20	1	0.5	1	0	0.5	0.5	0.5	0	0.25	10.3807	16.553	0.994048	2	2	1	1	1	1	1	1	2	2	2	2	2	2	2	1	2	2	1	2	1	2	2	2	2	2	2	2
4339695|F|0-13:T>C-13:T>C	4339695	TGCAGGTTCTGAATCGACCTGGGTAGTGGCCCGAGATCGGAAGAGCGGTTCAGCAGGAATGCCGAGACC	TGCAGGTTCTGAATCGACCTGGGTAGTGGCCCG		0	0	999	13:T>C	13	1	0.474576	1	0	0.525424	0.474576	0.498707	0	0.249354	11.6854	11.3906	1	1	1	1	2	1	1	1	1	2	2	1	1	1	2	1	1	1	1	1	1	1	2	2	2	2	2	2	2
10523809|F|0-26:T>C-26:T>C	10523809	TGCAGGACCTCGTAGTCCACGCGGTCTCCATGCCGCGCGGCAACCCGCTCCTGCTCCCGAGATCGGAAG	TGCAGGACCTCGTAGTCCACGCGGTCTCCATGCCGCGCGGCAACCCGCTCCTGCTCCCG		0	0	999	26:T>C	26	1	0.423729	1	0	0.576271	0.423729	0.488365	0	0.244183	4.30326	11.5988	0.97619	2	2	2	2	2	2	1	2	2	2	2	2	2	1	2	2	1	1	1	1	2	2	1	1	1	1	1	2
11912375|F|0-38:T>G-38:T>G	11912375	TGCAGGCTGCTCACCTTGCTCTGGAGCAGCGAGTTGTGTCGGGCCGACAGCGCGTTGAACCGCTTGAGG	TGCAGGCTGCTCACCTTGCTCTGGAGCAGCGAGTTGTGTCGGGCCGACAGCGCGTTGAACCGCTTGAGG	chrUn	84039005	1	1.21e-27	38:T>G	38	1	1	0.432203	0.567797	0	0.432203	0	0.490807	0.245404	9.42705	7.96546	0.994048	1	0	1	0	0	0	0	0	1	1	1	1	0	0	1	1	0	1	1	0	1	0	0	0	0	0	0	0
16312697|F|0-18:T>C-18:T>C	16312697	TGCAGGTTCTGAATCGACTTGGGCAATGGCCCGAGATCGGAAGAGCGGTTCAGCAGGAATGCCGAGACC	TGCAGGTTCTGAATCGACTTGGGCAATGGCCCG	chr7B	480693112	1	2.12e-08	18:T>C	18	1	1	0.474576	0.525424	0	0.474576	0	0.498707	0.249354	15.5142	11.7036	0.994048	1	1	1	0	1	1	1	1	0	0	1	1	1	0	1	1	1	1	1	1	1	0	0	0	0	0	0	0
40904691|F|0-6:A>G-6:A>G	40904691	TGCAGCACGCCGTTGCTATCAGGCGCATGTGTCGACGGCACATTTTTCGTCCGAGATCGGAAGAGCGGT	TGCAGCACGCCGTTGCTATCAGGCGCATGTGTCGACGGCACATTTTTCGTCCG	chr5B	553700122	1	5.77e-19	6:A>G	6	1	1	0.525424	0.474576	0	0.525424	0	0.498707	0.249354	14.4475	11.7828	0.994048	0	1	0	1	1	1	0	1	0	1	1	1	1	1	0	1	1	1	1	1	1	1	0	0	0	0	0	0
36894617|F|0-59:G>C-59:G>C	36894617	TGCAGCGACAGCTTCGACCTCTACAACGGCCTCTTCATGTACAACAAGAACTCGACGGAGCTGCTCCAC	TGCAGCGACAGCTTCGACCTCTACAACGGCCTCTTCATGTACAACAAGAACTCGACGGAGCTGCTCCAC	chr7B	552560148	2	1.21e-27	59:G>C	59	1	1	0.483051	0.516949	0	0.483051	0	0.499425	0.249713	17.056	8.55518	0.994048	1	1	1	0	1	1	1	1	0	0	1	1	1	0	1	1	1	1	1	1	1	0	0	0	0	0	0	0
4564461|F|0-26:C>G-26:C>G	4564461	TGCAGGAACACCTTCTGGCTGACGCTCTGGTACGGCCGCGTCCGAGATCGGAAGAGCGGTTCAGCAGGA	TGCAGGAACACCTTCTGGCTGACGCTCTGGTACGGCCGCGTCCG	chr4D	428716869	1	1.84e-12	26:C>G	26	1	0.576271	1	0	0.423729	0.576271	0.488365	0	0.244183	11.5254	28.5053	0.994048	1	2	1	2	1	1	1	1	2	2	1	1	1	2	1	1	1	1	1	1	1	2	2	2	2	2	2	2
8538877|F|0-39:G>T-39:G>T	8538877	TGCAGAACGACGGCGTGGTGAACCCCGAGGCCATCATGAGCCAGGCCATCGCCGAGATCGGAAGAGCGG	TGCAGAACGACGGCGTGGTGAACCCCGAGGCCATCATGAGCCAGGCCATCGCCG	chr7B	685359146	1	1.67e-19	39:G>T	39	1	1	0.313559	0.686441	0	0.313559	0	0.43048	0.21524	11	6.20638	1	0	0	0	0	0	0	0	0	1	0	1	1	1	0	1	1	1	1	0	0	1	0	0	0	0	0	0	0
4343441|F|0-5:G>C-5:G>C	4343441	TGCAGGCCTCCGTCCGCAATGCCGAGATCGGAAGAGCGGTTCAGCAGGAATGCCGAGACCGATCTCGTA	TGCAGGCCTCCGTCCGCAATGCCG		0	0	999	5:G>C	5	1	0.466102	1	0	0.533898	0.466102	0.497702	0	0.248851	8.87475	7.99017	0.987952	2	2	2	2	2	2	2	2	1	2	1	1	1	2	1	1	1	1	2	1	1	2	1	1	1	1	2	2
4204165|F|0-13:G>A-13:G>A	4204165	TGCAGGTCCTCACGGGGCTACTTGACCTCAACATCGTCGAGCAGGTGCAGGAAGCGATGAAGATGGACG	TGCAGGTCCTCACGGGGCTACTTGACCTCAACATCGTCGAGCAGGTGCAGGAAGCGATGAAGATGGACG	chr5B	478491637	1	2.61e-24	13:G>A	13	1	0.364407	1	0	0.635593	0.364407	0.463229	0	0.231614	9.43271	8.40036	1	1	2	1	2	2	2	2	2	2	2	2	2	1	2	2	2	2	2	1	2	1	2	1	1	1	1	1	2
16356978|F|0-60:T>C-60:T>C	16356978	TGCAGTAAATTCCACAGAGCACAATTGTTAGGAACAGTGCACACGTGCAGCAGTTTGCAATAGAGTTTG	TGCAGTAAATTCCACAGAGCACAATTGTTAGGAACAGTGCACACGTGCAGCAGTTTGCAATAGAGTTTG	chr1B	158545395	1	1.21e-27	60:T>C	60	1	1	0.618644	0.381356	0	0.618644	0	0.471847	0.235924	17.3809	14.5449	0.994048	1	1	1	0	1	0	1	0	1	1	1	0	0	1	1	0	1	1	0	0	1	1	0	0	0	0	0	0
4359237|F|0-40:G>C-40:G>C	4359237	TGCAGTCGGCGATGTACTACGAGCGCGGTGCGGTGATCGGGTGCCACCACTGCCCGAGATCGGAAGAGC	TGCAGTCGGCGATGTACTACGAGCGCGGTGCGGTGATCGGGTGCCACCACTGCCCG	chr5D	308626623	1	1.39e-20	40:G>C	40	1	1	0.40678	0.59322	0	0.40678	0	0.48262	0.24131	17.0463	10.5763	1	0	1	0	0	0	0	0	0	1	1	1	1	1	1	1	0	1	1	0	0	0	1	1	1	1	1	1	1
10520582|F|0-27:T>C-27:T>C	10520582	TGCAGTCGCCGTCCGCGGCCAGGCGGCTGACCATGGAGCACGCCGTGACAGTCCTCTCGGCGGCCATCA	TGCAGTCGCCGTCCGCGGCCAGGCGGCTGACCATGGAGCACGCCGTGACAGTCCTCTCGGCGGCCATCA		0	0	999	27:T>C	27	1	0.29661	1	0	0.70339	0.29661	0.417265	0	0.208633	6.99576	9.86124	0.982143	1	1	2	2	2	2	2	2	1	1	2	2	1	1	1	2	2	1	2	2	2	1	2	2	2	2	2	2
10498194|F|0-13:A>G-13:A>G	10498194	TGCAGGCGCGTTAACTGGACCGAGATCGGAAGAGCGGTTCAGCAGGAATGCCGAGACCGATCTCGTATG	TGCAGGCGCGTTAACTGGACCG		0	0	999	13:A>G	13	1	1	0.483051	0.516949	0	0.483051	0	0.499425	0.249713	12.7874	8.56807	0.988095	1	0	1	0	1	1	1	1	0	0	1	1	1	0	1	1	1	1	1	1	1	0	0	0	0	0	0	0
4352437|F|0-29:C>T-29:C>T	4352437	TGCAGGAAGTCGCCGACGTTCACCACCAGCGCTCCCGAGATCGGAAGAGCGGTTCAGCAGGAATGCCGA	TGCAGGAAGTCGCCGACGTTCACCACCAGCGCTCCCG	chr7D	552325840	1	8.41e-09	29:C>T	29	1	0.5	1	0	0.5	0.5	0.5	0	0.25	4.94932	12.137	0.97619	1	2	2	2	1	2	1	2	2	1	1	1	2	1	2	1	2	1	2	2	1	2	2	2	2	2	1	2
4352437|F|0-32:T>C-32:T>C	4352437	TGCAGGAAGTCGCCGACGTTCACCACCAGCGCTCCCGAGATCGGAAGAGCGGTTCAGCAGGAATGCCGA	TGCAGGAAGTCGCCGACGTTCACCACCAGCGCTCCCG	chr7D	552325840	1	8.41e-09	32:T>C	32	1	0.5	1	0	0.5	0.5	0.5	0	0.25	4.94932	11.2447	0.97619	1	2	2	2	1	2	1	2	2	1	1	1	2	1	2	1	2	1	2	2	1	2	2	2	2	2	1	2
36894271|F|0-35:C>G-35:C>G	36894271	TGCAGCACGGCGCGGTAGGCCTTGGTGGGCCGTGCCACCTCGAACTGGGACCTGAAGTCGACGTCCACC	TGCAGCACGGCGCGGTAGGCCTTGGTGGGCCGTGCCACCTCGAACTGGGACCTGAAGTCGACGTCCACC	chr4A	17675982	1	1.21e-27	35:C>G	35	1	1	0.601695	0.398305	0	0.601695	0	0.479316	0.239658	8.58771	7.37965	0.994048	0	0	1	0	1	1	1	1	0	0	1	1	1	0	1	1	1	0	1	1	1	0	0	0	0	0	0	0
54347193|F|0-68:T>A-68:T>A	54347193	TGCAGACGACTGTGGCAGCAACGGCCCTCATGCTTGAAGCCCATCCACTGTGGCATTACATGTATGGCT	TGCAGACGACTGTGGCAGCAACGGCCCTCATGCTTGAAGCCCATCCACTGTGGCATTACATGTATGGCT	chr5B	405595862	1	1.21e-27	68:T>A	68	1	1	0.525424	0.474576	0	0.525424	0	0.498707	0.249354	8.77916	5.90977	0.97619	0	0	1	1	1	1	1	1	0	0	0	0	0	0	0	1	0	0	1	0	1	0	1	0	0	1	1	0
3617838|F|0-59:G>T-59:G>T	3617838	TGCAGCTTCAGCTTGCTCCACACCAGCTCCAGGTAGTCCTTGGAGAGGAAGTACTTGTGGGCGGCGAAG	TGCAGCTTCAGCTTGCTCCACACCAGCTCCAGGTAGTCCTTGGAGAGGAAGTACTTGTGGGCGGCGAAG	chr5B	701189057	2	1.21e-27	59:G>T	59	1	1	0.5	0.5	0	0.5	0	0.5	0.25	21.8043	7.60702	0.994048	1	0	0	0	1	1	1	1	0	0	0	0	0	0	0	1	1	0	0	1	1	0	1	1	1	1	1	1
36894910|F|0-56:C>G-56:C>G	36894910	TGCAGGAGCGCGACGGGGTTCTGCGCGTGGCTGTAGCTGGGGCGCCACTCCACGTCCAGCCCCACGATG	TGCAGGAGCGCGACGGGGTTCTGCGCGTGGCTGTAGCTGGGGCGCCACTCCACGTCCAGCCCCACGATG	chr4A	17888016	1	1.21e-27	56:C>G	56	1	1	0.483051	0.516949	0	0.483051	0	0.499425	0.249713	8.7752	4.32745	0.958333	1	1	0	0	1	1	1	0	0	1	1	1	1	1	1	1	1	0	0	1	1	1	0	0	0	0	0	0
14479948|F|0-8:T>C-8:T>C	14479948	TGCAGCGCTAGCGCTACCTCCTAACTGGGCCGAGATCGGAAGAGCGGTTCAGCAGGAATGCCGAGACCG	TGCAGCGCTAGCGCTACCTCCTAACTGGGCCG	chr7B	41520626	1	6.53e-08	8:T>C	8	1	1	0.677966	0.322034	0	0.677966	0	0.436656	0.218328	27.9679	12.2817	0.987952	0	0	0	1	1	1	1	1	0	1	0	0	0	1	0	0	0	1	0	0	0	1	1	1	1	1	1	1
16312879|F|0-14:T>C-14:T>C	16312879	TGCAGCCTGCGGACTTACCCCGAGATCGGAAGAGCGGTTCAGCAGGAATGCCGAGACCGATCTCGTATG	TGCAGCCTGCGGACTTACCCCG		0	0	999	14:T>C	14	1	1	0.559322	0.440678	0	0.559322	0	0.492962	0.246481	8.40893	7.25158	0.97619	0	1	0	1	1	1	1	1	0	0	1	1	1	1	1	1	1	0	1	1	1	1	0	0	0	0	0	0
10523565|F|0-5:C>T-5:C>T	10523565	TGCAGCTGCGCCGCCGCGCACCGAGATCGGAAGAGCGGTTCAGCAGGAATGCCGAGACCGATCTCGTAT	TGCAGCTGCGCCGCCGCGCACCG		0	0	999	5:C>T	5	1	1	0.355932	0.644068	0	0.355932	0	0.458489	0.229244	16.0998	9.41245	0.988095	0	0	0	0	1	0	1	0	0	1	0	0	0	1	0	0	0	1	1	0	0	1	1	1	1	1	1	1
16312298|F|0-17:G>C-17:G>C	16312298	TGCAGCCTCCCGAGCTCGGGCGGTATCGGCCCGAGATCGGAAGAGCGGTTCAGCAGGAATGCCGAGACC	TGCAGCCTCCCGAGCTCGGGCGGTATCGGCCCG	chr7A	541385922	1	2.12e-08	17:G>C	17	1	1	0.618644	0.381356	0	0.618644	0	0.471847	0.235924	11.5245	10.8431	0.988095	1	1	1	0	1	1	1	1	0	0	1	1	1	0	1	1	1	1	1	1	1	0	0	0	0	0	0	0
8538131|F|0-13:A>G-13:A>G	8538131	TGCAGCCCATCCCAGCGAGGTGCACGCTGCGCACGTCCTCGCGGAGCTTGTACCGAGATCGGAAGAGCG	TGCAGCCCATCCCAGCGAGGTGCACGCTGCGCACGTCCTCGCGGAGCTTGTACCG	chr1B	645142140	1	2.24e-18	13:A>G	13	1	0.440678	1	0	0.559322	0.440678	0.492962	0	0.246481	10.9146	12.3057	0.988095	1	2	1	2	1	2	2	2	2	1	1	1	1	1	1	1	1	1	2	2	1	1	2	2	2	2	1	2
19759378|F|0-12:G>C-12:G>C	19759378	TGCAGGTCTTCAGGGTTTACAATGCCGAGATCGGAAGAGCGGTTCAGCAGGAATGCCGAGACCGATCTC	TGCAGGTCTTCAGGGTTTACAATGCCG		0	0	999	12:G>C	12	1	1	0.449153	0.550847	0	0.449153	0	0.494829	0.247415	22.8407	6.46318	0.982143	1	1	1	1	1	1	1	1	0	0	0	0	0	1	0	0	0	0	1	1	0	1	0	1	0	0	0	1
54360383|F|0-56:A>G-56:A>G	54360383	TGCAGCACCTCGACCTCTCCCAGAACGACCTAGTGGGCCCTCTGCCCGCCTGCCTCACCGCCCTCCCTG	TGCAGCACCTCGACCTCTCCCAGAACGACCTAGTGGGCCCTCTGCCCGCCTGCCTCACCGCCCTCCCTG	chr5A	383466432	1	1.21e-27	56:A>G	56	1	1	0.618644	0.381356	0	0.618644	0	0.471847	0.235924	9.43989	3.32184	0.946429	0	0	1	1	1	1	1	1	0	0	0	0	0	0	0	1	0	0	1	0	1	0	1	0	0	0	1	0
38189042|F|0-16:T>C-16:T>C	38189042	TGCAGAGCCTCGTGTCTCGGGAGGCGGACCCGCTGGACTCGCAGGTGGTGTCCGTCGCCATGGTCAACG	TGCAGAGCCTCGTGTCTCGGGAGGCGGACCCGCTGGACTCGCAGGTGGTGTCCGTCGCCATGGTCAACG	chr7A	629016423	1	1.21e-27	16:T>C	16	1	1	0.59322	0.40678	0	0.59322	0	0.48262	0.24131	11.7811	5.50912	0.970238	1	1	1	0	1	1	1	1	0	0	1	1	1	0	1	1	1	1	1	1	1	0	0	0	0	0	0	0
4563520|F|0-67:T>C-67:T>C	4563520	TGCAGGAGGAGCAGGATGGTGGGCACGCTGTTCCCCCGCGCGTCGTGCGCGCACTGCATCGACTCCGTC	TGCAGGAGGAGCAGGATGGTGGGCACGCTGTTCCCCCGCGCGTCGTGCGCGCACTGCATCGACTCCGTC	chr3D	604565580	1	1.21e-27	67:T>C	67	1	1	0.491525	0.508475	0	0.491525	0	0.499856	0.249928	26.6112	8.54389	0.97619	1	1	1	1	1	1	1	1	0	1	0	0	0	0	0	0	0	0	1	1	0	0	0	0	0	0	0	0
8538677|F|0-23:G>A-23:G>A	8538677	TGCAGGAGTTCGTGTCGGAGATCGTGAGCATGAGCCGAGATCGGAAGAGCGGTTCAGCAGGAATGCCGA	TGCAGGAGTTCGTGTCGGAGATCGTGAGCATGAGCCG	chr5D	528143183	1	1.81e-10	23:G>A	23	1	1	0.5	0.5	0	0.5	0	0.5	0.25	51.258	14.7587	1	1	0	0	1	1	1	0	1	0	1	1	0	0	0	0	0	0	1	0	1	1	0	1	1	1	1	1	1
8539372|F|0-5:G>T-5:G>T	8539372	TGCAGGCTGCTCCGAAGTCCCGAGATCGGAAGAGCGGTTCAGCAGGAATGCCGAGACCGATCTCGTATG	TGCAGGCTGCTCCGAAGTCCCG		0	0	999	5:G>T	5	1	1	0.398305	0.601695	0	0.398305	0	0.479316	0.239658	16.2544	6.34682	0.982143	0	0	1	0	1	0	0	0	1	1	0	0	0	0	0	0	0	1	0	0	1	0	0	0	0	0	0	0
4547537|F|0-9:C>T-9:C>T	4547537	TGCAGTCGACAAACCCGCACCGAGATCGGAAGAGCGGTTCAGCAGGAATGCCGAGACCGATCTCGTATG	TGCAGTCGACAAACCCGCACCG		0	0	999	9:C>T	9	1	0.983051	0.728814	0.271186	0.0169492	0.711864	0.0333238	0.395289	0.214306	9.33244	8.24089	0.958333	1	0	0	1	1	1	1	1	1	1	0	1	1	1	0	0	0	0	1	1	0	0	1	1	1	1	1	1
3617001|F|0-22:C>T-22:C>T	3617001	TGCAGATACGATCTGGGGCGGACAAGAAATTATATGATATGATCGATGTCCTGAGAGAGGGCAACATGA	TGCAGATACGATCTGGGGCGGACAAGAAATTATATGATATGATCGATGTCCTGAGAGAGGGCAACATGA	chr1A	99009689	1	1.21e-27	22:C>T	22	1	0.991525	0.644068	0.355932	0.00847458	0.635593	0.0168055	0.458489	0.237647	7.76229	6.75272	0.970238	1	1	1	0	1	0	1	0	1	1	1	0	0	1	1	0	1	1	0	0	1	1	0	0	0	0	0	1
3045320|F|0-34:A>G-34:A>G	3045320	TGCAGAGGCTGCCTGACAAGTTTACCAGGGTGCTACTAGACGGGAGCAAGCCCCAGGAAGTGAAGCTGC	TGCAGAGGCTGCCTGACAAGTTTACCAGGGTGCTACTAGACGGGAGCAAGCCCCAGGAAGTGAAGCTGC	chr4D	419461424	1	3.38e-23	34:A>G	34	1	0.601695	1	0	0.398305	0.601695	0.479316	0	0.239658	11.8562	9.9911	0.994048	1	2	1	2	1	1	1	1	2	1	1	1	1	2	1	1	1	1	1	1	1	2	2	2	2	2	2	2
4368868|F|0-59:A>G-59:A>G	4368868	TGCAGTATGCACATGCCAAATGTGTTGCCGAGGACCCTCTCCGAGTCCTTGTACATGCAATAGGTGATG	TGCAGTATGCACATGCCAAATGTGTTGCCGAGGACCCTCTCCGAGTCCTTGTACATGCAATAGGTGATG	chr4D	435006247	1	5.61e-26	59:A>G	59	1	0.440678	1	0	0.559322	0.440678	0.492962	0	0.246481	8.50192	16.3407	0.988095	2	1	2	1	2	2	2	2	2	2	2	2	2	2	1	2	2	2	1	2	2	2	1	1	1	1	1	1
14479533|F|0-17:T>C-17:T>C	14479533	TGCAGGTTGGTGAGCTGTGCCAGCTCTGGCGGGATCGCGCCGAGATCGGAAGAGCGGTTCAGCAGGAAT	TGCAGGTTGGTGAGCTGTGCCAGCTCTGGCGGGATCGCGCCG	chr4D	475178153	1	4.51e-13	17:T>C	17	1	0.991525	0.474576	0.525424	0.00847458	0.466102	0.0168055	0.498707	0.257756	12.8948	12.0339	0.993976	0	1	1	0	1	1	1	1	0	0	1	1	1	0	1	1	1	0	1	1	1	0	0	0	0	0	0	0
8539578|F|0-6:G>C-6:G>C	8539578	TGCAGCGCCAGCGCTATCTCCTAACTGGGCCGAGATCGGAAGAGCGGTTCAGCAGGAATGCCGAGACCG	TGCAGCGCCAGCGCTATCTCCTAACTGGGCCG	chr6B	478762866	3	6.53e-08	6:G>C	6	1	1	0.677966	0.322034	0	0.677966	0	0.436656	0.218328	14.4536	12.0989	0.958333	0	0	0	1	1	1	1	1	0	1	0	0	0	1	0	0	0	1	0	0	0	1	1	1	1	1	1	1
4369033|F|0-37:C>G-37:C>G	4369033	TGCAGTGCTCCTGCACCTCCTCGATGTCGTACTGCGTCAGCATCGACGACGCGTTCCCCATCGCCGAGA	TGCAGTGCTCCTGCACCTCCTCGATGTCGTACTGCGTCAGCATCGACGACGCGTTCCCCATCGCCGAGA	chr6D	448354181	1	5.61e-26	37:C>G	37	1	1	0.59322	0.40678	0	0.59322	0	0.48262	0.24131	21.6441	11.3872	1	1	0	1	1	1	1	0	1	1	1	1	1	0	0	1	1	1	1	0	1	1	0	0	0	0	0	0	0
54360775|F|0-8:C>G-8:C>G	54360775	TGCAGTTTCTCCTGACCTGGCCGAGATCGGAAGAGCGGTTCAGCAGGAATGCCGAGACCGATCTCGTAT	TGCAGTTTCTCCTGACCTGGCCG		0	0	999	8:C>G	8	1	1	0.440678	0.559322	0	0.440678	0	0.492962	0.246481	10.287	6.42363	0.988095	0	1	0	0	0	1	0	0	0	1	1	1	1	0	1	1	1	1	0	0	1	0	0	0	0	0	0	0
4566090|F|0-47:A>G-47:A>G	4566090	TGCAGCTTCTTCCAGTCCAGGATCGGCACCGACCCGACCATGGACTCAGGCTTCGCGGCGCAGCTCCGA	TGCAGCTTCTTCCAGTCCAGGATCGGCACCGACCCGACCATGGACTCAGGCTTCGCGGCGCAGCTCCGA	chr7A	621856962	1	4.34e-27	47:A>G	47	1	1	0.576271	0.423729	0	0.576271	0	0.488365	0.244183	10.0205	9.65517	0.982143	1	1	1	0	1	1	1	1	1	0	1	1	1	0	1	1	1	1	1	1	1	0	1	1	1	1	1	1
16358639|F|0-13:T>G-13:T>G	16358639	TGCAGTCCGAGGATGCCAAGCTGCCGAGATCGGAAGAGCGGTTCAGCAGGAATGCCGAGACCGATCTCG	TGCAGTCCGAGGATGCCAAGCTGCCG		0	0	999	13:T>G	13	1	1	0.355932	0.644068	0	0.355932	0	0.458489	0.229244	11.1781	5.64372	0.970238	0	1	0	0	1	0	0	0	1	1	1	1	1	1	1	0	1	1	1	0	0	1	0	0	0	0	0	1
8511355|F|0-38:T>G-38:T>G	8511355	TGCAGAGCTACCTAAATATCGGCCACCGCCAGAAGATGTCCAAGGCTCGGCGGGTGCTCGACGCGTCTA	TGCAGAGCTACCTAAATATCGGCCACCGCCAGAAGATGTCCAAGGCTCGGCGGGTGCTCGACGCGTCTA	chr4A	5349394	1	1.21e-27	38:T>G	38	1	1	0.389831	0.610169	0	0.389831	0	0.475725	0.237863	11.9173	9.29435	0.982143	1	0	0	0	1	0	0	0	1	1	0	0	0	1	0	0	0	1	0	0	0	1	1	1	1	1	1	1
11912300|F|0-22:A>G-22:A>G	11912300	TGCAGGTTAATCGTACGAGTAGAAGGACCGAGATCGGAAGAGCGGTTCAGCAGGAATGCCGAGACCGAT	TGCAGGTTAATCGTACGAGTAGAAGGACCG		0	0	999	22:A>G	22	1	1	0.432203	0.567797	0	0.432203	0	0.490807	0.245404	16.524	14.3552	0.982143	0	0	0	0	0	0	1	0	0	0	0	0	0	0	0	1	0	0	0	0	0	0	1	1	1	1	1	1
16357431|F|0-17:G>C-17:G>C	16357431	TGCAGCCCCTTGGCCTTGATCCGAGATCGGAAGAGCGGTTCAGCAGGAATGCCGAGACCGATCTCGTAT	TGCAGCCCCTTGGCCTTGATCCG		0	0	999	17:G>C	17	1	1	0.474576	0.525424	0	0.474576	0	0.498707	0.249354	31.3274	9.71523	0.946429	0	1	0	0	1	1	1	0	0	0	0	0	0	0	0	0	0	1	0	0	0	0	1	1	1	0	1	1
4370565|F|0-23:T>A-23:T>A	4370565	TGCAGTTTTTTAACAGAAAAAAATAGAAGGAAACGGGCCGAGATCGGAAGAGCGGTTCAGCAGGAATGC	TGCAGTTTTTTAACAGAAAAAAATAGAAGGAAACGGGCCG		0	0	999	23:T>A	23	1	1	0.338983	0.661017	0	0.338983	0	0.448147	0.224074	16.4226	9.91075	0.988095	0	1	0	0	0	0	0	0	1	1	1	0	1	0	1	1	1	0	1	0	1	0	1	0	0	0	1	1
4208072|F|0-60:T>G-60:T>G	4208072	TGCAGCTTACCCTCTTATATAGCTGAGCTACCTGCGCTCCTTCACGTCGCCAGCCGAGGTTGGACTAAT	TGCAGCTTACCCTCTTATATAGCTGAGCTACCTGCGCTCCTTCACGTCGCCAGCCGAGGTTGGACTAAT	chr2B	545181689	1	1.21e-27	60:T>G	60	1	1	0.542373	0.457627	0	0.542373	0	0.496409	0.248205	13.6833	10.9135	0.994048	1	0	1	0	1	1	1	1	1	0	1	0	1	0	0	1	1	0	0	0	1	0	0	0	0	0	0	1
8539357|F|0-26:G>C-26:G>C	8539357	TGCAGCAGCGCCCTCCACGGGCTCGAGAGCGCCGACGCGGCGGCGCCACCGCCGAGATCGGAAGAGCGG	TGCAGCAGCGCCCTCCACGGGCTCGAGAGCGCCGACGCGGCGGCGCCACCGCCG	chr5A	688302503	1	1.67e-19	26:G>C	26	1	0.991525	0.601695	0.398305	0.00847458	0.59322	0.0168055	0.479316	0.248061	8.43036	5.00155	0.993976	1	1	1	1	1	1	1	1	0	0	0	0	0	0	0	0	0	0	1	1	0	0	1	1	1	1	1	1
19758920|F|0-10:C>G-10:C>G	19758920	TGCAGGTGCTCAAGGAAGGCCGAGATCGGAAGAGCGGTTCAGCAGGAATGCCGAGACCGATCTCGTATG	TGCAGGTGCTCAAGGAAGGCCG		0	0	999	10:C>G	10	1	1	0.59322	0.40678	0	0.59322	0	0.48262	0.24131	14.6981	9.30565	0.993976	0	1	0	0	0	0	0	0	1	1	1	1	1	1	1	0	1	1	0	0	0	1	1	1	1	0	1	1
10520127|F|0-6:G>T-6:G>T	10520127	TGCAGCGATTTCAATTCAGCGGAACAATGTGAGAGAAGCGAGCACTGTGCGGAGGGAGAAAAGCTGAGG	TGCAGCGATTTCAATTCAGCGGAACAATGTGAGAGAAGCGAGCACTGTGCGGAGGGAGAAAAGCTGAGG	chr1D	231018055	1	5.61e-26	6:G>T	6	1	0.29661	1	0	0.70339	0.29661	0.417265	0	0.208633	8.95714	12.8923	1	2	2	2	2	2	2	2	2	2	2	2	2	1	2	2	2	2	2	1	2	2	2	1	1	1	1	1	1
8537959|F|0-37:T>C-37:T>C	8537959	TGCAGGTTTTCACCACGCTGATATACGGAGCTGGGATTGTGAGGGACGCGGCCCGTGCACGTCGGCTGT	TGCAGGTTTTCACCACGCTGATATACGGAGCTGGGATTGTGAGGGACGCGGCCCGTGCACGTCGGCTGT	chr7A	623458291	1	1.21e-27	37:T>C	37	1	1	0.661017	0.338983	0	0.661017	0	0.448147	0.224074	14.5765	12.0276	0.994048	1	1	1	0	1	1	1	1	0	0	1	1	1	0	1	1	1	1	1	1	1	0	1	1	1	1	1	1
8538576|F|0-21:T>C-21:T>C	8538576	TGCAGCACCTCGTCACGCTCATGTAATCCACCCGAGATCGGAAGAGCGGTTCAGCAGGAATGCCGAGAC	TGCAGCACCTCGTCACGCTCATGTAATCCACCCG	chr7B	616905506	1	6.73e-09	21:T>C	21	1	1	0.550847	0.449153	0	0.550847	0	0.494829	0.247415	11.202	12.2959	0.988095	1	1	1	0	1	1	1	1	0	0	1	1	1	0	1	1	1	1	1	1	1	0	1	1	1	1	0	0
3617370|F|0-58:C>T-58:C>T	3617370	TGCAGCCGTCGTCCCAGGAGCAGCACGATGATGAGCAGCGACGCGACGAACGCCGTGGCGTTGCAGTAG	TGCAGCCGTCGTCCCAGGAGCAGCACGATGATGAGCAGCGACGCGACGAACGCCGTGGCGTTGCAGTAG	chr7D	179218905	1	1.21e-27	58:C>T	58	1	0.991525	0.542373	0.457627	0.00847458	0.533898	0.0168055	0.496409	0.256607	14.9297	4.48871	0.982143	1	1	1	1	0	0	0	0	0	1	1	0	1	0	1	1	1	0	1	0	0	0	1	1	1	1	2	1
14478925|F|0-32:G>T-32:G>T	14478925	TGCAGTTCACGGCGTACATATACTTCGGCGACGCCACCATCAACCGAGATCGGAAGAGCGGTTCAGCAG	TGCAGTTCACGGCGTACATATACTTCGGCGACGCCACCATCAACCG	chr5B	487248365	1	3.41e-15	32:G>T	32	1	1	0.279661	0.720339	0	0.279661	0	0.402901	0.201451	28.9546	17.3157	0.994048	0	1	0	0	1	0	0	0	0	0	0	0	0	0	0	1	0	0	0	0	1	0	1	1	1	1	1	0
3609767|F|0-52:T>C-52:T>C	3609767	TGCAGCCAAGTCGTCGGTGCATTTCTGGATCTGAACAGTAAGGTTTTTGTGGTCAGTAGCTCCGTATGC	TGCAGCCAAGTCGTCGGTGCATTTCTGGATCTGAACAGTAAGGTTTTTGTGGTCAGTAGCTCCGTATGC	chr1A	460005123	1	1.57e-21	52:T>C	52	1	0.601695	1	0	0.398305	0.601695	0.479316	0	0.239658	12.9262	11.5792	0.994048	1	1	1	2	1	2	1	2	1	1	1	2	2	1	1	2	2	1	2	2	1	1	2	2	2	2	2	2
8512376|F|0-12:G>A-12:G>A	8512376	TGCAGCTGCTGAGCAAGTCATCGGGGCGCGGAGCACCGAGATCGGAAGAGCGGTTCAGCAGGAATGCCG	TGCAGCTGCTGAGCAAGTCATCGGGGCGCGGAGCACCG	chr5B	395676744	1	5.53e-11	12:G>A	12	1	1	0.508475	0.491525	0	0.508475	0	0.499856	0.249928	16.1833	15.4402	1	0	0	0	0	0	0	0	0	1	0	1	1	1	0	1	1	1	1	0	0	1	0	1	1	1	1	0	0
8538987|F|0-16:T>C-16:T>C	8538987	TGCAGCGCGTCGAGGCTCGCCCGCATCACGGCGAACTCTTCGGCGGCCGCCCGAGATCGGAAGAGCGGT	TGCAGCGCGTCGAGGCTCGCCCGCATCACGGCGAACTCTTCGGCGGCCGCCCG	chr1D	83720299	1	5.77e-19	16:T>C	16	1	0.313559	1	0	0.686441	0.313559	0.43048	0	0.21524	6.34343	7.72128	0.988095	2	2	2	1	2	2	2	1	2	2	2	1	1	2	2	1	2	2	1	1	2	2	2	2	2	2	2	2
10521057|F|0-10:A>C-10:A>C	10521057	TGCAGGCCACACGCGCGGACGCCCGAGATCGGAAGAGCGGTTCAGCAGGAATGCCGAGACCGATCTCGT	TGCAGGCCACACGCGCGGACGCCCG		0	0	999	10:A>C	10	1	0.584746	1	0	0.415254	0.584746	0.485636	0	0.242818	8.50553	20.6349	0.993976	2	1	2	2	1	1	1	1	1	2	2	2	2	2	2	2	2	2	1	2	1	2	2	2	2	2	2	2
16356133|F|0-21:C>T-21:C>T	16356133	TGCAGCCAGACGAGCAGCAATCGATTGCCGAGATCGGAAGAGCGGTTCAGCAGGAATGCCGAGACCGAT	TGCAGCCAGACGAGCAGCAATCGATTGCCG		0	0	999	21:C>T	21	1	1	0.20339	0.79661	0	0.20339	0	0.324045	0.162022	17.1068	9.47741	0.982143	1	1	1	0	0	0	0	0	1	1	0	0	0	0	0	0	0	1	0	0	0	0	0	0	0	0	0	0
16312774|F|0-12:A>G-12:A>G	16312774	TGCAGTTCCACCACGAGTCCGAGATCGGAAGAGCGGTTCAGCAGGAATGCCGAGACCGATCTCGTATGC	TGCAGTTCCACCACGAGTCCG		0	0	999	12:A>G	12	1	1	0.533898	0.466102	0	0.533898	0	0.497702	0.248851	12.4332	10.7614	0.994048	0	1	0	0	0	0	0	0	0	1	1	1	1	1	1	1	1	1	1	0	0	1	1	0	0	0	1	0
8535056|F|0-35:C>G-35:C>G	8535056	TGCAGCACGCTCTCCGACTCGGCGTCCAGCGCGCTCGTCGCCTCGTCCAGCAGCAGGATGGCCGAGATC	TGCAGCACGCTCTCCGACTCGGCGTCCAGCGCGCTCGTCGCCTCGTCCAGCAGCAGGATGGCCG	chr2A	744331800	4	6.37e-25	35:C>G	35	1	1	0.720339	0.279661	0	0.720339	0	0.402901	0.201451	14.8583	7.21317	0.988095	0	1	1	1	0	0	1	0	0	1	1	0	0	0	1	1	1	1	0	0	1	0	0	1	1	1	1	1
11912458|F|0-14:A>T-14:A>T	11912458	TGCAGAACCTCACGACGGGCGGCGACAGCTTCCGAGATCGGAAGAGCGGTTCAGCAGGAATGCCGAGAC	TGCAGAACCTCACGACGGGCGGCGACAGCTTCCG	chr4B	646224221	1	6.73e-09	14:A>T	14	1	0.991525	0.610169	0.389831	0.00847458	0.601695	0.0168055	0.475725	0.246265	15.1778	14.9326	0.994048	1	1	1	1	1	1	0	1	1	0	1	0	0	0	0	1	1	0	0	1	0	0	0	0	0	0	0	0
16312707|F|0-9:C>G-9:C>G	16312707	TGCAGTTACCATTGGGATTCGTCCCTGATAATCATCGCCGCCCGAGATCGGAAGAGCGGTTCAGCAGGA	TGCAGTTACCATTGGGATTCGTCCCTGATAATCATCGCCGCCCG	chr4A	311601623	1	3.95e-14	9:C>G	9	1	1	0.432203	0.567797	0	0.432203	0	0.490807	0.245404	11.4875	8.84848	0.988095	0	0	1	0	0	0	0	0	1	0	0	0	0	0	0	0	0	1	1	1	1	0	1	0	0	1	1	0
36894135|F|0-19:T>C-19:T>C	36894135	TGCAGCTGCATGGCGGCGTTGTCTCCCTGCGAGATGGGCGCCGAGATCGGAAGAGCGGTTCAGCAGGAA	TGCAGCTGCATGGCGGCGTTGTCTCCCTGCGAGATGGGCGCCG	chr5B	409875377	1	1.34e-13	19:T>C	19	1	1	0.372881	0.627119	0	0.372881	0	0.467682	0.233841	18.4182	10.493	0.994048	1	1	0	0	0	0	1	0	1	1	0	0	1	1	1	0	0	1	0	1	0	1	1	0	0	0	1	0
8512505|F|0-18:G>A-18:G>A	8512505	TGCAGCCGCAGATACTCAGCTTCCCGAGATCGGAAGAGCGGTTCAGCAGGAATGCCGAGACCGATCTCG	TGCAGCCGCAGATACTCAGCTTCCCG		0	0	999	18:G>A	18	1	1	0.627119	0.372881	0	0.627119	0	0.467682	0.233841	12.8861	6.41252	0.982143	1	1	1	0	1	1	1	1	0	0	1	1	1	0	1	1	1	1	1	1	1	0	0	0	1	0	0	0
16312767|F|0-8:G>C-8:G>C	16312767	TGCAGCGCGAGGTAGTCCACCGAGATCGGAAGAGCGGTTCAGCAGGAATGCCGAGACCGATCTCGTATG	TGCAGCGCGAGGTAGTCCACCG		0	0	999	8:G>C	8	1	0.516949	1	0	0.483051	0.516949	0.499425	0	0.249713	9.99209	23.1984	0.994048	1	2	1	2	1	1	1	1	2	2	2	1	2	1	2	2	2	1	2	1	2	1	2	2	2	2	2	2
4565145|F|0-40:C>G-40:C>G	4565145	TGCAGCCGCCGCCGCCGCCGCCGCGTCCTATGCTTGCACCCCCACGAGCAAACCGCCGAGATCGGAAGA	TGCAGCCGCCGCCGCCGCCGCCGCGTCCTATGCTTGCACCCCCACGAGCAAACCGCCG	chr6B	300686035	2	1.15e-21	40:C>G	40	1	1	0.322034	0.677966	0	0.322034	0	0.436656	0.218328	24.0703	8.70378	1	0	1	0	0	1	0	1	1	1	0	0	1	0	1	0	0	0	1	1	1	0	1	0	0	0	0	0	1
10524208|F|0-31:C>G-31:C>G	10524208	TGCAGCCACCATACACCGAGGCTCGCTACGGCTCGGTGCGCAAGGTGTTCGTCGTCCTCAAGGACGACA	TGCAGCCACCATACACCGAGGCTCGCTACGGCTCGGTGCGCAAGGTGTTCGTCGTCCTCAAGGACGACA	chr4B	581950874	2	1.21e-27	31:C>G	31	1	0.991525	0.491525	0.508475	0.00847458	0.483051	0.0168055	0.499856	0.258331	10.7996	5.51738	0.988095	0	1	1	0	1	1	1	1	0	0	1	1	1	0	1	1	1	0	1	1	1	0	0	0	0	0	0	0
4563965|F|0-61:G>A-61:G>A	4563965	TGCAGCTACGCGCTCAGCTACCGCGACGGGTCCTACTCCCGCGGCGTGCTGGCGCACGACAGGCTGAGC	TGCAGCTACGCGCTCAGCTACCGCGACGGGTCCTACTCCCGCGGCGTGCTGGCGCACGACAGGCTGAGC	chr5A	438154838	1	1.21e-27	61:G>A	61	1	1	0.474576	0.525424	0	0.474576	0	0.498707	0.249354	8.73553	7.81064	0.994048	1	0	1	1	1	1	1	1	0	0	0	0	0	0	0	1	0	0	1	1	1	0	0	0	0	0	0	0
3044957|F|0-18:G>C-18:G>C	3044957	TGCAGCGCGAGCGTGACGGCGATGATGACCAGGAACATCCTGTTCTTGAGCACCCCGAGATCGGAAGAG	TGCAGCGCGAGCGTGACGGCGATGATGACCAGGAACATCCTGTTCTTGAGCACCCCG	chrUn	7464285	1	4e-21	18:G>C	18	1	0.779661	0.262712	0.737288	0.220339	0.0423729	0.343579	0.387389	0.365484	6.778	6.29592	0.993976	2	0	0	2	2	0	0	2	0	1	0	0	1	0	0	0	0	0	0	0	0	0	0	0	0	0	0	0
10521638|F|0-11:C>A-11:C>A	10521638	TGCAGCTCGGACGGCAACCTGGTCTGCTCATGCGCCGTCGCGTGCGCGCTCCTAGCGGGCGTCGTGACC	TGCAGCTCGGACGGCAACCTGGTCTGCTCATGCGCCGTCGCGTGCGCGCTCCTAGCGGGCGTCGTGACC	chr1B	442964314	4	2.61e-24	11:C>A	11	1	0.728814	1	0	0.271186	0.728814	0.395289	0	0.197644	5.97997	6.57843	0.994048	1	1	1	1	1	2	1	1	1	1	1	2	2	1	1	2	2	1	2	1	1	1	2	2	2	2	2	2
14475484|F|0-18:C>G-18:C>G	14475484	TGCAGCAAGAATTCCATGCTCGGCGGAACACCTGCGAGATCGCCGAGATCGGAAGAGCGGTTCAGCAGG	TGCAGCAAGAATTCCATGCTCGGCGGAACACCTGCGAGATCGCCG	chr7B	653890555	1	1.16e-14	18:C>G	18	1	1	0.516949	0.483051	0	0.516949	0	0.499425	0.249713	14.2705	13.0414	1	0	1	0	0	1	0	1	0	0	0	0	0	0	0	0	1	0	1	1	0	0	0	1	1	1	1	1	1
8512170|F|0-21:T>C-21:T>C	8512170	TGCAGGGACGGCGATGGTACGTGTCCGAGATCGGAAGAGCGGTTCAGCAGGAATGCCGAGACCGATCTC	TGCAGGGACGGCGATGGTACGTGTCCG		0	0	999	21:T>C	21	1	1	0.576271	0.423729	0	0.576271	0	0.488365	0.244183	13.1619	11.2238	0.982143	1	1	1	1	1	1	0	1	1	0	0	0	1	1	1	0	0	1	1	0	0	1	1	1	1	1	1	1
16312892|F|0-51:G>A-51:G>A	16312892	TGCAGCGTCCACCGCTACTCGGACAAGCACGACTGTGGATTCGACTACAAGGCCGCCGAGATCGGAAGA	TGCAGCGTCCACCGCTACTCGGACAAGCACGACTGTGGATTCGACTACAAGGCCGCCG	chr5D	490954779	1	2.49e-18	51:G>A	51	1	1	0.474576	0.525424	0	0.474576	0	0.498707	0.249354	5.33153	5.79454	0.97619	1	0	1	1	1	0	0	1	1	1	1	0	1	1	1	1	1	1	0	1	1	0	0	0	0	0	0	0
38188370|F|0-65:C>T-65:C>T	38188370	TGCAGCTCGTACTCCTGCTTCTTGGCCGTGCCGTAGTGCCACGCCGACATGACCAGCAGCGTGGCCAGG	TGCAGCTCGTACTCCTGCTTCTTGGCCGTGCCGTAGTGCCACGCCGACATGACCAGCAGCGTGGCCAGG	chr7B	637226113	1	1.21e-27	65:C>T	65	1	1	0.542373	0.457627	0	0.542373	0	0.496409	0.248205	9.08014	8.66188	0.982143	1	0	0	0	0	0	0	0	1	1	1	1	0	1	1	1	1	1	1	0	1	0	1	1	1	1	1	1
4214213|F|0-13:T>C-13:T>C	4214213	TGCAGTATCAGTATGCCAACTACTCTGCGAACTACCTCAAAGGTGGCAAGGGCACCATCCGAGATCGGA	TGCAGTATCAGTATGCCAACTACTCTGCGAACTACCTCAAAGGTGGCAAGGGCACCATCCG	chr5A	680086757	1	5.88e-20	13:T>C	13	1	0.372881	1	0	0.627119	0.372881	0.467682	0	0.233841	11.1162	21.9626	1	2	2	2	1	2	2	1	2	1	2	1	2	2	2	2	1	1	2	1	2	1	2	1	1	1	1	2	1
4200837|F|0-64:C>T-64:C>T	4200837	TGCAGGTCCAGCATCTCGCCGCGGACCCTGTCGGCCTCGGCGTCCACGAGCGCGATCTCGTCGGCGAGG	TGCAGGTCCAGCATCTCGCCGCGGACCCTGTCGGCCTCGGCGTCCACGAGCGCGATCTCGTCGGCGAGG	chr7D	529773987	2	1.21e-27	64:C>T	64	1	0.940678	0.627119	0.372881	0.059322	0.567797	0.111606	0.467682	0.289644	8.40607	7.45637	0.994048	0	1	1	1	1	0	1	1	1	0	1	0	1	1	1	0	1	1	1	1	0	1	1	1	1	1	0	1
8538131|F|0-26:C>T-26:C>T	8538131	TGCAGCCCATCCCAGCGAGGTGCACGCTGCGCACGTCCTCGCGGAGCTTGTACCGAGATCGGAAGAGCG	TGCAGCCCATCCCAGCGAGGTGCACGCTGCGCACGTCCTCGCGGAGCTTGTACCG	chr1B	645142140	1	2.24e-18	26:C>T	26	1	0.457627	1	0	0.542373	0.457627	0.496409	0	0.248205	10.6608	8.99021	0.988095	1	2	1	2	1	2	2	2	2	1	1	1	1	1	1	1	1	1	1	2	1	1	1	2	2	2	1	2
3624167|F|0-46:C>A-46:C>A	3624167	TGCAGGCCGAGTCCGACTTCGTCTACGTCCTCGACGACGACATGATCCCCGAGATCGGAAGAGCGGTTC	TGCAGGCCGAGTCCGACTTCGTCTACGTCCTCGACGACGACATGATCCCCG	chr6B	686181499	1	6.86e-18	46:C>A	46	1	1	0.347458	0.652542	0	0.347458	0	0.453462	0.226731	15.4465	8.90737	0.970238	0	1	0	0	0	0	1	0	0	0	1	0	1	1	0	1	0	0	1	0	0	0	1	1	1	1	1	0
3615952|F|0-33:A>C-33:A>C	3615952	TGCAGTAAATTTCACAGAGCACAATTGTTAGGAACAGTGCACACGTGCAGCAGTTTGCAACAGAGTTTG	TGCAGTAAATTTCACAGAGCACAATTGTTAGGAACAGTGCACACGTGCAGCAGTTTGCAACAGAGTTTG	chr1B	158545395	1	2.61e-24	33:A>C	33	1	0.627119	1	0	0.372881	0.627119	0.467682	0	0.233841	14.5236	13.8585	0.988095	1	1	1	2	1	2	1	2	1	1	1	2	2	1	1	2	1	1	2	2	1	1	2	2	2	2	2	1
19759405|F|0-25:G>C-25:G>C	19759405	TGCAGAAGGAGTCGTCGGACGCCTCGGACGCGCACGACACGTTGAGCGACTGCATGTTCCCGTTCTTCC	TGCAGAAGGAGTCGTCGGACGCCTCGGACGCGCACGACACGTTGAGCGACTGCATGTTCCCGTTCTTCC	chr5B	397950302	1	1.21e-27	25:G>C	25	1	1	0.559322	0.440678	0	0.559322	0	0.492962	0.246481	7.71149	7.74441	1	1	1	0	0	0	0	0	0	1	1	1	1	1	1	1	0	1	1	1	1	0	1	1	1	1	0	1	1
3617287|F|0-45:G>A-45:G>A	3617287	TGCAGCTCGAGGCGCAGCTTGGCCTGAACCAAAGTGCAAGCGATGGTAACCCCTCGGGGAAGACGGTCG	TGCAGCTCGAGGCGCAGCTTGGCCTGAACCAAAGTGCAAGCGATGGTAACCCCTCGGGGAAGACGGTCG		0	0	999	45:G>A	45	1	0.169492	1	0	0.830508	0.169492	0.281528	0	0.140764	9.12346	8.56812	0.97619	2	2	2	1	2	2	2	2	1	1	2	2	2	1	2	2	2	2	2	2	2	1	2	2	2	2	2	2
10522813|F|0-15:G>T-15:G>T	10522813	TGCAGTTGCCGAAGCGGGCCACGCGCAGCGTCGTCGCGAAGCGGAGAATGGACAGCGGCATCGGAATTT	TGCAGTTGCCGAAGCGGGCCACGCGCAGCGTCGTCGCGAAGCGGAGAATGGACAGCGGCATCGGAATTT	chr1A	532432969	1	5.65e-21	15:G>T	15	1	1	0.59322	0.40678	0	0.59322	0	0.48262	0.24131	14.2028	4.99374	0.97619	1	1	1	0	1	0	1	0	1	1	1	1	1	1	1	1	1	1	0	0	1	1	0	0	0	0	0	0
3617698|F|0-38:G>T-38:G>T	3617698	TGCAGCTGAAAAATCCTTCTCCCTTCCAGGTAACTGCTGCCGAACGCCGTCTGCGAGATGACATCTCCG	TGCAGCTGAAAAATCCTTCTCCCTTCCAGGTAACTGCTGCCGAACGCCGTCTGCGAGATGACATCTCCG	chr1B	592173246	1	1.21e-27	38:G>T	38	1	1	0.161017	0.838983	0	0.161017	0	0.270181	0.13509	25.5916	12.7021	1	0	0	0	0	0	1	0	0	0	0	0	0	0	0	0	0	0	0	1	0	0	0	0	0	0	0	0	0
8539291|F|0-8:C>T-8:C>T	8539291	TGCAGGTACGTCAAGTTCAGAGCCGAGATCGGAAGAGCGGTTCAGCAGGAATGCCGAGACCGATCTCGT	TGCAGGTACGTCAAGTTCAGAGCCG		0	0	999	8:C>T	8	1	1	0.567797	0.432203	0	0.567797	0	0.490807	0.245404	22.4034	7.89338	0.975904	1	1	1	1	1	0	0	1	0	0	1	1	0	0	1	1	1	0	0	1	0	0	0	1	1	1	1	1
8539732|F|0-11:A>G-11:A>G	8539732	TGCAGATCAATAGGTCACCGGTTCGAACCCGAGATCGGAAGAGCGGTTCAGCAGGAATGCCGAGACCGA	TGCAGATCAATAGGTCACCGGTTCGAACCCG	chr6D	89730161	3	1.96e-07	11:A>G	11	1	0.983051	0.525424	0.474576	0.0169492	0.508475	0.0333238	0.498707	0.266016	12.5939	4.52914	0.933735	0	0	0	1	0	0	0	0	1	1	1	1	0	0	0	0	0	1	0	0	0	0	0	0	1	0	1	1
4560727|F|0-15:C>A-15:C>A	4560727	TGCAGGACGAGATAACCCGAGCCACCGAAGGCAAACCGACCATCGAGGAAGACGACCTGAGCAGGATGG	TGCAGGACGAGATAACCCGAGCCACCGAAGGCAAACCGACCATCGAGGAAGACGACCTGAGCAGGATGG	chr5B	502377352	2	1.21e-27	15:C>A	15	1	0.974576	0.288136	0.711864	0.0254237	0.262712	0.0495547	0.410227	0.229891	19.5151	11.2849	0.994048	0	0	0	2	0	0	1	0	0	0	0	0	0	0	0	1	0	0	0	1	0	0	0	0	0	0	0	0
10522245|F|0-33:A>C-33:A>C	10522245	TGCAGGATAAGCAATGATGCGTACGCGTATTCAACCGAGATCGGAAGAGCGGTTCAGCAGGAATGCCGA	TGCAGGATAAGCAATGATGCGTACGCGTATTCAACCG	chr2A	706526126	1	1.81e-10	33:A>C	33	1	1	0.313559	0.686441	0	0.313559	0	0.43048	0.21524	19.2011	8.29872	0.97619	0	1	1	0	0	0	0	0	0	0	1	1	0	0	1	1	1	1	0	0	1	1	0	0	1	0	0	0
3606211|F|0-33:G>C-33:G>C	3606211	TGCAGGAGGAGGACGACTGCGACCCCACCGCCAGTCGTCGTGGTCTTCTCAGCAACGGCCAGCTCGCGG	TGCAGGAGGAGGACGACTGCGACCCCACCGCCAGTCGTCGTGGTCTTCTCAGCAACGGCCAGCTCGCGG	chr7B	89205963	1	2.61e-24	33:G>C	33	1	0.635593	0.838983	0.161017	0.364407	0.474576	0.463229	0.270181	0.366705	9.72286	10.7084	0.97619	1	2	0	0	2	1	2	0	1	2	2	2	1	1	1	2	1	1	1	2	1	1	1	1	1	1	2	1
19759220|F|0-6:A>G-6:A>G	19759220	TGCAGGAGACGCGCCACCCGAGATCGGAAGAGCGGTTCAGCAGGAATGCCGAGACCGATCTCGTATGCC	TGCAGGAGACGCGCCACCCG		0	0	999	6:A>G	6	1	1	0.652542	0.347458	0	0.652542	0	0.453462	0.226731	14.8336	4.22981	0.946429	0	1	0	1	0	0	1	0	0	1	1	0	0	0	1	1	1	1	0	0	0	0	1	1	1	1	1	1
8538246|F|0-29:A>C-29:A>C	8538246	TGCAGGCACAGCTCGCCGTCGCCGTTGGCAGCCATGGCCGAGAACAGCTGCCGAGATCGGAAGAGCGGT	TGCAGGCACAGCTCGCCGTCGCCGTTGGCAGCCATGGCCGAGAACAGCTGCCG	chr1A	564395942	1	1.25e-15	29:A>C	29	1	0.338983	1	0	0.661017	0.338983	0.448147	0	0.224074	5.92235	12.3461	0.994048	1	2	2	2	2	2	1	2	2	1	1	1	1	1	1	2	1	1	1	2	1	1	2	2	2	2	1	2
36894467|F|0-26:T>C-26:T>C	36894467	TGCAGTGTTGCGTGAGGCAGCAAAGTTGTGTGATGCGACAAGCGCATGGGCCGCAAAGCGAACCGAGAT	TGCAGTGTTGCGTGAGGCAGCAAAGTTGTGTGATGCGACAAGCGCATGGGCCGCAAAGCGAACCGAGAT	chr7A	729148406	2	2.02e-25	26:T>C	26	1	1	0.440678	0.559322	0	0.440678	0	0.492962	0.246481	34.3141	43.1395	1	0	1	0	1	1	0	1	0	0	1	0	1	0	1	0	0	0	1	1	0	0	1	1	1	1	1	1	1
3610259|F|0-11:A>G-11:A>G	3610259	TGCAGTGTTGCATGAGGCAGCAAAGTCGTGTGATGCGACAAGCGCATGGACCGCAAAGTGAACCGAGAT	TGCAGTGTTGCATGAGGCAGCAAAGTCGTGTGATGCGACAAGCGCATGGACCGCAAAGTGAACCGAGAT	chr6A	4666119	1	2.03e-20	11:A>G	11	1	0.432203	1	0	0.567797	0.432203	0.490807	0	0.245404	43.0735	18.4279	1	2	2	2	1	1	2	1	2	2	1	2	1	2	1	2	2	2	1	1	2	2	1	1	1	1	1	1	1
3617393|F|0-10:G>A-10:G>A	3617393	TGCAGGCCGCGCCGCCCTCGCCGCCGCGCGAGATCCCCGAGATCGGAAGAGCGGTTCAGCAGGAATGCC	TGCAGGCCGCGCCGCCCTCGCCGCCGCGCGAGATCCCCG	chr1D	57954764	1	1.68e-11	10:G>A	10	1	1	0.644068	0.355932	0	0.644068	0	0.458489	0.229244	20.7589	8.99076	1	1	1	1	0	1	0	1	0	1	1	1	0	0	1	1	0	1	1	0	0	1	1	0	1	0	0	0	0
4362975|F|0-27:C>G-27:C>G	4362975	TGCAGGGCTTGTACGAGGAGGTCATTTCCTGGATGAATTGTTGATTCGTCGCTACTGCGGAAGTCCAGG	TGCAGGGCTTGTACGAGGAGGTCATTTCCTGGATGAATTGTTGATTCGTCGCTACTGCGGAAGTCCAGG	chr2B	20683582	3	2.61e-24	27:C>G	27	1	0.745763	0.338983	0.661017	0.254237	0.0847458	0.379201	0.448147	0.413674	11.6241	9.52809	0.994048	0	0	0	0	0	0	0	0	0	2	1	2	2	2	2	0	0	0	2	0	0	2	1	0	0	2	0	0
3608150|F|0-49:C>T-49:C>T	3608150	TGCAGCTCATCGACCTGTACTACGACTGGCCCCGCGGCCGCAACCTGAACCTCATCCACAACCAGCTCT	TGCAGCTCATCGACCTGTACTACGACTGGCCCCGCGGCCGCAACCTGAACCTCATCCACAACCAGCTCT	chrUn	26594417	1	5.61e-26	49:C>T	49	1	0.542373	1	0	0.457627	0.542373	0.496409	0	0.248205	11.0106	10.5802	0.988095	1	2	2	1	2	2	2	2	1	1	2	2	2	1	1	2	2	2	1	2	2	1	2	2	2	2	2	2
4564361|F|0-13:C>A-13:C>A	4564361	TGCAGCACCGCCTCAAGCCCACCGCCGTGCTCTGGGGCTGGCCGAGATCGGAAGAGCGGTTCAGCAGGA	TGCAGCACCGCCTCAAGCCCACCGCCGTGCTCTGGGGCTGGCCG	chr2B	666654643	1	3.95e-14	13:C>A	13	1	0.991525	0.720339	0.279661	0.00847458	0.711864	0.0168055	0.402901	0.209853	6.93345	4.4375	0.958333	0	1	0	0	1	1	0	1	1	1	1	0	0	1	0	0	1	1	1	1	1	0	1	0	0	0	1	1
8531041|F|0-5:A>G-5:A>G	8531041	TGCAGAGAGCCGTTGAACTGGTTGTTGGAGAGGTTGAGGTGGCGGAGGTCCGTTAGCGCGGCGAGGGCG	TGCAGAGAGCCGTTGAACTGGTTGTTGGAGAGGTTGAGGTGGCGGAGGTCCGTTAGCGCGGCGAGGGCG	chr1A	592532907	1	1.21e-22	5:A>G	5	1	0.576271	1	0	0.423729	0.576271	0.488365	0	0.244183	8.03106	7.91986	0.988095	1	1	1	1	2	1	2	1	1	2	2	2	2	2	2	1	2	1	1	1	2	2	1	1	1	1	1	1
3043812|F|0-40:G>A-40:G>A	3043812	TGCAGTTGGTGGCCAATACTTTTGTTTAGAATTGGGAATTGTGGGGATGTGGACAATCTGATGCCAACA	TGCAGTTGGTGGCCAATACTTTTGTTTAGAATTGGGAATTGTGGGGATGTGGACAATCTGATGCCAACA	chr2D	423291292	2	1.21e-27	40:G>A	40	1	0.90678	0.127119	0.872881	0.0932203	0.0338983	0.169061	0.221919	0.19549	9.76358	7.19577	0.988095	0	0	2	0	0	0	0	0	0	0	0	0	0	0	0	0	0	2	0	2	2	0	0	0	0	0	0	0
3047256|F|0-51:C>T-51:C>T	3047256	TGCAGGGCGGCGCACTTCCGCATGGAGAAGATCTGCTGCGCGGAGGAGCTCCTGTCCGTGTCCGAGATC	TGCAGGGCGGCGCACTTCCGCATGGAGAAGATCTGCTGCGCGGAGGAGCTCCTGTCCGTGTCCG	chr5D	233742057	1	1.38e-21	51:C>T	51	1	0.389831	1	0	0.610169	0.389831	0.475725	0	0.237863	10.1727	9.09431	0.994048	2	1	2	2	2	2	2	2	1	1	1	1	1	1	1	2	1	1	2	2	2	1	1	2	2	2	1	2
4212789|F|0-37:C>T-37:C>T	4212789	TGCAGCACCGCAACCTGGTGCGGCTGCTGGGCTGGTGCGCCGAGCGCGACGAGAAGCTGCTGGTCTACG	TGCAGCACCGCAACCTGGTGCGGCTGCTGGGCTGGTGCGCCGAGCGCGACGAGAAGCTGCTGGTCTACG	chr7D	191493173	2	1.21e-27	37:C>T	37	1	0.550847	1	0	0.449153	0.550847	0.494829	0	0.247415	6.28423	9.31851	1	2	2	2	1	1	1	1	1	1	1	1	1	1	2	1	2	1	2	2	1	2	2	1	2	2	2	2	2
15998209|F|0-17:G>A-17:G>A	15998209	TGCAGCACCGTTGGCCGGGGAAGCGGTGGAACACGCCGACACCGCGGAAGGACGAGCGCCGTGCAGCAT	TGCAGCACCGTTGGCCGGGGAAGCGGTGGAACACGCCGACACCGCGGAAGGACGAGCGCCGTGCAGCAT	chr7D	22575733	1	2.61e-24	17:G>A	17	1	0.29661	1	0	0.70339	0.29661	0.417265	0	0.208633	2.75839	6.42857	0.940476	2	2	2	2	2	2	2	2	2	2	2	2	1	1	1	2	1	1	1	2	1	1	2	2	2	2	2	2
4367742|F|0-5:A>C-5:A>C	4367742	TGCAGAGGGCCGCCGAGTCCGCCATCCGCTCCATCGGCCTCGGCTACGACGTCGCCGCCGACGTCCGAG	TGCAGAGGGCCGCCGAGTCCGCCATCCGCTCCATCGGCCTCGGCTACGACGTCGCCGCCGACGTCCGAG	chr3A	731083743	1	1.56e-26	5:A>C	5	1	1	0.237288	0.762712	0	0.237288	0	0.361965	0.180982	10.585	7.8927	0.994048	0	1	1	0	0	0	1	0	0	1	0	0	0	0	0	0	0	1	0	0	1	0	0	0	0	0	0	0
38189340|F|0-28:C>T-28:C>T	38189340	TGCAGATGCAGAGCGACCTCGACGCTCTCACCGAGATCGGAAGAGCGGTTCAGCAGGAATGCCGAGACC	TGCAGATGCAGAGCGACCTCGACGCTCTCACCG	chr3A	707393472	1	2.12e-08	28:C>T	28	1	1	0.737288	0.262712	0	0.737288	0	0.387389	0.193694	9.97064	5.05046	0.97619	1	1	1	1	1	0	1	0	1	1	1	0	0	1	1	0	1	1	0	1	1	1	0	0	0	0	0	1
40904655|F|0-65:C>T-65:C>T	40904655	TGCAGTACGAGGAAGAAATCAGGAACCTATCACAGCCTATGGTCGGAGATAAAAAGAAGTGTTGCCGAG	TGCAGTACGAGGAAGAAATCAGGAACCTATCACAGCCTATGGTCGGAGATAAAAAGAAGTGTTGCCGAG	chr2A	52410144	1	1.56e-26	65:C>T	65	1	1	0.338983	0.661017	0	0.338983	0	0.448147	0.224074	10.8416	4.91441	0.988095	0	0	0	0	0	0	1	0	1	0	0	0	0	0	1	0	0	1	0	0	1	0	1	0	0	0	1	0
4340185|F|0-6:T>C-6:T>C	4340185	TGCAGCTTGGTGAGCCGCGAGATCAGGCCCGAGATCGGAAGAGCGGTTCAGCAGGAATGCCGAGACCGA	TGCAGCTTGGTGAGCCGCGAGATCAGGCCCG		0	0	999	6:T>C	6	1	0.525424	1	0	0.474576	0.525424	0.498707	0	0.249354	11.9529	11.358	0.994048	1	2	1	2	1	1	1	1	2	2	1	1	1	2	1	1	1	1	1	1	1	2	2	2	2	2	2	2
4209275|F|0-22:C>G-22:C>G	4209275	TGCAGCTCCCCCGTCGCCGACCCATTCGTCCCGAGCCCAGCAGCCGAGATCGGAAGAGCGGTTCAGCAG	TGCAGCTCCCCCGTCGCCGACCCATTCGTCCCGAGCCCAGCAGCCG	chr7D	140232621	1	3.41e-15	22:C>G	22	1	1	0.415254	0.584746	0	0.415254	0	0.485636	0.242818	19.1948	8.50078	0.994048	1	0	1	0	0	0	0	0	1	0	0	0	0	0	0	1	0	1	0	0	1	0	1	1	1	1	0	0
8538630|F|0-5:T>C-5:T>C	8538630	TGCAGTGCGACCGTCAGGTCGGTCGAAGGGCCGAGATCGGAAGAGCGGTTCAGCAGGAATGCCGAGACC	TGCAGTGCGACCGTCAGGTCGGTCGAAGGGCCG		0	0	999	5:T>C	5	1	0.194915	1	0	0.805085	0.194915	0.313847	0	0.156923	8.4172	11.4007	1	2	1	2	2	2	2	2	2	1	2	2	2	1	2	2	1	2	1	2	2	2	2	2	2	2	2	2	2
14479790|F|0-9:A>T-9:A>T	14479790	TGCAGCGCGAACTCGAGGTTCCACAGCACGTCGCCCATGGACGGCCGAGATCGGAAGAGCGGTTCAGCA	TGCAGCGCGAACTCGAGGTTCCACAGCACGTCGCCCATGGACGGCCG	chr4D	630944	1	9.99e-16	9:A>T	9	1	1	0.389831	0.610169	0	0.389831	0	0.475725	0.237863	22.5365	10.5301	1	1	1	1	1	0	1	0	1	1	1	1	1	1	1	1	1	0	1	1	1	1	1	0	0	0	0	1	0
8512541|F|0-17:G>T-17:G>T	8512541	TGCAGTATCTCGGACTCGATGGTGGTGACCCGCTCCAGGACCTCCGAGATCGGAAGAGCGGTTCAGCAG	TGCAGTATCTCGGACTCGATGGTGGTGACCCGCTCCAGGACCTCCG	chr7B	1207618	1	3.41e-15	17:G>T	17	1	1	0.40678	0.59322	0	0.40678	0	0.48262	0.24131	21.4644	10.8273	1	1	0	1	0	0	1	0	0	1	0	0	0	0	0	0	1	0	0	0	0	1	0	1	1	1	1	0	0
16312342|F|0-19:C>T-19:C>T	16312342	TGCAGGGGAAAACTAGCAGCGGGCCGAGATCGGAAGAGCGGTTCAGCAGGAATGCCGAGACCGATCTCG	TGCAGGGGAAAACTAGCAGCGGGCCG		0	0	999	19:C>T	19	1	1	0.432203	0.567797	0	0.432203	0	0.490807	0.245404	11.0205	12.1014	0.994048	0	1	0	0	0	0	0	0	0	1	1	1	1	1	1	0	1	1	1	0	1	1	0	0	0	0	0	0
16312517|F|0-14:G>T-14:G>T	16312517	TGCAGGAGCCTCGTGGTCTGGACTTGGCCGAGATCGGAAGAGCGGTTCAGCAGGAATGCCGAGACCGAT	TGCAGGAGCCTCGTGGTCTGGACTTGGCCG		0	0	999	14:G>T	14	1	1	0.567797	0.432203	0	0.567797	0	0.490807	0.245404	15.3363	9.68842	1	0	1	1	1	1	1	0	1	0	0	0	0	0	0	0	1	0	0	1	0	1	0	1	1	1	1	0	0
19759422|F|0-31:A>C-31:A>C	19759422	TGCAGTGCCGTCGCGTCATCTCCCACCTCCCACATCGGGCCAGCGGAAGCAGCAGCTGCGTGCGGAACC	TGCAGTGCCGTCGCGTCATCTCCCACCTCCCACATCGGGCCAGCGGAAGCAGCAGCTGCGTGCGGAACC	chr5B	74995168	1	1.21e-27	31:A>C	31	1	1	0.59322	0.40678	0	0.59322	0	0.48262	0.24131	7.83586	7.24368	1	0	0	1	1	1	1	1	1	0	0	1	1	0	0	0	1	1	0	1	0	1	0	1	1	1	1	0	0
8512860|F|0-20:C>G-20:C>G	8512860	TGCAGGGCCAGCTCTATCTCCTAACTGGGCCGAGATCGGAAGAGCGGTTCAGCAGGAATGCCGAGACCG	TGCAGGGCCAGCTCTATCTCCTAACTGGGCCG		0	0	999	20:C>G	20	1	0.237288	1	0	0.762712	0.237288	0.361965	0	0.180982	5.76264	7.44375	1	2	1	1	2	2	2	1	2	2	1	2	2	1	2	2	2	2	1	2	2	1	2	2	2	2	2	2	2
14479022|F|0-29:C>T-29:C>T	14479022	TGCAGATATTGCCACCGAATGCCTGTCTCCCCCTTTCGAGAAAGGAGGAGCAAATCCCCTTGGACGTCC	TGCAGATATTGCCACCGAATGCCTGTCTCCCCCTTTCGAGAAAGGAGGAGCAAATCCCCTTGGACGTCC	chr7D	412102912	1	1.21e-22	29:C>T	29	1	1	0.584746	0.415254	0	0.584746	0	0.485636	0.242818	11.9706	12.2635	0.988095	0	1	1	1	0	1	0	1	0	0	0	0	1	1	1	0	1	1	1	1	1	1	1	1	1	1	0	1
38188487|F|0-20:C>T-20:C>T	38188487	TGCAGGATCCTGGGAGACGTCTTCATGGGCCCCTACCACACCGTCTTCGACTACGGCAAGCTGCGTGTC	TGCAGGATCCTGGGAGACGTCTTCATGGGCCCCTACCACACCGTCTTCGACTACGGCAAGCTGCGTGTC	chr1D	473639184	1	5.61e-26	20:C>T	20	1	0.949153	0.347458	0.652542	0.0508475	0.29661	0.096524	0.453462	0.274993	11.4796	7.2732	0.994048	1	0	0	0	0	1	0	0	0	0	0	0	0	0	0	0	0	0	1	0	0	0	1	1	1	1	2	0
10522995|F|0-12:G>C-12:G>C	10522995	TGCAGGTAAACAGGCCTCGTGCGGGCATGGCCTGGCGTAGAACTTGGCGATGTTATCCCCGAGATCGGA	TGCAGGTAAACAGGCCTCGTGCGGGCATGGCCTGGCGTAGAACTTGGCGATGTTATCCCCG	chr5B	710336337	1	2.72e-23	12:G>C	12	1	1	0.567797	0.432203	0	0.567797	0	0.490807	0.245404	10.3728	8.69632	1	0	1	1	0	0	0	0	0	1	0	0	1	1	1	1	1	1	1	1	0	1	1	1	1	1	1	0	1
8536825|F|0-18:A>C-18:A>C	8536825	TGCAGAGCGGCGCACTTCAGCATGGAGAAGAGCTGCTGCGCGGAGGAGCTCCTGTCCGTGTCCGAGATC	TGCAGAGCGGCGCACTTCAGCATGGAGAAGAGCTGCTGCGCGGAGGAGCTCCTGTCCGTGTCCG	chr5B	271141322	1	6.37e-25	18:A>C	18	1	1	0.389831	0.610169	0	0.389831	0	0.475725	0.237863	11.0988	10.3522	1	0	1	0	0	0	0	0	0	1	1	1	1	1	1	1	0	1	1	0	0	0	1	1	0	0	0	1	0
8538877|F|0-40:C>G-40:C>G	8538877	TGCAGAACGACGGCGTGGTGAACCCCGAGGCCATCATGAGCCAGGCCATCGCCGAGATCGGAAGAGCGG	TGCAGAACGACGGCGTGGTGAACCCCGAGGCCATCATGAGCCAGGCCATCGCCG	chr7B	685359146	1	1.67e-19	40:C>G	40	1	1	0.550847	0.449153	0	0.550847	0	0.494829	0.247415	11	8.33384	0.964286	0	1	0	1	1	0	1	0	0	1	1	0	1	0	0	1	1	1	0	1	0	0	1	1	1	1	1	1
14479798|F|0-38:G>A-38:G>A	14479798	TGCAGGGCCTTGAGGCGCGACATGATGGCGTGGAGGAGGTCGTCCGAGATCGGAAGAGCGGTTCAGCAG	TGCAGGGCCTTGAGGCGCGACATGATGGCGTGGAGGAGGTCGTCCG	chr5D	483810152	1	3.41e-15	38:G>A	38	1	1	0.5	0.5	0	0.5	0	0.5	0.25	18.7516	11.4448	0.988095	1	0	1	1	0	1	1	0	1	0	0	0	0	0	1	0	0	1	0	0	1	0	1	1	1	1	0	0
16357107|F|0-16:G>C-16:G>C	16357107	TGCAGCAGCGTCGGCGGGAACGAACAAGGAAGGTCCGAGATCGGAAGAGCGGTTCAGCAGGAATGCCGA	TGCAGCAGCGTCGGCGGGAACGAACAAGGAAGGTCCG		0	0	999	16:G>C	16	1	1	0.491525	0.508475	0	0.491525	0	0.499856	0.249928	14.6174	12.9228	0.994048	0	0	0	1	1	1	0	1	0	1	1	1	1	1	1	1	1	0	1	0	1	1	1	0	0	1	0	0
3623334|F|0-49:T>C-49:T>C	3623334	TGCAGGTGTACTGGGGCGAGTTCCCCAAGGAGCGGGTCGACGAGGCCCATCGTGCCGAGATCGGAAGAG	TGCAGGTGTACTGGGGCGAGTTCCCCAAGGAGCGGGTCGACGAGGCCCATCGTGCCG	chr1A	425264799	2	4e-21	49:T>C	49	1	1	0.118644	0.881356	0	0.118644	0	0.209135	0.104568	15.6788	4.78728	1	0	0	0	0	0	0	0	0	0	0	0	0	0	0	0	0	0	0	1	0	0	0	0	0	0	0	0	0
38189019|F|0-19:C>G-19:C>G	38189019	TGCAGACGCTGTACAACCTCGGGGCGAGGAAGTTGGCGGTGATCGACGTGGCGCCGATCGGGTGCTGCC	TGCAGACGCTGTACAACCTCGGGGCGAGGAAGTTGGCGGTGATCGACGTGGCGCCGATCGGGTGCTGCC	chr6A	39493610	1	2.61e-24	19:C>G	19	1	1	0.694915	0.305085	0	0.694915	0	0.424016	0.212008	9.52627	6.25723	1	1	1	1	1	1	1	1	1	0	1	0	0	0	1	0	0	0	0	1	1	0	1	1	1	1	1	1	1
8511797|F|0-52:T>C-52:T>C	8511797	TGCAGGTGTACTGGGGCGAGTTCCCCAAGGAGCGGGTTGACGAGGCCCACCGTGCCGAGATCGGAAGAG	TGCAGGTGTACTGGGGCGAGTTCCCCAAGGAGCGGGTTGACGAGGCCCACCGTGCCG	chr1D	328458274	1	8.65e-18	52:T>C	52	1	0.118644	1	0	0.881356	0.118644	0.209135	0	0.104568	4.78728	8.24822	1	2	2	2	2	2	2	2	2	2	2	2	2	2	2	2	2	2	2	1	2	2	2	2	2	2	2	2	2
3048213|F|0-35:C>G-35:C>G	3048213	TGCAGACCGTCATCGTCGTCACGCTGGCCACCACGCTGCTGGGCATCCCGTACCCGCGGAGCTTCGTGG	TGCAGACCGTCATCGTCGTCACGCTGGCCACCACGCTGCTGGGCATCCCGTACCCGCGGAGCTTCGTGG	chr5D	345035058	1	5.61e-26	35:C>G	35	1	0.516949	1	0	0.483051	0.516949	0.499425	0	0.249713	9.13102	8.70996	1	2	1	2	2	1	1	1	1	2	1	1	1	2	1	2	1	2	1	1	2	2	1	1	1	1	1	1	1
8538300|F|0-12:A>C-12:A>C	8538300	TGCAGGTGCCAGAGCTCGTTGATCCCGTGGAACCGAGATCGGAAGAGCGGTTCAGCAGGAATGCCGAGA	TGCAGGTGCCAGAGCTCGTTGATCCCGTGGAACCG		0	0	999	12:A>C	12	1	1	0.40678	0.59322	0	0.40678	0	0.48262	0.24131	15.5818	9.2807	0.958333	0	1	0	0	1	0	1	0	0	1	0	0	1	0	0	0	1	1	1	0	0	0	0	0	0	0	0	0
3046693|F|0-9:C>G-9:C>G	3046693	TGCAGCCACCCGAACACCATTTGGGAGCAAATTATCCAAGTGGATTACCCGAGATCGGAAGAGCGGTTC	TGCAGCCACCCGAACACCATTTGGGAGCAAATTATCCAAGTGGATTACCCG	chrUn	67294328	1	6.91e-13	9:C>G	9	1	1	0.169492	0.830508	0	0.169492	0	0.281528	0.140764	37.3384	15.4469	0.988095	0	1	0	1	0	0	0	0	1	1	0	0	0	1	0	0	0	1	0	0	0	1	0	0	0	0	0	0
4549292|F|0-25:T>C-25:T>C	4549292	TGCAGGTGCTCGACCTCAGCTACAATAACCTCTCCGAGATCGGAAGAGCGGTTCAGCAGGAATGCCGAG	TGCAGGTGCTCGACCTCAGCTACAATAACCTCTCCG	chr7D	545695843	1	5.85e-10	25:T>C	25	1	0.966102	0.177966	0.822034	0.0338983	0.144068	0.0654984	0.292588	0.179043	21.9034	11.4757	0.994048	0	1	0	0	0	0	0	0	1	1	0	0	0	2	0	0	0	0	0	0	0	2	0	0	0	0	0	0
4369725|F|0-46:G>C-46:G>C	4369725	TGCAGGGCCACGTGCAGAACCCCGTCGGGGAGGTCATCTGCGCCGCGATCGACAGGCTCGCCAAGACCG	TGCAGGGCCACGTGCAGAACCCCGTCGGGGAGGTCATCTGCGCCGCGATCGACAGGCTCGCCAAGACCG	chr5B	617435211	1	1.21e-27	46:G>C	46	1	0.567797	1	0	0.432203	0.567797	0.490807	0	0.245404	6.74213	13.8968	1	1	1	2	1	1	1	1	1	2	2	1	1	1	1	1	1	1	2	1	2	2	1	1	1	1	1	1	1
14479796|F|0-22:G>T-22:G>T	14479796	TGCAGGGCCTTGAGGCGCGACAGGATGGCGTGCAGGAGTTCGTCCGAGATCGGAAGAGCGGTTCAGCAG	TGCAGGGCCTTGAGGCGCGACAGGATGGCGTGCAGGAGTTCGTCCG	chr4A	604667670	1	3.41e-15	22:G>T	22	1	1	0.508475	0.491525	0	0.508475	0	0.499856	0.249928	11.3824	11.3063	0.994048	1	0	1	1	0	1	1	0	1	0	0	0	0	0	1	0	0	1	0	0	1	0	1	1	1	1	0	0
4561935|F|0-17:G>C-17:G>C	4561935	TGCAGGCGCTTGATGGCGGCCGAGATCGGAAGAGCGGTTCAGCAGGAATGCCGAGACCGATCTCGTATG	TGCAGGCGCTTGATGGCGGCCG		0	0	999	17:G>C	17	1	1	0.644068	0.355932	0	0.644068	0	0.458489	0.229244	11.9938	7.73275	0.97619	1	1	1	0	1	0	1	0	1	1	1	1	1	1	1	1	1	1	0	0	1	1	0	0	0	0	0	0
10524317|F|0-19:G>A-19:G>A	10524317	TGCAGATGAGCCCCACGGCGAAGCTCGGGGAGGTGATGTCGCGCCCGAGATCGGAAGAGCGGTTCAGCA	TGCAGATGAGCCCCACGGCGAAGCTCGGGGAGGTGATGTCGCGCCCG	chr3A	17239705	1	9.99e-16	19:G>A	19	1	1	0.474576	0.525424	0	0.474576	0	0.498707	0.249354	20.5854	9.23867	0.988095	1	1	1	1	1	1	0	1	1	0	0	0	1	0	0	1	0	0	0	1	1	0	1	0	0	1	0	0
3616982|F|0-13:C>G-13:C>G	3616982	TGCAGGGCCTTGACGCGCGACATGATGGCGTGGAGGAGATCGTCCGAGATCGGAAGAGCGGTTCAGCAG	TGCAGGGCCTTGACGCGCGACATGATGGCGTGGAGGAGATCGTCCG	chr7D	89896796	1	3.41e-15	13:C>G	13	1	1	0.5	0.5	0	0.5	0	0.5	0.25	15.6913	11.4137	0.988095	1	0	1	1	0	1	1	0	1	0	0	0	0	0	1	0	0	1	0	0	1	0	1	1	1	1	0	0
4368573|F|0-26:A>T-26:A>T	4368573	TGCAGCTCATGCCGCCGTCCAGCAGCAGCACGGGCGGTGCGGCTGCGCCTCTGGGCGTGGCGCCGTCGT	TGCAGCTCATGCCGCCGTCCAGCAGCAGCACGGGCGGTGCGGCTGCGCCTCTGGGCGTGGCGCCGTCGT	chr5B	409875285	1	7.26e-25	26:A>T	26	1	0.567797	1	0	0.432203	0.567797	0.490807	0	0.245404	8.32834	7.93683	1	2	1	1	1	1	1	2	1	2	2	1	1	2	2	2	1	1	2	1	2	1	2	1	1	1	1	2	1
19759396|F|0-17:C>A-17:C>A	19759396	TGCAGAGGGGCGGAGAGCGGCCGAGATCGGAAGAGCGGTTCAGCAGGAATGCCGAGACCGATCTCGTAT	TGCAGAGGGGCGGAGAGCGGCCG		0	0	999	17:C>A	17	1	1	0.542373	0.457627	0	0.542373	0	0.496409	0.248205	9.39037	3.12782	0.933735	0	1	0	1	1	0	1	0	0	1	1	1	0	0	1	1	1	1	1	1	1	0	0	0	0	0	0	0
14479608|F|0-16:C>A-16:C>A	14479608	TGCAGGATCTCCCTGACGTTGCTCACGGTGAAGACGATGTCGGTGAGCTCCCGTCGGAGCAGCTTCCCG	TGCAGGATCTCCCTGACGTTGCTCACGGTGAAGACGATGTCGGTGAGCTCCCGTCGGAGCAGCTTCCCG	chr4D	476198104	2	1.21e-27	16:C>A	16	1	0.991525	0.533898	0.466102	0.00847458	0.525424	0.0168055	0.497702	0.257254	10.0988	9.93741	1	1	1	1	0	1	1	1	1	0	0	1	1	1	0	1	1	1	0	1	1	1	0	0	0	0	0	0	0
40904857|F|0-56:A>G-56:A>G	40904857	TGCAGGACCTCCCTGATGTTGCTCACGGTGAAGACGATGTCGGTGAGCTCCCGTCGAAGCAGCTTCCCG	TGCAGGACCTCCCTGATGTTGCTCACGGTGAAGACGATGTCGGTGAGCTCCCGTCGAAGCAGCTTCCCG	chr4B	600377642	2	1.21e-27	56:A>G	56	1	0.991525	0.533898	0.466102	0.00847458	0.525424	0.0168055	0.497702	0.257254	10.8967	9.93741	1	1	1	1	0	1	1	1	1	0	0	1	1	1	0	1	1	1	0	1	1	1	0	0	0	0	0	0	0
8538216|F|0-32:A>T-32:A>T	8538216	TGCAGCTTTGACAGGACGGCGGCGGCCCGATCACCGCCGAGCAGGAAATAGGGGTGCCGAGATCGGAAG	TGCAGCTTTGACAGGACGGCGGCGGCCCGATCACCGCCGAGCAGGAAATAGGGGTGCCG	chr1A	495703154	1	3.3e-22	32:A>T	32	1	1	0.864407	0.135593	0	0.864407	0	0.234415	0.117208	9.40374	4.59733	0.952381	1	1	0	1	1	1	1	1	1	1	1	1	1	1	1	0	1	1	0	1	1	1	1	1	1	1	1	1
54347389|F|0-11:A>T-11:A>T	54347389	TGCAGGTGCTCATCGATCGCCCGAGATCGGAAGAGCGGTTCAGCAGGAATGCCGAGACCGATCTCGTAT	TGCAGGTGCTCATCGATCGCCCG		0	0	999	11:A>T	11	1	1	0.364407	0.635593	0	0.364407	0	0.463229	0.231614	19.4199	5.7303	0.97619	0	1	1	0	0	0	1	0	0	1	1	1	1	1	1	1	1	1	0	0	1	1	0	0	0	0	0	0
16357257|F|0-9:A>C-9:A>C	16357257	TGCAGGTTGAAGTGTTGCCTTGTTCACCGAGATCGGAAGAGCGGTTCAGCAGGAATGCCGAGACCGATC	TGCAGGTTGAAGTGTTGCCTTGTTCACCG		0	0	999	9:A>C	9	1	1	0.372881	0.627119	0	0.372881	0	0.467682	0.233841	26.5071	12.3028	1	0	1	1	1	1	1	1	1	1	0	0	0	0	0	0	0	0	0	0	1	0	0	1	1	1	1	1	0
4566425|F|0-17:C>T-17:C>T	4566425	TGCAGTCGAGCTGGGCGCGGGAGATCTCGTAGGTTATGACCCGAGATCGGAAGAGCGGTTCAGCAGGAA	TGCAGTCGAGCTGGGCGCGGGAGATCTCGTAGGTTATGACCCG	chr1D	379459950	1	1.34e-13	17:C>T	17	1	1	0.635593	0.364407	0	0.635593	0	0.463229	0.231614	33.4128	16.5437	0.994048	1	1	1	0	1	0	1	0	1	1	1	1	1	1	1	1	1	1	0	0	1	1	0	0	0	0	0	0
14479206|F|0-18:C>T-18:C>T	14479206	TGCAGCCTTGCACGCATGCATGCTCGTCCTTCCGAGATCGGAAGAGCGGTTCAGCAGGAATGCCGAGAC	TGCAGCCTTGCACGCATGCATGCTCGTCCTTCCG	chr7A	457692220	1	6.73e-09	18:C>T	18	1	1	0.610169	0.389831	0	0.610169	0	0.475725	0.237863	31.8576	9.6766	0.988095	0	1	0	1	0	0	1	0	1	1	0	0	0	0	0	1	0	1	1	0	0	0	0	0	0	0	0	0
3047855|F|0-29:G>A-29:G>A	3047855	TGCAGGCCAGCACCGCGCGCGCGTCCATGGTCTCCATGGCCCTCAGGTAGAGACACTGCGACGCCCGAG	TGCAGGCCAGCACCGCGCGCGCGTCCATGGTCTCCATGGCCCTCAGGTAGAGACACTGCGACGCCCGAG	chr4D	29178492	1	3.38e-23	29:G>A	29	1	0.5	1	0	0.5	0.5	0.5	0	0.25	8.29713	9.77491	0.994048	1	2	1	2	2	2	2	2	1	2	2	2	2	2	2	1	2	1	2	2	1	2	2	1	1	1	2	2
14478253|F|0-7:T>A-7:T>A	14478253	TGCAGGTTGTGGGCGCGCCGAGATCGGAAGAGCGGTTCAGCAGGAATGCCGAGACCGATCTCGTATGCC	TGCAGGTTGTGGGCGCGCCG		0	0	999	7:T>A	7	1	1	0.237288	0.762712	0	0.237288	0	0.361965	0.180982	16.5565	8.30905	0.987952	0	0	0	0	0	0	1	0	0	1	1	1	0	0	0	1	1	0	0	0	1	0	0	0	0	0	0	0
4559068|F|0-40:A>C-40:A>C	4559068	TGCAGGGGAAGTTCCTGCTCAACAGCACCGTGGCCAAGGCAACCATCTACATCGAAGGCCCGAAGGCCG	TGCAGGGGAAGTTCCTGCTCAACAGCACCGTGGCCAAGGCAACCATCTACATCGAAGGCCCGAAGGCCG	chr4A	595194361	1	1.21e-27	40:A>C	40	1	0.991525	0.652542	0.347458	0.00847458	0.644068	0.0168055	0.453462	0.235134	12.2431	9.66617	0.994048	1	1	1	1	1	1	0	1	0	0	1	1	0	0	1	1	1	1	1	1	1	0	1	1	1	1	0	0
8512401|F|0-46:C>T-46:C>T	8512401	TGCAGGGTGCGGAAGTCCTTGAGCGGCTTGGCGCGCGGGTGGTCGACGTTGTTCCGAGATCGGAAGAGC	TGCAGGGTGCGGAAGTCCTTGAGCGGCTTGGCGCGCGGGTGGTCGACGTTGTTCCG	chr5D	374391831	1	1.39e-20	46:C>T	46	1	1	0.40678	0.59322	0	0.40678	0	0.48262	0.24131	15.846	13.7429	0.994048	0	1	0	1	1	0	1	1	1	1	0	0	1	1	1	1	0	1	0	1	0	1	0	0	0	0	0	0
16358220|F|0-26:G>C-26:G>C	16358220	TGCAGGGTGCGGAAGTCCTTGAGCGGGCGGGCGCGCGGGTGGTCGACGTTGTTCCGAGATCGGAAGAGC	TGCAGGGTGCGGAAGTCCTTGAGCGGGCGGGCGCGCGGGTGGTCGACGTTGTTCCG	chr7D	512746900	1	1.39e-20	26:G>C	26	1	1	0.40678	0.59322	0	0.40678	0	0.48262	0.24131	19.7269	13.7991	1	0	1	0	1	1	0	1	1	1	1	0	0	1	1	1	1	0	1	0	1	0	1	0	0	0	0	0	0
8538039|F|0-10:T>C-10:T>C	8538039	TGCAGAGCCATTGTGTGATGCAGCTTTCGTGGAAGGAGTGCAAGCAGCCGAGATCGGAAGAGCGGTTCA	TGCAGAGCCATTGTGTGATGCAGCTTTCGTGGAAGGAGTGCAAGCAGCCG	chr3B	730933596	1	1.1e-15	10:T>C	10	1	0.245763	1	0	0.754237	0.245763	0.370727	0	0.185363	11.5329	16.089	0.994048	1	1	1	2	2	2	2	2	1	2	2	2	2	2	2	2	2	2	2	2	2	2	2	2	2	2	2	2
19759542|F|0-7:T>C-7:T>C	19759542	TGCAGCTTACGCACTCGGACTCCAACATCACCTTCTTCTACAACTGCAAGAAGAACGTCTCGTGGCCCT	TGCAGCTTACGCACTCGGACTCCAACATCACCTTCTTCTACAACTGCAAGAAGAACGTCTCGTGGCCCT	chr3B	474002790	3	1.21e-27	7:T>C	7	1	0.991525	0.525424	0.474576	0.00847458	0.516949	0.0168055	0.498707	0.257756	10.2442	10.4624	0.994048	0	0	1	0	1	1	0	1	1	1	1	1	1	1	1	1	1	1	1	1	1	1	1	1	1	1	1	1
4562381|F|0-11:A>T-11:A>T	4562381	TGCAGCGCCAAACCAAAGCAAGCCGTCGTCAACCGAGATCGGAAGAGCGGTTCAGCAGGAATGCCGAGA	TGCAGCGCCAAACCAAAGCAAGCCGTCGTCAACCG	chr2D	135601677	1	2.11e-09	11:A>T	11	1	1	0.711864	0.288136	0	0.711864	0	0.410227	0.205113	9.53161	9.25367	0.994048	0	0	0	0	0	0	0	0	1	1	1	0	0	1	0	1	1	0	1	1	0	1	1	1	1	1	0	1
16312817|F|0-20:A>G-20:A>G	16312817	TGCAGAGGCTCATCTGGGTGAAGAGGCCGAGATCGGAAGAGCGGTTCAGCAGGAATGCCGAGACCGATC	TGCAGAGGCTCATCTGGGTGAAGAGGCCG		0	0	999	20:A>G	20	1	1	0.313559	0.686441	0	0.313559	0	0.43048	0.21524	12.2547	12.1644	0.97619	0	0	0	0	1	1	0	1	1	1	1	0	0	1	0	0	1	0	1	1	1	0	1	1	1	1	0	1
16312677|F|0-7:T>G-7:T>G	16312677	TGCAGCTTGCCGCCGCGCGGCTCGCCGCGGGCCGAGATCGGAAGAGCGGTTCAGCAGGAATGCCGAGAC	TGCAGCTTGCCGCCGCGCGGCTCGCCGCGGGCCG		0	0	999	7:T>G	7	1	1	0.288136	0.711864	0	0.288136	0	0.410227	0.205113	9.13078	7.44875	0.994048	0	1	0	0	0	0	0	0	1	1	1	1	1	1	1	0	1	1	0	0	0	1	0	0	0	0	0	0
3617574|F|0-31:C>G-31:C>G	3617574	TGCAGGCGCAGAGCAAGGTGATGGTGCTGGCCTGGATCAGCCTCGCCGCGCTCGCCGCGCACGTCGCCA	TGCAGGCGCAGAGCAAGGTGATGGTGCTGGCCTGGATCAGCCTCGCCGCGCTCGCCGCGCACGTCGCCA	chr6A	609480154	1	1.21e-27	31:C>G	31	1	1	0.449153	0.550847	0	0.449153	0	0.494829	0.247415	20.9208	7.48889	1	1	1	1	1	1	1	0	1	1	0	0	0	0	0	0	0	0	0	1	1	0	0	1	1	1	0	1	1
10520349|F|0-5:T>G-5:T>G	10520349	TGCAGTATCGAATGATGAGCTGGGGATGTGCCATTTGCGAGGTAGGTATCCAAGATCGGTTTCGGATGC	TGCAGTATCGAATGATGAGCTGGGGATGTGCCATTTGCGAGGTAGGTATCCAAGATCGGTTTCGGATGC	chr7B	115521048	1	1.21e-27	5:T>G	5	1	1	0.508475	0.491525	0	0.508475	0	0.499856	0.249928	13.0961	11.5231	1	1	0	1	0	0	0	0	0	1	0	0	0	0	0	0	1	0	1	0	0	1	0	1	1	1	1	0	0
4563598|F|0-19:C>G-19:C>G	4563598	TGCAGAGGAGTTTCGACCACTTCGCCTACTTCGCACTGGTGCTCTTCATGACCATGATGCTCGTGGAGG	TGCAGAGGAGTTTCGACCACTTCGCCTACTTCGCACTGGTGCTCTTCATGACCATGATGCTCGTGGAGG	chr5B	429887763	2	1.21e-27	19:C>G	19	1	1	0.559322	0.440678	0	0.559322	0	0.492962	0.246481	10.2902	5.04566	0.982143	1	1	1	1	0	0	0	1	1	1	1	1	1	1	1	0	1	0	1	1	1	1	0	0	0	0	0	0
10519226|F|0-13:T>C-13:T>C	10519226	TGCAGCGGGATCCTGCGAGGCGGCTCGGGTACGCCGAGATCGGAAGAGCGGTTCAGCAGGAATGCCGAG	TGCAGCGGGATCCTGCGAGGCGGCTCGGGTACGCCG		0	0	999	13:T>C	13	1	0.440678	1	0	0.559322	0.440678	0.492962	0	0.246481	8.23065	23.8701	0.988095	1	2	1	2	2	2	2	1	1	2	2	2	2	2	2	1	2	1	2	2	1	2	1	1	1	1	2	2
4346670|F|0-33:A>G-33:A>G	4346670	TGCAGGAACCACTGCCCGAAGGAGAGCACCACCACGTCGATGCCCGAGATCGGAAGAGCGGTTCAGCAG	TGCAGGAACCACTGCCCGAAGGAGAGCACCACCACGTCGATGCCCG	chr5D	308626580	1	3.41e-15	33:A>G	33	1	1	0.372881	0.627119	0	0.372881	0	0.467682	0.233841	14.6085	7.41876	0.982143	1	0	1	1	0	0	0	1	1	0	0	0	0	0	0	0	0	0	0	1	0	0	0	0	0	0	0	0
11912437|F|0-49:C>T-49:C>T	11912437	TGCAGGTGTTCTGGGCGGAGCAGTACCGCGAGATCGAGGCCACCACCGACTTCAAGAACCACAACCTCC	TGCAGGTGTTCTGGGCGGAGCAGTACCGCGAGATCGAGGCCACCACCGACTTCAAGAACCACAACCTCC	chr5D	369428012	1	1.21e-27	49:C>T	49	1	1	0.474576	0.525424	0	0.474576	0	0.498707	0.249354	9.86109	6.83159	0.994048	1	0	1	1	0	1	0	1	1	1	1	1	1	1	1	0	1	0	0	1	1	1	0	0	0	0	0	0
3609627|F|0-19:C>T-19:C>T	3609627	TGCAGCGCCAGCGACACTGCTAGCGACCAAACGTGCGCTTTATGGCCGAGATCGGAAGAGCGGTTCAGC	TGCAGCGCCAGCGACACTGCTAGCGACCAAACGTGCGCTTTATGGCCG	chr7A	34127260	1	2.78e-16	19:C>T	19	1	0.271186	0.771186	0.228814	0.728814	0.0423729	0.395289	0.352916	0.374102	8.56853	9.76181	0.988095	2	2	2	2	2	2	2	2	2	0	2	2	2	0	2	0	0	0	1	2	0	2	2	2	2	2	2	2
4355382|F|0-36:A>C-36:A>C	4355382	TGCAGCGACGACACCAAGTTCTCCGACGGCACGGGCAACCGTGACACCGAGATCGGAAGAGCGGTTCAG	TGCAGCGACGACACCAAGTTCTCCGACGGCACGGGCAACCGTGACACCG	chr5A	454705102	1	8.11e-17	36:A>C	36	1	1	0.576271	0.423729	0	0.576271	0	0.488365	0.244183	9.83897	8.53423	1	1	0	1	1	0	0	0	0	1	1	1	1	0	1	1	0	0	1	0	1	0	1	0	0	0	0	1	0
4355382|F|0-44:C>T-44:C>T	4355382	TGCAGCGACGACACCAAGTTCTCCGACGGCACGGGCCACCGTGACACCGAGATCGGAAGAGCGGTTCAG	TGCAGCGACGACACCAAGTTCTCCGACGGCACGGGCCACCGTGACACCG	chr5D	353655666	1	8.11e-17	44:C>T	44	1	1	0.576271	0.423729	0	0.576271	0	0.488365	0.244183	9.29004	8.53423	1	1	0	1	1	0	0	0	0	1	1	1	1	0	1	1	0	0	1	0	1	0	1	0	0	0	0	1	0
10525306|F|0-13:G>C-13:G>C	10525306	TGCAGTCGGCGGAGGACTCGTGCGGCGACAGCAGTGGCGCGGCGGGGTAGAGCCGCAGGGTCTCGCTGA	TGCAGTCGGCGGAGGACTCGTGCGGCGACAGCAGTGGCGCGGCGGGGTAGAGCCGCAGGGTCTCGCTGA	chr3A	20952119	1	1.21e-27	13:G>C	13	1	1	0.525424	0.474576	0	0.525424	0	0.498707	0.249354	11.0161	10.3714	0.994048	1	0	1	1	1	0	1	1	0	0	0	0	0	0	0	1	0	1	1	1	1	1	1	1	1	1	1	1
14478332|F|0-14:G>A-14:G>A	14478332	TGCAGATCAAGGGCGGAGCACACAACCCCGTAGCTCCCCTTGCCGATGACCTCCTGGATCTTGTACCGA	TGCAGATCAAGGGCGGAGCACACAACCCCGTAGCTCCCCTTGCCGATGACCTCCTGGATCTTGTACCGA	chr1B	669158946	1	4.34e-27	14:G>A	14	1	0.271186	1	0	0.728814	0.271186	0.395289	0	0.197644	7.42553	13.2912	0.945783	2	1	1	2	2	2	2	2	2	2	2	2	2	2	1	2	1	1	2	1	1	2	2	2	1	2	2	2
19759463|F|0-21:G>C-21:G>C	19759463	TGCAGGTTCGCACAGGAGACGGGTCACCTGGGCCGAGATCGGAAGAGCGGTTCAGCAGGAATGCCGAGA	TGCAGGTTCGCACAGGAGACGGGTCACCTGGGCCG	chr2B	527586782	1	2.11e-09	21:G>C	21	1	1	0.627119	0.372881	0	0.627119	0	0.467682	0.233841	13.7206	12.0334	0.994048	1	1	0	1	1	1	0	1	1	0	1	1	1	1	0	1	1	0	1	1	0	1	0	0	0	0	0	0
14477819|F|0-28:C>T-28:C>T	14477819	TGCAGCTTGTACGTGGACGGCCTCATCACGGCGGCGGCGACGCCGTCCGAGATCGGAAGAGCGGTTCAG	TGCAGCTTGTACGTGGACGGCCTCATCACGGCGGCGGCGACGCCGTCCG	chr5A	669194395	1	8.11e-17	28:C>T	28	1	0.983051	0.169492	0.830508	0.0169492	0.152542	0.0333238	0.281528	0.157426	25.4159	12.6635	1	0	0	0	0	0	0	0	0	0	0	0	1	0	0	1	0	0	0	1	0	0	0	0	0	0	0	0	0
16358009|F|0-7:T>G-7:T>G	16358009	TGCAGCGTGAGGCGGCCATGGCGGCCCGCGAGCGCCGCCGCATCCAGGCGCGGGTCAACCGAGATCGGA	TGCAGCGTGAGGCGGCCATGGCGGCCCGCGAGCGCCGCCGCATCCAGGCGCGGGTCAACCG	chr5B	382778443	1	2.72e-23	7:T>G	7	1	1	0.288136	0.711864	0	0.288136	0	0.410227	0.205113	10.7989	9.33333	1	0	1	0	0	0	0	0	0	1	1	1	1	1	1	1	0	1	1	0	0	0	1	0	0	0	0	0	0
8538892|F|0-11:C>T-11:C>T	8538892	TGCAGAGCGGCCGCCATGCGAGCGCAGCTCGCCGTGCCGAGATCGGAAGAGCGGTTCAGCAGGAATGCC	TGCAGAGCGGCCGCCATGCGAGCGCAGCTCGCCGTGCCG	chr3B	26659837	3	1.68e-11	11:C>T	11	1	0.983051	0.610169	0.389831	0.0169492	0.59322	0.0333238	0.475725	0.254525	8.20054	7.19182	0.988095	0	1	0	1	0	0	1	0	0	1	1	0	0	0	1	0	0	1	0	1	0	1	1	0	0	0	1	1
4554108|F|0-11:C>G-11:C>G	4554108	TGCAGGCCAAGCCCTCCTCCATCTACAAGTGGTGGCGAGGTGCCACGATGGACGGCGATGGGGTGCTCC	TGCAGGCCAAGCCCTCCTCCATCTACAAGTGGTGGCGAGGTGCCACGATGGACGGCGATGGGGTGCTCC	chr2B	456976627	1	1.21e-27	11:C>G	11	1	0.686441	1	0	0.313559	0.686441	0.43048	0	0.21524	11.4257	8.13624	0.97619	1	1	1	2	1	1	1	1	2	2	1	1	2	2	1	1	1	2	2	1	2	2	1	1	1	1	1	1
8538051|F|0-19:A>G-19:A>G	8538051	TGCAGACGTAGGGCGCGTCACGGCCGTGGTACGTGCCGAGATCGGAAGAGCGGTTCAGCAGGAATGCCG	TGCAGACGTAGGGCGCGTCACGGCCGTGGTACGTGCCG	chr4D	502054937	1	5.53e-11	19:A>G	19	1	0.415254	1	0	0.584746	0.415254	0.485636	0	0.242818	6.31323	14.8549	0.988095	1	1	1	2	1	1	2	1	1	2	1	2	2	2	2	1	1	2	2	1	2	2	2	2	2	2	2	2
3617240|F|0-16:A>G-16:A>G	3617240	TGCAGCGATGGTGGGCAGCCCGAGGTCGATGCAGCCGAGATCGGAAGAGCGGTTCAGCAGGAATGCCGA	TGCAGCGATGGTGGGCAGCCCGAGGTCGATGCAGCCG	chr1A	581938018	1	1.81e-10	16:A>G	16	1	0.686441	0.389831	0.610169	0.313559	0.0762712	0.43048	0.475725	0.453103	9.52314	7.27513	0.994048	0	2	0	0	0	0	0	1	2	0	0	0	0	0	0	0	0	0	0	0	0	0	2	2	2	2	2	2
11912202|F|0-44:C>G-44:C>G	11912202	TGCAGCAGGATGGTGAGCGCCGACGGGTCGCAGTGCGGCCCTGTCCCCAGCGTCCGAGATCGGAAGAGC	TGCAGCAGGATGGTGAGCGCCGACGGGTCGCAGTGCGGCCCTGTCCCCAGCGTCCG	chr1B	481295321	1	1.39e-20	44:C>G	44	1	1	0.762712	0.237288	0	0.762712	0	0.361965	0.180982	7.72663	6.88841	0.994048	1	1	1	0	1	1	1	0	1	1	1	1	1	1	1	1	1	1	0	0	1	1	1	1	1	1	1	0
14479775|F|0-7:C>T-7:C>T	14479775	TGCAGCGCTTAGACAGGTGCTTGATCACCCGAGATCGGAAGAGCGGTTCAGCAGGAATGCCGAGACCGA	TGCAGCGCTTAGACAGGTGCTTGATCACCCG	chr1B	523044688	1	1.96e-07	7:C>T	7	1	1	0.194915	0.805085	0	0.194915	0	0.313847	0.156923	13.6637	12.2266	1	0	0	0	0	0	0	0	0	0	0	0	0	1	0	0	1	0	0	0	0	0	0	0	1	1	0	0	0
4369053|F|0-28:C>G-28:C>G	4369053	TGCAGCAGCTCGTGAGGGTGCTCACCTCCCTCGGGTACAACGAGATGGCGTCGGAGGCGCCGCTCCTCG	TGCAGCAGCTCGTGAGGGTGCTCACCTCCCTCGGGTACAACGAGATGGCGTCGGAGGCGCCGCTCCTCG	chr5D	42874260	3	5.61e-26	28:C>G	28	1	0.211864	1	0	0.788136	0.211864	0.333956	0	0.166978	21.5678	20.7429	1	1	1	2	2	2	2	1	2	2	1	2	2	1	1	1	2	2	1	2	2	2	1	2	2	2	2	2	2
10519741|F|0-64:C>T-64:C>T	10519741	TGCAGGAACGCCATCCTCCTCATCCGCCGCAGCTGCTCTGTGGTGGTGGCGTCGTGCGCCTCGCCCTGC	TGCAGGAACGCCATCCTCCTCATCCGCCGCAGCTGCTCTGTGGTGGTGGCGTCGTGCGCCTCGCCCTGC	chr1B	580624189	1	5.61e-26	64:C>T	64	1	0.177966	0.872881	0.127119	0.822034	0.0508475	0.292588	0.221919	0.257254	6.81159	9.00789	0.958333	2	2	2	2	2	2	2	2	2	2	2	2	2	2	2	2	2	2	2	2	2	2	2	2	2	2	2	2
11912501|F|0-5:T>C-5:T>C	11912501	TGCAGTGCTTAGACAGGTGCTTGATCATCCGAGATCGGAAGAGCGGTTCAGCAGGAATGCCGAGACCGA	TGCAGTGCTTAGACAGGTGCTTGATCATCCG	chr1B	523135380	1	1.96e-07	5:T>C	5	1	1	0.186441	0.813559	0	0.186441	0	0.303361	0.151681	18.7002	12.2793	1	0	0	0	0	0	0	0	0	0	0	0	0	0	0	0	1	0	0	0	0	0	0	0	1	1	0	0	0
3609627|F|0-41:A>G-41:A>G	3609627	TGCAGCGCCAGCGACACTGTTAGCGACCAAACGTGCGCTTTATGGCCGAGATCGGAAGAGCGGTTCAGC	TGCAGCGCCAGCGACACTGTTAGCGACCAAACGTGCGCTTTATGGCCG	chr7A	34127260	1	1.29e-14	41:A>G	41	1	0.771186	0.262712	0.737288	0.228814	0.0338983	0.352916	0.387389	0.370152	9.76181	4.92708	1	0	0	0	0	0	0	0	0	0	2	0	0	0	2	0	2	2	2	1	0	2	0	0	0	0	0	0	0
16312770|F|0-10:T>C-10:T>C	16312770	TGCAGCTGGGTGGCCGCATCCGAGATCGGAAGAGCGGTTCAGCAGGAATGCCGAGACCGATCTCGTATG	TGCAGCTGGGTGGCCGCATCCG		0	0	999	10:T>C	10	1	1	0.355932	0.644068	0	0.355932	0	0.458489	0.229244	7.3829	7.66284	0.987952	1	1	1	0	1	1	0	1	1	0	1	1	1	0	0	1	1	0	0	0	0	0	0	0	0	0	0	0
36894177|F|0-16:A>C-16:A>C	36894177	TGCAGGTGCAAAAAAAAGCATCATCATTTCGCACAAAACAAACCCCGAGATCGGAAGAGCGGTTCAGCA	TGCAGGTGCAAAAAAAAGCATCATCATTTCGCACAAAACAAACCCCG	chr7A	122914670	1	9.99e-16	16:A>C	16	1	1	0.533898	0.466102	0	0.533898	0	0.497702	0.248851	11.7393	11.366	0.982143	1	0	1	1	1	0	0	0	1	1	0	0	0	0	0	1	0	1	0	0	1	0	1	1	1	1	0	0
3047782|F|0-24:T>A-24:T>A	3047782	TGCAGGTCCCATGGCGTCAGGTGGTCGGTCTCAGGCTCCGAGATCGGAAGAGCGGTTCAGCAGGAATGC	TGCAGGTCCCATGGCGTCAGGTGGTCGGTCTCAGGCTCCG		0	0	999	24:T>A	24	1	0.305085	0.966102	0.0338983	0.694915	0.271186	0.424016	0.0654984	0.244757	8.57614	17.2176	0.994048	2	2	2	2	1	2	1	2	1	2	2	2	2	2	2	2	2	2	2	2	1	2	2	2	2	2	2	2
36894297|F|0-44:G>A-44:G>A	36894297	TGCAGCATGCCCTCCTTGGCCGCCTCGGCGATGAACTGCTTCTCGTAGTCGGCCCCCTTGGCCAGCGTG	TGCAGCATGCCCTCCTTGGCCGCCTCGGCGATGAACTGCTTCTCGTAGTCGGCCCCCTTGGCCAGCGTG	chr4A	24827011	1	1.21e-27	44:G>A	44	1	1	0.194915	0.805085	0	0.194915	0	0.313847	0.156923	9.50401	8.79196	0.982143	1	1	0	1	0	0	0	0	0	0	0	0	0	0	0	0	0	0	0	0	0	0	0	0	0	0	0	0
4550663|F|0-5:G>C-5:G>C	4550663	TGCAGGAGGCATCCCACGATCAGCGGCCCGAGATCGGAAGAGCGGTTCAGCAGGAATGCCGAGACCGAT	TGCAGGAGGCATCCCACGATCAGCGGCCCG		0	0	999	5:G>C	5	1	1	0.584746	0.415254	0	0.584746	0	0.485636	0.242818	15.4171	12.2312	0.988095	0	1	0	0	0	1	0	0	1	0	1	1	1	1	0	1	0	1	1	0	1	0	1	0	0	0	1	0
4210513|F|0-30:G>A-30:G>A	4210513	TGCAGAACGTGAGCTGCGCCAAGGCGGGGAGGATCCAGGGCAAGGACCTCAACTACCCGTCGATCATGG	TGCAGAACGTGAGCTGCGCCAAGGCGGGGAGGATCCAGGGCAAGGACCTCAACTACCCGTCGATCATGG	chr2B	17826147	1	1.21e-27	30:G>A	30	1	1	0.59322	0.40678	0	0.59322	0	0.48262	0.24131	11.1309	10.3425	0.97619	1	1	1	1	0	1	0	1	0	1	1	1	1	1	0	1	1	1	1	1	1	0	0	0	0	0	0	0
3625122|F|0-10:G>A-10:G>A	3625122	TGCAGTAATCGTCCGTACATGCATCTAGCTGCTTGCCTTCAGTTGATAAGCATGCATCCAGCTAATCGT	TGCAGTAATCGTCCGTACATGCATCTAGCTGCTTGCCTTCAGTTGATAAGCATGCATCCAGCTAATCGT	chr2B	46945044	1	1.21e-27	10:G>A	10	1	0.661017	1	0	0.338983	0.661017	0.448147	0	0.224074	14.2261	8.68566	0.993976	1	1	1	1	1	1	2	1	1	1	1	1	1	1	2	1	1	1	2	1	2	2	2	2	2	2	2	2
3616116|F|0-25:C>T-25:C>T	3616116	TGCAGTACTCTTGCCATCTGATAAACGCCCATAGCACACGGCGGCCAGCGATAGCAGCAGCCGAGATCG	TGCAGTACTCTTGCCATCTGATAAACGCCCATAGCACACGGCGGCCAGCGATAGCAGCAGCCG	chr2B	111372477	1	2.23e-24	25:C>T	25	1	1	0.364407	0.635593	0	0.364407	0	0.463229	0.231614	18.742	7.22066	0.97619	0	1	0	0	1	0	0	0	0	0	1	1	1	1	0	0	0	0	1	1	0	0	0	0	0	0	0	0
36894752|F|0-58:T>G-58:T>G	36894752	TGCAGCAGCACGTCCACCATGTCCTTCACCACGAAGCTCTCCCCCTCGCGCCCACGCCTCTCGCTGTGC	TGCAGCAGCACGTCCACCATGTCCTTCACCACGAAGCTCTCCCCCTCGCGCCCACGCCTCTCGCTGTGC	chr5B	378904165	2	1.21e-27	58:T>G	58	1	1	0.652542	0.347458	0	0.652542	0	0.453462	0.226731	11.0694	10.1763	1	1	1	1	1	1	1	1	1	0	0	0	0	0	0	0	1	0	0	1	1	1	0	1	0	0	0	1	0
4565972|F|0-22:C>G-22:C>G	4565972	TGCAGAAGCACGAGTCCGAGCGCGTCCGCATCCTCGCCAGAGGCATCGTGAGCGGGTGGAGGGCGTCCG	TGCAGAAGCACGAGTCCGAGCGCGTCCGCATCCTCGCCAGAGGCATCGTGAGCGGGTGGAGGGCGTCCG	chr7B	587480205	6	1.21e-27	22:C>G	22	1	0.449153	1	0	0.550847	0.449153	0.494829	0	0.247415	20.838	54.1681	1	1	1	1	2	2	2	2	2	1	2	1	1	1	2	2	1	1	2	1	1	1	2	2	2	2	2	2	2
4350871|F|0-17:C>T-17:C>T	4350871	TGCAGGAAGTTCCAGGCCCCGCACCATGGCGACTTCGCCGAGATCGGAAGAGCGGTTCAGCAGGAATGC	TGCAGGAAGTTCCAGGCCCCGCACCATGGCGACTTCGCCG	chr5D	236662953	1	5.05e-12	17:C>T	17	1	1	0.262712	0.737288	0	0.262712	0	0.387389	0.193694	10.3945	6.53461	0.988095	1	1	0	0	0	0	0	0	1	1	0	0	1	1	1	0	0	1	0	1	1	1	0	0	0	0	0	0
16357585|F|0-10:C>G-10:C>G	16357585	TGCAGGTACGCCAGCTTGCTGATGCTGGACTCAGTGATGGGCTCGTCGTCGCCGAGCACGTCCCTGATC	TGCAGGTACGCCAGCTTGCTGATGCTGGACTCAGTGATGGGCTCGTCGTCGCCGAGCACGTCCCTGATC	chr2B	157373825	1	1.21e-27	10:C>G	10	1	1	0.576271	0.423729	0	0.576271	0	0.488365	0.244183	13.4955	8.50072	0.988095	1	1	1	0	1	1	1	1	0	0	1	1	1	0	1	1	1	1	1	1	1	0	0	0	0	1	0	0
38189663|F|0-24:T>C-24:T>C	38189663	TGCAGGTACGGCAGCTTGCTGATGTTGGACTCGGTGATGGGCTCGTCGTCGCCGAGCACGTCCCTGATC	TGCAGGTACGGCAGCTTGCTGATGTTGGACTCGGTGATGGGCTCGTCGTCGCCGAGCACGTCCCTGATC	chr7A	578718453	1	1.21e-27	24:T>C	24	1	1	0.576271	0.423729	0	0.576271	0	0.488365	0.244183	13.5925	8.50072	0.988095	1	1	1	0	1	1	1	1	0	0	1	1	1	0	1	1	1	1	1	1	1	0	0	0	0	1	0	0
8512287|F|0-34:C>T-34:C>T	8512287	TGCAGGTACGGCAGCTTGCTGATGCTGGACTCGGCGATGGGCTCGTCGTCGCCGAGCACGTCCCTGATC	TGCAGGTACGGCAGCTTGCTGATGCTGGACTCGGCGATGGGCTCGTCGTCGCCGAGCACGTCCCTGATC	chr7B	536640318	1	5.61e-26	34:C>T	34	1	0.576271	1	0	0.423729	0.576271	0.488365	0	0.244183	8.50072	12.992	0.988095	1	1	1	2	1	1	1	1	2	2	1	1	1	2	1	1	1	1	1	1	1	2	2	2	2	1	2	2
8512350|F|0-12:A>T-12:A>T	8512350	TGCAGCCTCGGCAGCGCAATGCCGTCGACCCCGCCGAGATCGGAAGAGCGGTTCAGCAGGAATGCCGAG	TGCAGCCTCGGCAGCGCAATGCCGTCGACCCCGCCG		0	0	999	12:A>T	12	1	0.966102	0.449153	0.550847	0.0338983	0.415254	0.0654984	0.494829	0.280164	11.1612	6.71703	0.993976	0	0	0	0	0	1	0	0	1	1	0	0	1	2	1	0	0	0	2	0	1	1	1	1	1	1	1	1
16357743|F|0-14:C>G-14:C>G	16357743	TGCAGGTCGGTGATCAGCGCCACGTACTTCTCCGAGATCGGAAGAGCGGTTCAGCAGGAATGCCGAGAC	TGCAGGTCGGTGATCAGCGCCACGTACTTCTCCG	chr3D	15965550	1	6.73e-09	14:C>G	14	1	1	0.364407	0.635593	0	0.364407	0	0.463229	0.231614	37.9093	11.4594	1	1	0	1	0	1	1	0	1	1	0	1	1	1	0	0	1	1	0	0	0	0	0	0	0	0	0	0	0
4547854|F|0-7:G>A-7:G>A	4547854	TGCAGCTGGAGCATCACGCCGATCATGCTCTTCGACTCCGAGATCGGAAGAGCGGTTCAGCAGGAATGC	TGCAGCTGGAGCATCACGCCGATCATGCTCTTCGACTCCG	chr3A	20951759	1	5.05e-12	7:G>A	7	1	1	0.516949	0.483051	0	0.516949	0	0.499425	0.249713	9.63701	8.80378	0.994048	0	1	0	1	0	0	1	0	0	1	0	0	0	0	1	0	0	1	0	1	1	1	1	0	0	0	1	1
16357504|F|0-34:G>A-34:G>A	16357504	TGCAGCACGAGTTTGGACCGTGCCCAGCGCGTACGGGCGCACAACCGCGGCTGCCGTCACCGACGCCGT	TGCAGCACGAGTTTGGACCGTGCCCAGCGCGTACGGGCGCACAACCGCGGCTGCCGTCACCGACGCCGT	chr6B	227089169	1	1.21e-27	34:G>A	34	1	1	0.737288	0.262712	0	0.737288	0	0.387389	0.193694	17.0943	7.83694	0.994048	1	1	1	1	1	1	1	1	1	1	1	1	0	1	0	1	0	0	0	1	0	0	1	1	1	1	1	0
8512907|F|0-5:A>C-5:A>C	8512907	TGCAGAGGCGCGCATGGCGCCGAGATCGGAAGAGCGGTTCAGCAGGAATGCCGAGACCGATCTCGTATG	TGCAGAGGCGCGCATGGCGCCG		0	0	999	5:A>C	5	1	0.533898	0.991525	0.00847458	0.466102	0.525424	0.497702	0.0168055	0.257254	5.45166	9.68879	0.982143	2	1	2	1	1	1	1	1	1	2	2	1	1	1	2	2	1	2	1	2	2	1	2	2	2	2	2	2
4556901|F|0-5:A>G-5:A>G	4556901	TGCAGAACACCTGGGACGGCTCGGGGTGGCTCCGAGATCGGAAGAGCGGTTCAGCAGGAATGCCGAGAC	TGCAGAACACCTGGGACGGCTCGGGGTGGCTCCG	chr3A	168438608	1	6.73e-09	5:A>G	5	1	1	0.559322	0.440678	0	0.559322	0	0.492962	0.246481	13.0562	5.79191	0.964286	0	1	0	0	0	1	1	1	0	0	0	0	0	0	1	0	1	1	1	0	0	0	0	0	0	0	0	0
8539496|F|0-5:T>C-5:T>C	8539496	TGCAGTAGCTTGTCCAGTGTGGCGCGGAGGCCGAGATCGGAAGAGCGGTTCAGCAGGAATGCCGAGACC	TGCAGTAGCTTGTCCAGTGTGGCGCGGAGGCCG	chr4B	211498460	1	2.12e-08	5:T>C	5	1	0.983051	0.313559	0.686441	0.0169492	0.29661	0.0333238	0.43048	0.231902	21.2355	6.27512	0.970238	1	1	1	1	0	1	0	1	0	1	0	0	0	0	0	0	0	0	0	1	0	0	0	1	1	1	0	0
54360844|F|0-7:C>G-7:C>G	54360844	TGCAGGTCGCCTTCGCTGAGCTCCGAGATCGGAAGAGCGGTTCAGCAGGAATGCCGAGACCGATCTCGT	TGCAGGTCGCCTTCGCTGAGCTCCG		0	0	999	7:C>G	7	1	1	0.372881	0.627119	0	0.372881	0	0.467682	0.233841	37.4119	11.6486	1	0	1	0	1	0	1	0	1	0	0	0	1	1	0	0	1	1	1	0	1	1	0	0	0	0	0	0	0
4371084|F|0-34:G>C-34:G>C	4371084	TGCAGGACGTGTTCCTCAGGCTGACGTTCGACACGACGACCACGCTGGTGTTCGGCGTCGACCCGAGAT	TGCAGGACGTGTTCCTCAGGCTGACGTTCGACACGACGACCACGCTGGTGTTCGGCGTCGACCCGAGAT	chr5A	674371926	1	2.02e-25	34:G>C	34	1	1	0.610169	0.389831	0	0.610169	0	0.475725	0.237863	16.8345	9.21418	0.994048	0	1	0	0	1	0	0	0	1	1	1	1	1	1	1	1	1	1	1	0	1	0	0	0	0	0	1	0
14479188|F|0-29:G>A-29:G>A	14479188	TGCAGCTATCTACGAATGGAAGGAGAAGTGGCTAGTGTGTGTGGCACTACCGAGATCGGAAGAGCGGTT	TGCAGCTATCTACGAATGGAAGGAGAAGTGGCTAGTGTGTGTGGCACTACCG	chr2B	94283166	2	1.99e-18	29:G>A	29	1	1	0.661017	0.338983	0	0.661017	0	0.448147	0.224074	12.5934	11.1503	0.994048	1	1	1	0	1	0	1	1	0	0	0	1	0	0	1	1	1	1	0	1	0	0	1	1	1	1	1	1
4350871|F|0-36:G>C-36:G>C	4350871	TGCAGGAAGTTCCAGGCTCCGCACCATGGCGACTTCGCCGAGATCGGAAGAGCGGTTCAGCAGGAATGC	TGCAGGAAGTTCCAGGCTCCGCACCATGGCGACTTCGCCG	chr5B	268432243	1	5.05e-12	36:G>C	36	1	1	0.262712	0.737288	0	0.262712	0	0.387389	0.193694	19.9911	6.53461	0.988095	1	1	0	0	0	0	0	0	1	1	0	0	1	1	1	0	0	1	0	1	1	1	0	0	0	0	0	0
11912037|F|0-22:G>A-22:G>A	11912037	TGCAGCGCGAGGGTTCCAGTGCGGTACCAGAAGCGGATCGGGGTGGAGGAGAGGGTGCGGGAGCCGAGG	TGCAGCGCGAGGGTTCCAGTGCGGTACCAGAAGCGGATCGGGGTGGAGGAGAGGGTGCGGGAGCCGAGG	chr5D	442485975	1	1.21e-27	22:G>A	22	1	0.898305	0.110169	0.889831	0.101695	0.00847458	0.182706	0.196064	0.189385	8.834	7.75676	0.982143	2	0	2	2	0	2	0	2	0	0	0	0	0	0	0	0	0	0	0	0	0	0	0	0	0	0	0	0
8511966|F|0-7:C>T-7:C>T	8511966	TGCAGGACAACTTGCTTGCCAGTTTCCTCCTTGGCTGGGGTGTAACGATGGGTGCTGGGCTTGCCTCGT	TGCAGGACAACTTGCTTGCCAGTTTCCTCCTTGGCTGGGGTGTAACGATGGGTGCTGGGCTTGCCTCGT	chr7B	135529474	1	1.21e-27	7:C>T	7	1	1	0.474576	0.525424	0	0.474576	0	0.498707	0.249354	12.8575	10.6906	0.988095	1	0	1	0	1	0	1	0	1	0	0	0	0	0	0	1	0	1	0	0	1	0	1	1	1	1	0	0
36893581|F|0-51:G>A-51:G>A	36893581	TGCAGCGGCCTCCTTGGCGAGGCCGTCTTCCTGGAGACGGCGCTGGAAGTCGGCGTCCCAGCGGGCGAG	TGCAGCGGCCTCCTTGGCGAGGCCGTCTTCCTGGAGACGGCGCTGGAAGTCGGCGTCCCAGCGGGCGAG	chr2B	137814070	11	1.21e-27	51:G>A	51	1	1	0.279661	0.720339	0	0.279661	0	0.402901	0.201451	12.0018	7.01168	1	0	0	0	0	0	1	1	0	1	1	1	0	1	1	0	0	0	0	1	0	1	1	0	0	0	0	0	0
4552296|F|0-12:A>C-12:A>C	4552296	TGCAGGTACGGGAGGCTGTTCCGAGATCGGAAGAGCGGTTCAGCAGGAATGCCGAGACCGATCTCGTAT	TGCAGGTACGGGAGGCTGTTCCG		0	0	999	12:A>C	12	1	0.991525	0.20339	0.79661	0.00847458	0.194915	0.0168055	0.324045	0.170425	40.7513	18.6357	0.994048	0	0	0	1	0	1	0	1	0	0	0	0	0	0	0	0	0	0	0	1	0	0	1	1	1	1	1	0
3610882|F|0-22:G>C-22:G>C	3610882	TGCAGTCGCTTGCCAAGGCTCTGTCGCACTACTACAAGGCCCGAGATCGGAAGAGCGGTTCAGCAGGAA	TGCAGTCGCTTGCCAAGGCTCTGTCGCACTACTACAAGGCCCG	chr1A	578517217	1	1.34e-13	22:G>C	22	1	0.991525	0.669492	0.330508	0.00847458	0.661017	0.0168055	0.442545	0.229675	15.5476	12.6523	0.988095	1	1	1	0	0	0	1	0	1	1	0	1	0	1	1	1	0	1	1	0	1	1	1	1	1	1	1	1
15998097|F|0-52:A>G-52:A>G	15998097	TGCAGCGCTGACGCGGTGACCAGTGTTGCGTCCCACCAAGGTCGATCGCAGCACCATTGAACACGACAC	TGCAGCGCTGACGCGGTGACCAGTGTTGCGTCCCACCAAGGTCGATCGCAGCACCATTGAACACGACAC	chr6A	603368102	1	1.21e-27	52:A>G	52	1	0.70339	1	0	0.29661	0.70339	0.417265	0	0.208633	5.33046	7.39518	0.981707	2	1	2	1	1	1	1	1	1	1	1	2	2	1	1	2	1	1	1	1	2	1	1	1	1	1	1	1
4369161|F|0-12:A>G-12:A>G	4369161	TGCAGGTTGTTCACGGGTGGGAGCCGCCGCCATGCAGGAAGCTCCCCTCGCTCCGAGATCGGAAGAGCG	TGCAGGTTGTTCACGGGTGGGAGCCGCCGCCATGCAGGAAGCTCCCCTCGCTCCG	chr1B	665048707	1	4.81e-20	12:A>G	12	1	1	0.305085	0.694915	0	0.305085	0	0.424016	0.212008	14.4858	8.80374	0.994048	0	1	0	0	1	0	0	0	1	1	1	1	0	0	0	0	1	0	0	1	0	1	0	0	0	0	0	0
3047640|F|0-8:A>C-8:A>C	3047640	TGCAGAGGAGCGTCGCCACCGCCAGTCAGGCTGATGTTGTCGAACTTCGTTCCACCGAATCCGTCGTCG	TGCAGAGGAGCGTCGCCACCGCCAGTCAGGCTGATGTTGTCGAACTTCGTTCCACCGAATCCGTCGTCG	chr5A	655990615	1	1.21e-27	8:A>C	8	1	1	0.525424	0.474576	0	0.525424	0	0.498707	0.249354	7.82903	6.69857	0.987952	0	1	1	0	0	0	1	0	1	0	0	1	1	1	1	1	1	0	1	0	0	1	0	0	0	0	0	0
4362860|F|0-23:A>G-23:A>G	4362860	TGCAGGCAGTTCATGTACTCGTCACCGCCCTCCGACGACTCGAAGCTCCCCGTGTTGGAGCTCGAGTCG	TGCAGGCAGTTCATGTACTCGTCACCGCCCTCCGACGACTCGAAGCTCCCCGTGTTGGAGCTCGAGTCG	chr5D	481184562	1	1.21e-27	23:A>G	23	1	0.669492	0.398305	0.601695	0.330508	0.0677966	0.442545	0.479316	0.460931	8.42914	7.43017	0.993976	0	0	0	0	0	1	0	0	0	0	0	0	2	2	0	0	0	2	2	0	2	2	2	2	2	2	2	2
54359549|F|0-60:A>G-60:A>G	54359549	TGCAGCTCCACGCCAATGCCTCTCAGGAGGCCCAGCTGAGAGAGTTCATCTCGTCCAGGAAGAACAGCG	TGCAGCTCCACGCCAATGCCTCTCAGGAGGCCCAGCTGAGAGAGTTCATCTCGTCCAGGAAGAACAGCG	chr5A	458279183	1	1.21e-27	60:A>G	60	1	1	0.686441	0.313559	0	0.686441	0	0.43048	0.21524	8.4203	4.4866	0.928571	0	1	0	1	1	0	0	1	1	1	0	0	1	1	1	1	0	1	1	0	1	1	1	0	1	1	1	0
3616883|F|0-32:G>A-32:G>A	3616883	TGCAGGAGAGGCTGCGGTGACCTCTGGATCGGGGCCGAGATCGGAAGAGCGGTTCAGCAGGAATGCCGA	TGCAGGAGAGGCTGCGGTGACCTCTGGATCGGGGCCG	chr1A	511006030	1	1.81e-10	32:G>A	32	1	1	0.161017	0.838983	0	0.161017	0	0.270181	0.13509	10.3603	9.78293	0.994048	0	0	0	0	0	1	0	0	0	0	1	0	0	0	0	0	0	0	1	0	0	0	0	0	0	0	0	0
11912741|F|0-7:G>C-7:G>C	11912741	TGCAGGGGGTGCAGGCCAGGCTGCGCCGAGATCGGAAGAGCGGTTCAGCAGGAATGCCGAGACCGATCT	TGCAGGGGGTGCAGGCCAGGCTGCGCCG		0	0	999	7:G>C	7	1	1	0.254237	0.745763	0	0.254237	0	0.379201	0.189601	24.5133	9.1844	0.982143	0	1	0	0	1	0	0	0	0	0	1	0	1	0	0	0	0	0	1	0	0	0	1	0	0	0	0	0
4345841|F|0-21:T>C-21:T>C	4345841	TGCAGACAGACGTGTGATGCTTGCGACAGCGCACGGGAGGCGGAGGCATGCGAGTGAGAGCCGAGATCG	TGCAGACAGACGTGTGATGCTTGCGACAGCGCACGGGAGGCGGAGGCATGCGAGTGAGAGCCG	chr1A	102377972	1	1.04e-22	21:T>C	21	1	0.771186	0.245763	0.754237	0.228814	0.0169492	0.352916	0.370727	0.361821	13.836	9.56477	0.982143	0	0	0	0	0	0	0	0	0	2	0	0	0	2	0	2	2	2	1	0	2	0	0	0	0	0	0	0
3044369|F|0-25:T>C-25:T>C	3044369	TGCAGGGCCTTGGTCATGTTGAGGGTGACGCCGTAGTCCTGGCCGCCCTGGAAGGCCTGGCAGAGGCAG	TGCAGGGCCTTGGTCATGTTGAGGGTGACGCCGTAGTCCTGGCCGCCCTGGAAGGCCTGGCAGAGGCAG	chr4D	437683989	1	1.21e-27	25:T>C	25	1	0.20339	1	0	0.79661	0.20339	0.324045	0	0.162022	6.68009	9.09083	0.988095	2	2	2	2	2	2	2	1	1	2	2	2	2	2	2	2	2	2	2	2	2	2	2	2	2	2	2	2
3620168|F|0-25:A>G-25:A>G	3620168	TGCAGATGAAGTAGTTTGTGCCGCGAGCGAGCGTGACGCGGTCGGAGCCGAGATCGGAAGAGCGGTTCA	TGCAGATGAAGTAGTTTGTGCCGCGAGCGAGCGTGACGCGGTCGGAGCCG	chr5B	703306249	1	2.36e-17	25:A>G	25	1	0.423729	1	0	0.576271	0.423729	0.488365	0	0.244183	12.2454	16.3541	0.994048	1	2	1	2	1	1	1	1	2	1	1	2	2	2	1	1	1	1	2	2	1	2	1	2	2	2	1	1
4366989|F|0-42:C>T-42:C>T	4366989	TGCAGCCGAGGGCGAGCGGGTAGGCGGCGAGGTCGTCGGGGCCGAGGCCGAGGGAGCGGAGGAACTCGA	TGCAGCCGAGGGCGAGCGGGTAGGCGGCGAGGTCGTCGGGGCCGAGGCCGAGGGAGCGGAGGAACTCGA	chr1D	344590640	1	1.21e-27	42:C>T	42	1	1	0.745763	0.254237	0	0.745763	0	0.379201	0.189601	16.0516	6.90691	0.988095	1	1	1	1	1	0	1	1	1	1	1	1	1	1	1	1	1	1	0	1	1	1	0	0	0	0	0	0
10522131|F|0-14:G>A-14:G>A	10522131	TGCAGCATCTTGTCGTCGGAGTAGTAGATCCCGAGATCGGAAGAGCGGTTCAGCAGGAATGCCGAGACC	TGCAGCATCTTGTCGTCGGAGTAGTAGATCCCG	chr6B	37251673	1	2.12e-08	14:G>A	14	1	1	0.245763	0.754237	0	0.245763	0	0.370727	0.185363	23.274	9.53125	1	0	0	0	0	0	0	0	0	0	1	1	1	1	0	1	1	1	1	0	0	1	0	0	0	0	0	0	0
19759312|F|0-7:G>T-7:G>T	19759312	TGCAGCAGCTTGTCGTCCGAGTAGTACACCCCGAGATCGGAAGAGCGGTTCAGCAGGAATGCCGAGACC	TGCAGCAGCTTGTCGTCCGAGTAGTACACCCCG	chr5A	665467176	1	2.12e-08	7:G>T	7	1	1	0.245763	0.754237	0	0.245763	0	0.370727	0.185363	29.7482	9.53125	1	0	0	0	0	0	0	0	0	0	1	1	1	1	0	1	1	1	1	0	0	1	0	0	0	0	0	0	0
8512342|F|0-22:A>G-22:A>G	8512342	TGCAGCAGGCGGCGGCGCGCGCATGGTCGCCGAGATCGGAAGAGCGGTTCAGCAGGAATGCCGAGACCG	TGCAGCAGGCGGCGGCGCGCGCATGGTCGCCG		0	0	999	22:A>G	22	1	0.398305	1	0	0.601695	0.398305	0.479316	0	0.239658	6.50121	16.4684	0.970238	2	1	2	2	2	2	2	2	1	2	2	2	2	2	2	2	1	1	1	1	2	2	2	2	2	2	2	2
16358379|F|0-36:A>G-36:A>G	16358379	TGCAGACGCACCAGATCGCCGCCGCGGACCTCGCAGAGAAGACGCGGACGAGATCCCAAGCCGCTGCTC	TGCAGACGCACCAGATCGCCGCCGCGGACCTCGCAGAGAAGACGCGGACGAGATCCCAAGCCGCTGCTC	chr5B	549714294	3	1.21e-27	36:A>G	36	1	1	0.610169	0.389831	0	0.610169	0	0.475725	0.237863	7.28011	6.02421	0.982143	0	1	0	1	0	1	1	1	0	0	1	1	1	0	1	0	0	0	0	1	0	0	1	1	1	0	1	0
36894393|F|0-46:C>T-46:C>T	36894393	TGCAGGACGAGAGGAAGAATCTGCCCGTGTACAAGTTCAAGGACGACCTGCTCAAGGCCATCGAAAAGT	TGCAGGACGAGAGGAAGAATCTGCCCGTGTACAAGTTCAAGGACGACCTGCTCAAGGCCATCGAAAAGT	chr1B	449393866	1	1.21e-27	46:C>T	46	1	1	0.169492	0.830508	0	0.169492	0	0.281528	0.140764	8.418	7.87811	0.988095	0	0	0	0	0	1	0	0	0	0	0	0	0	0	0	0	1	0	1	0	0	0	1	1	1	1	1	1
36894462|F|0-15:G>A-15:G>A	36894462	TGCAGTGGAGATGGGGGCGTGTGCGACGAAGCCTGCTGACCTCAAGGTAGAAGGTGAGGCGCCGAGATC	TGCAGTGGAGATGGGGGCGTGTGCGACGAAGCCTGCTGACCTCAAGGTAGAAGGTGAGGCGCCG	chr5A	415675300	1	6.37e-25	15:G>A	15	1	1	0.40678	0.59322	0	0.40678	0	0.48262	0.24131	9.83541	9.7896	1	1	0	0	0	0	0	0	0	0	0	1	1	0	0	0	0	1	0	0	1	0	0	1	1	1	1	1	1
8512300|F|0-54:C>T-54:C>T	8512300	TGCAGTGCCACGTCGCGCTGAGCCATTGGCCATTGCTGCTGATCGCTTCCAGCTCCCAGGCCTGTAGCT	TGCAGTGCCACGTCGCGCTGAGCCATTGGCCATTGCTGCTGATCGCTTCCAGCTCCCAGGCCTGTAGCT	chr3A	658597939	1	1.21e-27	54:C>T	54	1	1	0.70339	0.29661	0	0.70339	0	0.417265	0.208633	9.37722	9.40634	1	0	1	0	0	1	0	1	0	0	1	1	1	1	1	1	1	1	0	1	1	1	1	1	1	1	1	1	1
3618372|F|0-16:G>C-16:G>C	3618372	TGCAGATCGCGAACGAGAGCGCCAGCGCCGCGCCGCCGTGCAGCACCGACATGCTGCCCCGAGATCGGA	TGCAGATCGCGAACGAGAGCGCCAGCGCCGCGCCGCCGTGCAGCACCGACATGCTGCCCCG	chr7A	7773196	1	2.72e-23	16:G>C	16	1	0.881356	0.771186	0.228814	0.118644	0.652542	0.209135	0.352916	0.281026	10.0878	8.61946	0.97619	0	1	0	0	1	0	1	0	1	1	1	0	1	1	0	2	1	1	1	0	2	0	1	0	0	0	1	2
4561433|F|0-10:G>A-10:G>A	4561433	TGCAGACCGTGAGCTGCTCATCATCCTCATATTGGCCGAGATCGGAAGAGCGGTTCAGCAGGAATGCCG	TGCAGACCGTGAGCTGCTCATCATCCTCATATTGGCCG	chr5A	599160215	1	5.53e-11	10:G>A	10	1	0.983051	0.694915	0.305085	0.0169492	0.677966	0.0333238	0.424016	0.22867	16.3895	13.8745	1	0	1	0	1	0	0	1	0	0	0	0	1	1	1	1	1	1	1	1	1	1	1	0	0	0	0	0	0
4367226|F|0-27:G>A-27:G>A	4367226	TGCAGGGTCACCTCGGCGGGCCGCGGCGCGAGGAAGCGCACGGCGAGGCCGAGATCGGAAGAGCGGTTC	TGCAGGGTCACCTCGGCGGGCCGCGGCGCGAGGAAGCGCACGGCGAGGCCG	chr5D	362398793	1	6.86e-18	27:G>A	27	1	1	0.644068	0.355932	0	0.644068	0	0.458489	0.229244	11.4978	4.48107	0.97619	1	0	1	1	1	0	0	1	0	0	1	1	0	0	0	1	1	0	1	1	1	0	1	0	0	1	0	0
36894590|F|0-54:A>G-54:A>G	36894590	TGCAGAGTTGCGAGCAGAGGCGCGGCGTCGATGGCGCCCTGGAGTACATGGAGCAACACCCAGCACAGG	TGCAGAGTTGCGAGCAGAGGCGCGGCGTCGATGGCGCCCTGGAGTACATGGAGCAACACCCAGCACAGG	chr3D	424590900	1	1.21e-27	54:A>G	54	1	1	0.627119	0.372881	0	0.627119	0	0.467682	0.233841	12.1388	6.74212	0.97619	1	0	1	1	0	0	0	0	1	1	1	1	0	1	1	0	0	1	1	1	1	1	1	1	1	1	1	1
8512182|F|0-13:G>A-13:G>A	8512182	TGCAGGTACAGTCGGGTGTATAGATTATTTTGCCATGTCAGTTACGGCCGAGATCGGAAGAGCGGTTCA	TGCAGGTACAGTCGGGTGTATAGATTATTTTGCCATGTCAGTTACGGCCG	chr5B	649823144	1	2.36e-17	13:G>A	13	1	1	0.338983	0.661017	0	0.338983	0	0.448147	0.224074	11.3221	6.48756	0.964286	1	0	1	1	0	1	0	1	0	0	0	0	0	0	0	1	0	1	1	0	0	0	1	0	1	0	1	0
4207720|F|0-33:A>G-33:A>G	4207720	TGCAGCGGCGTCTCGCTCACATGGGCTTCCCACACCCGAGATCGGAAGAGCGGTTCAGCAGGAATGCCG	TGCAGCGGCGTCTCGCTCACATGGGCTTCCCACACCCG	chr5B	60826775	1	5.53e-11	33:A>G	33	1	0.991525	0.398305	0.601695	0.00847458	0.389831	0.0168055	0.479316	0.248061	9.5984	18.2141	0.982143	0	1	0	0	0	1	1	1	0	1	1	0	1	0	1	0	0	1	0	1	0	0	0	0	0	0	0	0
4370126|F|0-54:G>A-54:G>A	4370126	TGCAGAGGACGAGATTCAGCTCCCAGAACTTTTTGCTGCGCTCGCGCAGGACGAGCAGGCCGCCGCGGC	TGCAGAGGACGAGATTCAGCTCCCAGAACTTTTTGCTGCGCTCGCGCAGGACGAGCAGGCCGCCGCGGC	chr5A	54820764	1	1.21e-27	54:G>A	54	1	1	0.635593	0.364407	0	0.635593	0	0.463229	0.231614	7.96883	7.66856	0.988095	1	1	1	1	0	0	0	0	1	1	1	1	0	1	1	0	0	1	1	1	1	1	1	1	1	1	1	1
16358139|F|0-8:C>T-8:C>T	16358139	TGCAGCTACGTGCACTGCGACGTGTCGGTGGAGGCCGACGTGGAGCGCGCCGTCGGGGTCTGCGTGGCG	TGCAGCTACGTGCACTGCGACGTGTCGGTGGAGGCCGACGTGGAGCGCGCCGTCGGGGTCTGCGTGGCG	chr2B	67541423	3	1.21e-27	8:C>T	8	1	1	0.686441	0.313559	0	0.686441	0	0.43048	0.21524	9.04274	8.02793	0.988095	1	1	1	1	1	1	1	1	0	0	0	0	1	0	0	1	0	1	0	1	1	0	1	1	1	1	1	1
4571444|F|0-5:C>G-5:C>G	4571444	TGCAGCGGCGAACCCAGAACAAAAATGACCCGAGATCGGAAGAGCGGTTCAGCAGGAATGCCGAGACCG	TGCAGCGGCGAACCCAGAACAAAAATGACCCG	chr6A	525013923	1	6.53e-08	5:C>G	5	1	0.966102	0.762712	0.237288	0.0338983	0.728814	0.0654984	0.361965	0.213732	10.3288	8.25304	0.993976	1	1	1	1	1	1	0	1	0	0	0	0	1	1	1	0	0	1	1	1	1	1	1	1	1	1	1	1
3046930|F|0-13:C>G-13:C>G	3046930	TGCAGTAGGTCGTCGGACCATCCAATCAGATCTCCACTAAACGGACGGAACTAGCAGCAAGAGGAGGGG	TGCAGTAGGTCGTCGGACCATCCAATCAGATCTCCACTAAACGGACGGAACTAGCAGCAAGAGGAGGGG	chr3D	587905950	1	5.61e-26	13:C>G	13	1	0.79661	0.237288	0.762712	0.20339	0.0338983	0.324045	0.361965	0.343005	10.5401	8.89444	1	0	0	0	0	0	0	0	0	0	0	0	0	0	0	0	0	0	0	0	0	0	0	2	2	2	2	2	2
3046653|F|0-25:C>G-25:C>G	3046653	TGCAGGCGGTGGCGGTGTACCTGACCACGGTGCACGGCGGCAGGAAGCAGGAGGCCAAGGCAGCCAAGT	TGCAGGCGGTGGCGGTGTACCTGACCACGGTGCACGGCGGCAGGAAGCAGGAGGCCAAGGCAGCCAAGT	chr6D	20088017	1	1.21e-27	25:C>G	25	1	0.991525	0.355932	0.644068	0.00847458	0.347458	0.0168055	0.458489	0.237647	7.70188	4.14646	0.958333	1	0	1	0	1	0	1	1	0	0	1	1	1	1	1	0	1	0	1	1	0	1	1	1	1	2	1	0
22074383|F|0-20:C>T-20:C>T	22074383	TGCAGGCCGCGTCGGCAGCACTGGGGCCGAGATCGGAAGAGCGGTTCAGCAGGAATGCCGAGACCGATC	TGCAGGCCGCGTCGGCAGCACTGGGGCCG		0	0	999	20:C>T	20	1	0.423729	1	0	0.576271	0.423729	0.488365	0	0.244183	6.44712	13.0347	0.988095	2	2	2	1	1	2	2	2	2	1	2	2	1	1	2	2	2	2	1	2	2	2	2	2	2	2	2	2
10520132|F|0-14:C>T-14:C>T	10520132	TGCAGCGCAGCGTTCGCTGTGCATGCACCGCGCATGTGCCTGGTCTCTATCTGTTCGCCTGTGCCCTCC	TGCAGCGCAGCGTTCGCTGTGCATGCACCGCGCATGTGCCTGGTCTCTATCTGTTCGCCTGTGCCCTCC	chr4A	32647671	1	1.21e-27	14:C>T	14	1	1	0.440678	0.559322	0	0.440678	0	0.492962	0.246481	10.4377	8.5012	0.988095	1	1	0	1	0	0	0	0	0	0	0	0	0	0	0	0	0	0	1	0	0	0	1	1	1	1	1	1
3611433|F|0-23:G>C-23:G>C	3611433	TGCAGAACACCTTCACCCCGTCGGAGACGGTGGCCTCCGAGATCGGAAGAGCGGTTCAGCAGGAATGCC	TGCAGAACACCTTCACCCCGTCGGAGACGGTGGCCTCCG	chrUn	262505867	2	1.68e-11	23:G>C	23	1	1	0.635593	0.364407	0	0.635593	0	0.463229	0.231614	8.59609	9.05219	0.994048	0	1	1	1	0	1	0	1	1	0	1	0	1	1	1	0	1	1	1	1	1	1	1	1	1	1	0	1
3617818|F|0-25:A>T-25:A>T	3617818	TGCAGTTACGATTGGGACTCGTCCCAGATAATCGTCGCCGCCCGAGATCGGAAGAGCGGTTCAGCAGGA	TGCAGTTACGATTGGGACTCGTCCCAGATAATCGTCGCCGCCCG	chr7A	146475271	1	3.95e-14	25:A>T	25	1	0.983051	0.652542	0.347458	0.0169492	0.635593	0.0333238	0.453462	0.243393	10.1524	9.2942	0.97619	1	1	0	1	1	1	1	1	0	1	1	1	1	1	1	1	1	0	0	0	0	1	1	1	1	1	0	1
11912428|F|0-66:T>C-66:T>C	11912428	TGCAGGCGGAGGTGGAGAAGGACTCCCCGACGAGCGGCGCAAGTGCACACGGGAGCTTCTCCACGGTGA	TGCAGGCGGAGGTGGAGAAGGACTCCCCGACGAGCGGCGCAAGTGCACACGGGAGCTTCTCCACGGTGA	chr2A	337714132	2	1.21e-27	66:T>C	66	1	1	0.635593	0.364407	0	0.635593	0	0.463229	0.231614	29.6287	11.6345	0.988095	1	0	1	1	0	1	1	0	1	0	0	1	0	0	1	0	0	1	0	0	1	0	1	1	1	1	0	0
19758991|F|0-32:G>A-32:G>A	19758991	TGCAGGTGCACCCCAGCTCGTACGCGCTGGTGGTCAGCATGGAGAACATCACCCTCAACTGGTACTTCG	TGCAGGTGCACCCCAGCTCGTACGCGCTGGTGGTCAGCATGGAGAACATCACCCTCAACTGGTACTTCG	chr7A	545935056	1	1.21e-27	32:G>A	32	1	1	0.279661	0.720339	0	0.279661	0	0.402901	0.201451	12.3594	9.52542	0.994048	0	0	0	0	1	0	0	1	0	0	0	1	0	1	0	0	0	1	0	1	0	1	0	0	0	0	0	0
38189702|F|0-50:G>C-50:G>C	38189702	TGCAGCTACGTGCACTGCGACGTGTCGGTGGAGGCCGACGTGGAGCGCGCGGTCGGTTGCTGCGTGGCG	TGCAGCTACGTGCACTGCGACGTGTCGGTGGAGGCCGACGTGGAGCGCGCGGTCGGTTGCTGCGTGGCG	chr2A	43429975	2	1.21e-27	50:G>C	50	1	1	0.686441	0.313559	0	0.686441	0	0.43048	0.21524	8.4048	8.02793	0.988095	1	1	1	1	1	1	1	1	0	0	0	0	1	0	0	1	0	1	0	1	1	0	1	1	1	1	1	1
4205008|F|0-10:T>C-10:T>C	4205008	TGCAGGTGCTTGTTGTGGCCTGCGCCTGCCTGGTGGAGGTCCGAGATCGGAAGAGCGGTTCAGCAGGAA	TGCAGGTGCTTGTTGTGGCCTGCGCCTGCCTGGTGGAGGTCCG	chr7B	624469235	1	1.34e-13	10:T>C	10	1	0.711864	1	0	0.288136	0.711864	0.410227	0	0.205113	9.85714	20.5569	0.970238	1	2	2	1	1	1	1	1	2	1	1	2	2	1	1	2	2	1	1	1	2	1	1	2	1	1	1	2
4369547|F|0-43:C>A-43:C>A	4369547	TGCAGGCCAACATCAAGAAGTCCGTCAACCTCGAGGCCCTCGCCGCCGAGATCGGAAGAGCGGTTCAGC	TGCAGGCCAACATCAAGAAGTCCGTCAACCTCGAGGCCCTCGCCGCCG	chr1D	420567049	1	2.78e-16	43:C>A	43	1	1	0.398305	0.601695	0	0.398305	0	0.479316	0.239658	14.6937	7.46115	0.982143	0	0	1	0	0	0	1	0	0	0	0	0	0	0	0	1	0	0	0	0	0	0	1	0	0	1	0	0
10520449|F|0-61:C>T-61:C>T	10520449	TGCAGGGCGTGGCGCGACACCGTCGACGCCCGCCTGCGCGGCCACCTGCTCTCGCGCTCCGCACGCGGC	TGCAGGGCGTGGCGCGACACCGTCGACGCCCGCCTGCGCGGCCACCTGCTCTCGCGCTCCGCACGCGGC	chr1B	452493984	1	5.61e-26	61:C>T	61	1	0.669492	1	0	0.330508	0.669492	0.442545	0	0.221273	6.972	8.07381	0.982143	1	1	1	2	1	2	1	2	1	1	1	2	2	1	1	2	2	1	2	2	1	1	1	1	1	1	1	1
54360555|F|0-10:T>C-10:T>C	54360555	TGCAGACCTCTACGCTGGGCCGAGATCGGAAGAGCGGTTCAGCAGGAATGCCGAGACCGATCTCGTATG	TGCAGACCTCTACGCTGGGCCG		0	0	999	10:T>C	10	1	1	0.669492	0.330508	0	0.669492	0	0.442545	0.221273	14.3491	4.70099	0.940476	1	0	1	0	1	1	0	1	1	1	1	1	1	1	1	1	0	1	1	0	0	1	1	1	1	1	1	0
4210150|F|0-10:C>G-10:C>G	4210150	TGCAGGAGAGCTCGCCTCCCCGCAGGGTTTCTTGACCGATCTGATCCCCGAGATCGGAAGAGCGGTTCA	TGCAGGAGAGCTCGCCTCCCCGCAGGGTTTCTTGACCGATCTGATCCCCG	chr1D	394705218	1	5.11e-14	10:C>G	10	1	0.220339	0.805085	0.194915	0.779661	0.0254237	0.343579	0.313847	0.328713	8.39286	10.6293	0.988095	2	2	2	0	2	2	2	0	2	2	2	2	2	2	2	2	2	2	2	0	2	2	2	2	2	2	2	2
4557726|F|0-6:G>A-6:G>A	4557726	TGCAGCGGCGTGCCCATGAAGGTGACGAGCCCGAGATCGGAAGAGCGGTTCAGCAGGAATGCCGAGACC	TGCAGCGGCGTGCCCATGAAGGTGACGAGCCCG	chr1D	405807652	1	2.12e-08	6:G>A	6	1	0.991525	0.771186	0.228814	0.00847458	0.762712	0.0168055	0.352916	0.184861	9.69444	9.47919	0.988095	1	1	1	1	1	1	1	1	1	1	1	1	1	1	1	0	1	1	1	1	1	1	1	0	0	1	0	0
10518171|F|0-27:A>G-27:A>G	10518171	TGCAGGATTTCCTGAACATGTTCTTCAAGGAGCAGTACAAGCCGATCCCGCTGGTCTACAACCTTGTGC	TGCAGGATTTCCTGAACATGTTCTTCAAGGAGCAGTACAAGCCGATCCCGCTGGTCTACAACCTTGTGC	chr4A	161281127	1	1.21e-27	27:A>G	27	1	1	0.398305	0.601695	0	0.398305	0	0.479316	0.239658	12.8336	6.66912	0.982143	0	0	0	0	0	0	0	0	1	1	0	0	0	1	0	0	0	0	0	0	0	1	1	1	1	1	1	1
3608338|F|0-19:G>A-19:G>A	3608338	TGCAGGTACTCCATGGACAGGTAGTAGGTCTGCTTGGGATCCGTCTTGTGGAAATGCAGGTACGTGTCG	TGCAGGTACTCCATGGACAGGTAGTAGGTCTGCTTGGGATCCGTCTTGTGGAAATGCAGGTACGTGTCG	chr3B	628122042	2	1.21e-27	19:G>A	19	1	1	0.601695	0.398305	0	0.601695	0	0.479316	0.239658	12.7669	7.71589	0.994048	0	1	1	0	1	1	0	1	1	1	1	1	1	1	1	1	1	1	1	0	1	1	1	1	1	1	1	1
3618392|F|0-39:T>C-39:T>C	3618392	TGCAGCAAGCTGACTGAAGCAACACAAAAAGACAGATGGTTGGCTGCTATGAATGATTCCGAGATCGGA	TGCAGCAAGCTGACTGAAGCAACACAAAAAGACAGATGGTTGGCTGCTATGAATGATTCCG	chr6B	542655244	1	5.88e-20	39:T>C	39	1	0.516949	1	0	0.483051	0.516949	0.499425	0	0.249713	15.6801	13.4319	0.994048	1	2	1	2	1	2	1	2	1	1	1	1	1	2	2	1	1	1	1	2	2	2	2	2	2	2	2	1
4206810|F|0-41:A>C-41:A>C	4206810	TGCAGCTGGCGAGCGTGAGGATGCTGCCGTGGGCCAAGGCGAACCTGAACCCCACCGAGATCGGAAGAG	TGCAGCTGGCGAGCGTGAGGATGCTGCCGTGGGCCAAGGCGAACCTGAACCCCACCG	chr4A	668352200	14	4e-21	41:A>C	41	1	0.991525	0.432203	0.567797	0.00847458	0.423729	0.0168055	0.490807	0.253806	15.8406	11.0695	1	0	0	0	1	0	1	0	1	1	1	1	0	1	1	0	0	1	1	1	0	0	0	0	0	0	0	0	0
4563235|F|0-56:A>C-56:A>C	4563235	TGCAGCGCCGCGATGTGGAAGATCATCTCCCGCATCGCGTCCGAAGACGACGGGGAAGAGTACCCCTGC	TGCAGCGCCGCGATGTGGAAGATCATCTCCCGCATCGCGTCCGAAGACGACGGGGAAGAGTACCCCTGC	chr6A	116813182	1	1.21e-27	56:A>C	56	1	0.991525	0.313559	0.686441	0.00847458	0.305085	0.0168055	0.43048	0.223643	10.154	4.84841	0.988095	0	1	0	0	1	2	1	1	0	0	0	0	0	0	0	1	0	0	0	0	0	0	1	1	1	1	1	1
10523803|F|0-16:A>G-16:A>G	10523803	TGCAGAAAGCGGCAGCAGGTGCGTGGTCACCGAGATCGGAAGAGCGGTTCAGCAGGAATGCCGAGACCG	TGCAGAAAGCGGCAGCAGGTGCGTGGTCACCG	chr2D	84744312	1	2.35e-07	16:A>G	16	1	0.5	0.881356	0.118644	0.5	0.381356	0.5	0.209135	0.354568	7.55592	12.9723	0.994048	2	1	2	1	2	2	2	2	2	2	1	2	2	2	2	2	2	1	2	2	2	2	2	2	2	2	2	2
36894540|F|0-6:A>G-6:A>G	36894540	TGCAGGACATGGCAGAGGAGCCATGGCCCGAGATCGGAAGAGCGGTTCAGCAGGAATGCCGAGACCGAT	TGCAGGACATGGCAGAGGAGCCATGGCCCG		0	0	999	6:A>G	6	1	1	0.610169	0.389831	0	0.610169	0	0.475725	0.237863	14.379	8.57345	0.952381	0	1	0	0	0	0	1	0	0	1	1	0	0	0	0	1	1	1	0	0	1	0	1	1	1	0	1	0
4343616|F|0-25:C>T-25:C>T	4343616	TGCAGACGGCGCTGCGGGCCAGCGCCGCCAACCTCAAGCAGGACCTGTACGCCATCATCCAGGCGAGGC	TGCAGACGGCGCTGCGGGCCAGCGCCGCCAACCTCAAGCAGGACCTGTACGCCATCATCCAGGCGAGGC	chr2D	478703281	1	1.21e-27	25:C>T	25	1	1	0.322034	0.677966	0	0.322034	0	0.436656	0.218328	20.0125	8.0675	0.994048	1	1	0	1	1	1	1	1	0	0	0	1	1	0	1	1	0	0	0	0	0	0	0	0	0	0	0	0
8537831|F|0-20:T>G-20:T>G	8537831	TGCAGACCTCCACCGCCGTATAGGGTCTGGTCGGAGGTGAGGAGACCACGCCGCGCGATAAGGTTCCGA	TGCAGACCTCCACCGCCGTATAGGGTCTGGTCGGAGGTGAGGAGACCACGCCGCGCGATAAGGTTCCGA	chr7B	443733062	1	4.34e-27	20:T>G	20	1	1	0.372881	0.627119	0	0.372881	0	0.467682	0.233841	14.6014	7.08354	0.97619	0	0	0	0	0	0	0	0	1	1	0	0	0	1	0	0	0	0	0	0	0	1	1	1	1	1	1	1
11912988|F|0-15:C>G-15:C>G	11912988	TGCAGTGGCAGCGGACAGGGTTCCATTTGGAGCCGAGATCGGAAGAGCGGTTCAGCAGGAATGCCGAGA	TGCAGTGGCAGCGGACAGGGTTCCATTTGGAGCCG	chr7A	4326993	1	2.11e-09	15:C>G	15	1	0.271186	1	0	0.728814	0.271186	0.395289	0	0.197644	6.32821	9.06233	0.982143	1	2	1	1	2	1	2	1	2	2	2	1	2	2	1	2	2	2	2	1	2	1	1	1	1	1	2	2
16357542|F|0-5:G>C-5:G>C	16357542	TGCAGGTCAACGCCGTGACGGCGCTGCTCAACCTCTCCATTCTCGATGCCAACAAGAAGCGCATCATGC	TGCAGGTCAACGCCGTGACGGCGCTGCTCAACCTCTCCATTCTCGATGCCAACAAGAAGCGCATCATGC	chr1B	532694585	1	1.21e-27	5:G>C	5	1	1	0.20339	0.79661	0	0.20339	0	0.324045	0.162022	10.2954	7.94724	0.994048	0	0	0	0	0	0	0	0	0	0	0	0	0	0	0	0	0	0	1	0	0	0	1	1	1	1	1	1
4210431|F|0-22:A>C-22:A>C	4210431	TGCAGGCCTCGCCCACCGCGCTAGGCTCCATCGCGCTCTCCCGCTCCGTCGTGCAGGCCGCGTGCTACC	TGCAGGCCTCGCCCACCGCGCTAGGCTCCATCGCGCTCTCCCGCTCCGTCGTGCAGGCCGCGTGCTACC	chr5B	350497568	1	1.21e-27	22:A>C	22	1	1	0.59322	0.40678	0	0.59322	0	0.48262	0.24131	6.89216	6.50897	0.987952	0	1	0	1	1	0	0	0	1	1	1	1	1	1	1	1	1	1	1	1	1	1	0	0	0	0	0	0
4575236|F|0-33:T>A-33:T>A	4575236	TGCAGGACCTCCTCGGCTTCGACAAGGCCAGCATGACGGTGGAGTGGCTCCTTACGCAGTCCAAGCCGA	TGCAGGACCTCCTCGGCTTCGACAAGGCCAGCATGACGGTGGAGTGGCTCCTTACGCAGTCCAAGCCGA	chr2D	9080087	1	9.39e-24	33:T>A	33	1	0.432203	1	0	0.567797	0.432203	0.490807	0	0.245404	4.04511	11.1806	0.964286	2	1	2	1	1	1	1	1	2	2	2	2	2	1	2	2	2	2	1	1	1	2	2	2	2	2	2	2
3617136|F|0-38:C>G-38:C>G	3617136	TGCAGCTTGGTGAGGTTCCAGATCGACGGTGGAATGTTCCCGAGATCGGAAGAGCGGTTCAGCAGGAAT	TGCAGCTTGGTGAGGTTCCAGATCGACGGTGGAATGTTCCCG	chr1D	433216045	1	4.51e-13	38:C>G	38	1	1	0.415254	0.584746	0	0.415254	0	0.485636	0.242818	9.66251	9.27411	0.982143	0	0	1	1	0	1	0	1	0	0	0	0	0	0	0	0	0	0	1	1	0	0	1	1	1	1	1	1
3047718|F|0-23:C>G-23:C>G	3047718	TGCAGGGAACCCAAGGACATGGTCGTCTGGTTGTGGCACTTCCTCCGAGATCGGAAGAGCGGTTCAGCA	TGCAGGGAACCCAAGGACATGGTCGTCTGGTTGTGGCACTTCCTCCG	chr2A	24002743	1	4.65e-14	23:C>G	23	1	0.398305	1	0	0.601695	0.398305	0.479316	0	0.239658	11.7521	10.0036	0.988095	1	2	1	2	2	2	2	2	2	1	2	2	1	1	1	2	2	1	1	1	2	1	2	2	2	2	1	2
4563686|F|0-31:G>T-31:G>T	4563686	TGCAGTACTACAAAGTGCCTAAAGAAGCCACGAAGCCGTTCCTTCAAGATCCGAGATCGGAAGAGCGGT	TGCAGTACTACAAAGTGCCTAAAGAAGCCACGAAGCCGTTCCTTCAAGATCCG	chr2A	90508509	1	5.77e-19	31:G>T	31	1	1	0.211864	0.788136	0	0.211864	0	0.333956	0.166978	17.516	9.2175	0.988095	0	1	0	0	0	0	0	0	0	0	0	0	1	1	1	0	1	1	1	1	0	1	0	0	0	0	0	0
3040701|F|0-50:A>G-50:A>G	3040701	TGCAGCCTAAGTTTGGCCTCCCCGTCGTTATGAAGCTGCTGGATATATGAAATGGAACCGAGATCGGAA	TGCAGCCTAAGTTTGGCCTCCCCGTCGTTATGAAGCTGCTGGATATATGAAATGGAACCG	chr2A	74097204	1	9.48e-23	50:A>G	50	1	0.90678	0.135593	0.864407	0.0932203	0.0423729	0.169061	0.234415	0.201738	11.2647	10.2471	0.994048	0	0	0	0	0	0	0	0	0	0	0	0	0	0	0	0	0	0	0	0	0	0	0	0	0	0	0	0
3617951|F|0-39:T>C-39:T>C	3617951	TGCAGCTCCCAAAGGGGGAGCTGCTTATTTGGGCGCCTCTGCTCAAGCACCGAGATCGGAAGAGCGGTT	TGCAGCTCCCAAAGGGGGAGCTGCTTATTTGGGCGCCTCTGCTCAAGCACCG	chr6D	462838981	4	9.26e-17	39:T>C	39	1	0.550847	0.966102	0.0338983	0.449153	0.516949	0.494829	0.0654984	0.280164	9.93067	9.03584	1	1	1	1	2	1	1	2	1	1	2	2	2	2	2	2	2	2	2	1	1	2	1	1	1	1	2	1	1
11912465|F|0-28:G>C-28:G>C	11912465	TGCAGCCGCGTCCTCCGCTGAGCGCCGAGAGGTCCGAGATCGGAAGAGCGGTTCAGCAGGAATGCCGAG	TGCAGCCGCGTCCTCCGCTGAGCGCCGAGAGGTCCG	chr2B	559553702	1	5.85e-10	28:G>C	28	1	0.40678	1	0	0.59322	0.40678	0.48262	0	0.24131	11.8222	11.5165	1	2	2	2	1	1	2	2	2	2	1	2	2	1	1	2	2	2	2	1	2	2	2	2	2	2	2	2	2
16312520|F|0-14:G>C-14:G>C	16312520	TGCAGCATCTCCTGGACCAGCTGGTCCGAGATCGGAAGAGCGGTTCAGCAGGAATGCCGAGACCGATCT	TGCAGCATCTCCTGGACCAGCTGGTCCG		0	0	999	14:G>C	14	1	1	0.381356	0.618644	0	0.381356	0	0.471847	0.235924	16.8834	6.25823	0.994048	0	1	0	1	0	1	0	1	0	0	0	1	1	1	1	0	1	0	1	1	0	1	1	0	0	0	1	1
3617136|F|0-29:T>C-29:T>C	3617136	TGCAGCTTGGTGAGGTTCCAGATCGACGGTGGAATGTTGCCGAGATCGGAAGAGCGGTTCAGCAGGAAT	TGCAGCTTGGTGAGGTTCCAGATCGACGGTGGAATGTTGCCG	chr1D	433216045	1	2.1e-11	29:T>C	29	1	1	0.415254	0.584746	0	0.415254	0	0.485636	0.242818	20.5302	9.27411	0.982143	0	0	1	1	0	1	0	1	0	0	0	0	0	0	0	0	0	0	1	1	0	0	1	1	1	1	1	1
19759381|F|0-22:G>A-22:G>A	19759381	TGCAGGTTTGATTCCCTCTCAAGAGATGCTGGTCGTCTTCTTTCTCTCCGAGATCGGAAGAGCGGTTCA	TGCAGGTTTGATTCCCTCTCAAGAGATGCTGGTCGTCTTCTTTCTCTCCG	chr5B	337178698	1	2.36e-17	22:G>A	22	1	0.983051	0.652542	0.347458	0.0169492	0.635593	0.0333238	0.453462	0.243393	13.0885	8.9959	0.987952	0	0	1	0	0	0	1	0	0	1	1	0	0	0	0	1	1	1	1	1	1	0	1	1	1	1	1	1
10522262|F|0-6:C>T-6:C>T	10522262	TGCAGGCTCAGTCGTCCTGTGCTCCCGAGATCGGAAGAGCGGTTCAGCAGGAATGCCGAGACCGATCTC	TGCAGGCTCAGTCGTCCTGTGCTCCCG		0	0	999	6:C>T	6	1	1	0.254237	0.745763	0	0.254237	0	0.379201	0.189601	9.62867	8.94416	0.988095	0	1	0	0	0	0	0	0	1	0	0	0	0	0	1	0	0	1	0	1	1	0	0	0	0	0	0	0
11912514|F|0-10:C>T-10:C>T	11912514	TGCAGGACCACGCCTTCGCGAACCGAGATCGGAAGAGCGGTTCAGCAGGAATGCCGAGACCGATCTCGT	TGCAGGACCACGCCTTCGCGAACCG		0	0	999	10:C>T	10	1	1	0.508475	0.491525	0	0.508475	0	0.499856	0.249928	17.3888	8.97103	0.988095	0	0	0	0	1	0	0	0	1	1	0	0	1	1	1	1	0	1	1	0	1	1	1	1	1	1	1	1
4369775|F|0-41:G>T-41:G>T	4369775	TGCAGTACGTGAGTTGCATCTTCAGATCCAAATTTGTACAGGCACTTCCCAAGAAGACAAACATTCATA	TGCAGTACGTGAGTTGCATCTTCAGATCCAAATTTGTACAGGCACTTCCCAAGAAGACAAACATTCATA	chr4A	49224781	2	1.21e-27	41:G>T	41	1	1	0.440678	0.559322	0	0.440678	0	0.492962	0.246481	12.4991	8.97376	0.994048	1	0	1	0	1	0	1	1	0	1	1	1	1	1	1	1	1	1	0	1	1	1	0	0	0	0	0	0
8512016|F|0-58:T>C-58:T>C	8512016	TGCAGTGCTTCTTCGTGGCCGCGAAGTGCATCTGGCTGCTCCACCTTCTGGCCTTCTCTTTCAGCCCGC	TGCAGTGCTTCTTCGTGGCCGCGAAGTGCATCTGGCTGCTCCACCTTCTGGCCTTCTCTTTCAGCCCGC	chr7B	188976044	1	1.21e-27	58:T>C	58	1	0.991525	0.423729	0.576271	0.00847458	0.415254	0.0168055	0.488365	0.252585	8.84314	8.18718	0.994048	0	0	0	1	1	1	1	1	0	0	0	1	1	1	1	0	1	0	1	1	0	1	1	0	0	0	0	0
3618266|F|0-59:G>A-59:G>A	3618266	TGCAGCCCCGCGTCCGCGCGCGCGCTTTCCTCCACGCCGCCGTCAAGCTCAACCCGAGGGGGAACCCGT	TGCAGCCCCGCGTCCGCGCGCGCGCTTTCCTCCACGCCGCCGTCAAGCTCAACCCGAGGGGGAACCCGT	chr7A	476934820	1	1.21e-27	59:G>A	59	1	1	0.822034	0.177966	0	0.822034	0	0.292588	0.146294	6.46352	6.21901	0.982143	1	1	1	0	1	1	1	1	0	0	1	1	1	0	1	1	1	1	1	1	1	0	1	1	1	1	1	1
4205100|F|0-10:G>A-10:G>A	4205100	TGCAGGTGGCGGCGTACGAAGTCGTGAACGTCATCGGGAACGGCGCCAGAACCGTGGGGTTTTGGACGC	TGCAGGTGGCGGCGTACGAAGTCGTGAACGTCATCGGGAACGGCGCCAGAACCGTGGGGTTTTGGACGC		0	0	999	10:G>A	10	1	0.559322	1	0	0.440678	0.559322	0.492962	0	0.246481	6.29517	9.17616	0.994048	1	1	2	1	1	1	1	1	1	1	1	1	2	1	2	1	1	2	1	1	2	1	1	1	1	1	1	1
8539565|F|0-53:A>C-53:A>C	8539565	TGCAGACGTGCTCGACCCGCTCGGCGCGCCGACCAGCATGGCCCGTCTGCTGTATCTGATGGAGGACGT	TGCAGACGTGCTCGACCCGCTCGGCGCGCCGACCAGCATGGCCCGTCTGCTGTATCTGATGGAGGACGT	chr7B	93651047	6	5.61e-26	53:A>C	53	1	0.440678	1	0	0.559322	0.440678	0.492962	0	0.246481	8.43277	20.7865	1	1	1	1	2	1	1	2	1	2	1	1	1	1	2	2	1	1	2	1	1	2	2	2	2	2	2	2	2
4359803|F|0-25:A>G-25:A>G	4359803	TGCAGCAGCCGTAGTGGAGGAAGACACCGAGCGGCGGCAGGATGATGGCGAGCAGGATCTCCAGGAAGG	TGCAGCAGCCGTAGTGGAGGAAGACACCGAGCGGCGGCAGGATGATGGCGAGCAGGATCTCCAGGAAGG	chr5B	541683203	1	1.21e-27	25:A>G	25	1	1	0.449153	0.550847	0	0.449153	0	0.494829	0.247415	5.91957	4.42623	0.958333	1	0	1	0	0	0	1	0	1	1	1	1	1	1	1	1	1	1	1	0	1	1	1	0	0	1	0	1
16357010|F|0-48:A>G-48:A>G	16357010	TGCAGTTTTGACCAACTGTAAGGATGGATAACAGATGAAACTAACTCAACTACACTGAAGGAGCTACAT	TGCAGTTTTGACCAACTGTAAGGATGGATAACAGATGAAACTAACTCAACTACACTGAAGGAGCTACAT	chr7A	651736994	1	1.21e-27	48:A>G	48	1	1	0.533898	0.466102	0	0.533898	0	0.497702	0.248851	15.8719	12.8287	1	1	1	1	1	0	1	0	1	0	1	0	1	1	1	0	1	0	1	1	1	1	1	0	0	1	0	0	0
14474458|F|0-50:C>A-50:C>A	14474458	TGCAGCAGCAGCGAGTTGTTGATCACCTGCACGTTGCTGTTGATCAGCGCCGTCATCATCCCCTGCTTC	TGCAGCAGCAGCGAGTTGTTGATCACCTGCACGTTGCTGTTGATCAGCGCCGTCATCATCCCCTGCTTC	chr3B	1480689	2	1.21e-27	50:C>A	50	1	1	0.305085	0.694915	0	0.305085	0	0.424016	0.212008	14.5738	8.28571	1	0	1	1	0	0	0	0	0	0	0	1	1	1	1	1	1	1	0	1	0	0	0	0	0	0	0	0	0
4212697|F|0-17:A>T-17:A>T	4212697	TGCAGGACCGTTTGGTTATCCATTTGGCGATTTGGCACGCGAGGCGGCCATGAACCGAGATCGGAAGAG	TGCAGGACCGTTTGGTTATCCATTTGGCGATTTGGCACGCGAGGCGGCCATGAACCG		0	0	999	17:A>T	17	1	0.118644	0.923729	0.0762712	0.881356	0.0423729	0.209135	0.140908	0.175022	10.6627	9.04905	1	2	2	2	2	2	2	2	2	2	2	2	2	2	2	2	2	2	2	2	2	2	2	1	2	2	2	0	2
8516814|F|0-7:C>A-7:C>A	8516814	TGCAGGACGCAGCGTTACATGCAATGCTATCTTCTAGCCAGGCCGAGATCGGAAGAGCGGTTCAGCAGG	TGCAGGACGCAGCGTTACATGCAATGCTATCTTCTAGCCAGGCCG	chr4B	648546926	1	1.16e-14	7:C>A	7	1	0.991525	0.288136	0.711864	0.00847458	0.279661	0.0168055	0.410227	0.213516	8.13559	6.44186	0.994048	0	0	0	0	0	0	1	0	1	0	1	0	0	0	1	1	1	0	1	0	1	0	1	0	0	1	0	0
10519003|F|0-29:C>G-29:C>G	10519003	TGCAGGCTCACCGCGCTCTCCTTGGACTCCCCGAGATCGGAAGAGCGGTTCAGCAGGAATGCCGAGACC	TGCAGGCTCACCGCGCTCTCCTTGGACTCCCCG	chr5A	478016142	1	2.12e-08	29:C>G	29	1	1	0.610169	0.389831	0	0.610169	0	0.475725	0.237863	11.2242	8.7606	0.994048	1	1	1	1	1	1	1	1	1	1	0	0	1	1	1	1	0	1	1	1	0	1	1	1	1	0	1	0
19759580|F|0-5:T>C-5:T>C	19759580	TGCAGTTGCGCCTGATCTCGCCGAGATCGGAAGAGCGGTTCAGCAGGAATGCCGAGACCGATCTCGTAT	TGCAGTTGCGCCTGATCTCGCCG		0	0	999	5:T>C	5	1	1	0.661017	0.338983	0	0.661017	0	0.448147	0.224074	17.3366	15.1236	0.993976	1	0	1	0	0	1	0	0	0	1	1	1	1	0	1	1	1	1	0	1	1	0	1	1	1	1	0	0
8537857|F|0-38:C>G-38:C>G	8537857	TGCAGCACGCAGTAGACGAGCTGGCGGTGGTAGGCGTGCAGCCACCGCGCGCGGTGCAGCGGCAGCAGC	TGCAGCACGCAGTAGACGAGCTGGCGGTGGTAGGCGTGCAGCCACCGCGCGCGGTGCAGCGGCAGCAGC	chr5D	429715816	1	5.61e-26	38:C>G	38	1	0.855932	0.228814	0.771186	0.144068	0.0847458	0.246625	0.352916	0.29977	9.33565	8.2067	1	0	1	0	0	0	0	0	0	0	0	0	0	0	0	0	0	0	0	0	0	0	0	1	2	2	2	0	0
3611127|F|0-21:T>C-21:T>C	3611127	TGCAGTTTGGAAAATGGAGGGTGCAATCATCAGCTTGACCGAGGGCGCCGTGCGAGGCCTCCTGTGCAA	TGCAGTTTGGAAAATGGAGGGTGCAATCATCAGCTTGACCGAGGGCGCCGTGCGAGGCCTCCTGTGCAA	chrUn	367843120	3	1.21e-27	21:T>C	21	1	1	0.483051	0.516949	0	0.483051	0	0.499425	0.249713	12.2932	11.6283	1	0	0	0	0	0	1	0	1	0	1	1	1	1	1	1	1	1	0	1	1	1	1	1	0	0	0	0	0
8537632|F|0-7:C>G-7:C>G	8537632	TGCAGTGCCACCGATGTATGTGCCGCAGCTTACATGCTCGAGGAGAAGCTCACCGAGATCGGAAGAGCG	TGCAGTGCCACCGATGTATGTGCCGCAGCTTACATGCTCGAGGAGAAGCTCACCG		0	0	999	7:C>G	7	1	0.322034	1	0	0.677966	0.322034	0.436656	0	0.218328	7.00517	7.91258	0.994048	2	1	2	1	1	2	1	1	1	2	2	2	2	2	2	1	2	2	2	2	2	2	2	2	2	2	2	2
4550739|F|0-22:C>T-22:C>T	4550739	TGCAGCGCGAGGTCGATCTCCTCGGCGCCGAGATCGGAAGAGCGGTTCAGCAGGAATGCCGAGACCGAT	TGCAGCGCGAGGTCGATCTCCTCGGCGCCG		0	0	999	22:C>T	22	1	1	0.5	0.5	0	0.5	0	0.5	0.25	9.16146	8.02969	0.988095	1	1	1	1	1	1	1	1	0	0	0	0	0	0	1	0	0	0	1	1	0	1	1	0	0	1	0	1
14478795|F|0-19:G>C-19:G>C	14478795	TGCAGGAGGTCTTCGTCCTGCTCCCGAGATCGGAAGAGCGGTTCAGCAGGAATGCCGAGACCGATCTCG	TGCAGGAGGTCTTCGTCCTGCTCCCG		0	0	999	19:G>C	19	1	1	0.347458	0.652542	0	0.347458	0	0.453462	0.226731	23.9991	7.68848	1	0	0	0	1	0	0	0	1	0	0	0	1	1	0	0	1	0	0	0	1	0	0	1	1	1	1	1	1
4212211|F|0-10:G>A-10:G>A	4212211	TGCAGGCTCGGTTTTTACTGGCAAAGCTAAATCCATCGGTGGCATATAACTCGGACAACCCTGCTCCCG	TGCAGGCTCGGTTTTTACTGGCAAAGCTAAATCCATCGGTGGCATATAACTCGGACAACCCTGCTCCCG	chr5D	354940122	1	5.65e-21	10:G>A	10	1	0.423729	1	0	0.576271	0.423729	0.488365	0	0.244183	7.52774	6.88829	0.993976	1	1	1	2	2	2	1	2	1	1	1	1	1	1	1	2	1	1	2	1	2	1	2	2	2	2	2	2
3616516|F|0-50:C>T-50:C>T	3616516	TGCAGTACACGGCGTACATATACTTCGGCGACGCCATCAACAGCAAGCCGCTGGAGGCGCTCCTCCTCA	TGCAGTACACGGCGTACATATACTTCGGCGACGCCATCAACAGCAAGCCGCTGGAGGCGCTCCTCCTCA	chr2D	20323654	2	1.21e-27	50:C>T	50	1	1	0.271186	0.728814	0	0.271186	0	0.395289	0.197644	18.6518	6.73684	0.970238	1	1	1	1	0	0	0	0	0	1	1	0	0	1	1	0	0	0	1	0	0	1	0	0	0	0	0	0
4203477|F|0-47:C>T-47:C>T	4203477	TGCAGCACAAGGAAGCAGGGAGAGGACCCTGGGCGCGGGTGAGGGGACGGACGGCGACCGAGATCGGAA	TGCAGCACAAGGAAGCAGGGAGAGGACCCTGGGCGCGGGTGAGGGGACGGACGGCGACCG	chr7A	508738324	4	9.48e-23	47:C>T	47	1	1	0.254237	0.745763	0	0.254237	0	0.379201	0.189601	32.4991	9.15183	0.982143	1	1	0	1	1	1	1	1	0	0	1	1	1	0	1	0	0	0	0	0	0	0	0	0	0	0	0	0
4208211|F|0-49:T>G-49:T>G	4208211	TGCAGCACCCTGGCACGCAGCACACGGTACCTCCTCTCTGACACGCCCCTCAGGATGGCCTTCAGCTCC	TGCAGCACCCTGGCACGCAGCACACGGTACCTCCTCTCTGACACGCCCCTCAGGATGGCCTTCAGCTCC	chr6B	449771887	1	5.61e-26	49:T>G	49	1	1	0.288136	0.711864	0	0.288136	0	0.410227	0.205113	9.10231	8.64213	0.994048	0	0	0	1	0	0	0	0	1	1	0	0	0	0	0	0	0	0	0	0	1	0	1	1	1	1	0	0
8535920|F|0-14:A>G-14:A>G	8535920	TGCAGCCATCACCGACTGTCATGGTCTCTACCTACGGCTCATCCCCGAGATCGGAAGAGCGGTTCAGCA	TGCAGCCATCACCGACTGTCATGGTCTCTACCTACGGCTCATCCCCG	chr1B	331362109	1	9.99e-16	14:A>G	14	1	1	0.29661	0.70339	0	0.29661	0	0.417265	0.208633	10.4858	6.93814	1	0	1	0	0	0	1	0	0	0	0	0	0	0	0	0	0	0	0	0	1	0	0	0	0	0	0	0	0
4362617|F|0-25:C>G-25:C>G	4362617	TGCAGCCTTCCTGGAACATGGTGACCGCCTTTTCTCCATCTGACTCCCCGCCGAGATCGGAAGAGCGGT	TGCAGCCTTCCTGGAACATGGTGACCGCCTTTTCTCCATCTGACTCCCCGCCG	chr1B	83969352	1	5.77e-19	25:C>G	25	1	1	0.355932	0.644068	0	0.355932	0	0.458489	0.229244	13.776	10.9581	0.988095	0	0	0	1	0	1	0	1	0	0	0	0	0	0	0	0	0	0	1	1	0	0	1	1	1	1	1	1
11912642|F|0-6:C>G-6:C>G	11912642	TGCAGCCCGAACTCAGAGACGCCGTCTGGCAGCACCGACGACGCCGAGATCGGAAGAGCGGTTCAGCAG	TGCAGCCCGAACTCAGAGACGCCGTCTGGCAGCACCGACGACGCCG	chr1A	584513426	1	3.41e-15	6:C>G	6	1	1	0.29661	0.70339	0	0.29661	0	0.417265	0.208633	10.9955	9.10428	0.981928	1	0	1	1	0	1	0	1	0	0	0	0	0	0	0	0	0	1	0	1	1	0	1	1	1	1	1	1
10523010|F|0-12:T>C-12:T>C	10523010	TGCAGGAGATTCTGGTGGAGCACCGAGATCGGAAGAGCGGTTCAGCAGGAATGCCGAGACCGATCTCGT	TGCAGGAGATTCTGGTGGAGCACCG		0	0	999	12:T>C	12	1	1	0.338983	0.661017	0	0.338983	0	0.448147	0.224074	13.3834	3.70157	0.970238	0	0	0	0	0	0	0	0	1	0	0	1	1	0	0	1	0	0	0	0	1	0	0	0	0	0	0	0
11912916|F|0-26:C>A-26:C>A	11912916	TGCAGGGCGCCGCCCTCCTTGGTCCTCCGATGGGAGGTGGCGCCGAAGCCGAGATCGGAAGAGCGGTTC	TGCAGGGCGCCGCCCTCCTTGGTCCTCCGATGGGAGGTGGCGCCGAAGCCG	chr1D	93104802	1	6.86e-18	26:C>A	26	1	1	0.245763	0.754237	0	0.245763	0	0.370727	0.185363	22.3568	6.11286	0.994048	0	0	0	1	0	1	0	1	0	0	0	1	1	0	0	1	0	0	1	1	0	0	0	0	0	0	0	0
4563516|F|0-29:G>C-29:G>C	4563516	TGCAGGCTGATGATGGTGGACGAGGCGGCGAGGACCGAGATCGGAAGAGCGGTTCAGCAGGAATGCCGA	TGCAGGCTGATGATGGTGGACGAGGCGGCGAGGACCG	chr7B	590260987	1	1.81e-10	29:G>C	29	1	1	0.29661	0.70339	0	0.29661	0	0.417265	0.208633	13.7366	9.33506	0.988095	0	0	0	0	0	0	0	0	1	1	0	0	0	1	0	0	0	0	0	0	0	1	0	0	0	0	0	0
4563516|F|0-26:G>C-26:G>C	4563516	TGCAGGCTGATGATGGTGGACGAGGCGGCCAGGACCGAGATCGGAAGAGCGGTTCAGCAGGAATGCCGA	TGCAGGCTGATGATGGTGGACGAGGCGGCCAGGACCG	chr7D	547275392	1	1.81e-10	26:G>C	26	1	1	0.29661	0.70339	0	0.29661	0	0.417265	0.208633	19.2645	9.33506	0.988095	0	0	0	0	0	0	0	0	1	1	0	0	0	1	0	0	0	0	0	0	0	1	0	0	0	0	0	0
3610477|F|0-24:A>G-24:A>G	3610477	TGCAGCGGCCTCTCCGCCGAGGAGATAGAGTCTCCCTACGTCAACTTCGGTCGCCGAGATCGGAAGAGC	TGCAGCGGCCTCTCCGCCGAGGAGATAGAGTCTCCCTACGTCAACTTCGGTCGCCG	chr5D	301123284	1	3.01e-17	24:A>G	24	1	0.186441	1	0	0.813559	0.186441	0.303361	0	0.151681	6.33079	10.4244	0.994048	2	2	2	2	2	2	1	2	1	2	2	2	2	2	2	2	2	2	2	2	2	2	2	2	2	2	2	2
4565594|F|0-15:C>T-15:C>T	4565594	TGCAGCCTACTACGCCATTCTCGGGGTCGTCCTCCTCGTCGCCGTGCCGAGATCGGAAGAGCGGTTCAG	TGCAGCCTACTACGCCATTCTCGGGGTCGTCCTCCTCGTCGCCGTGCCG	chr5B	697511667	2	8.11e-17	15:C>T	15	1	1	0.466102	0.533898	0	0.466102	0	0.497702	0.248851	17.2927	7.15365	0.994048	0	1	0	1	0	0	1	0	1	0	0	1	1	1	0	0	0	0	1	1	0	1	0	0	0	0	0	0
8512159|F|0-10:C>G-10:C>G	8512159	TGCAGGCCGCCGACATGTTCGAGCTGGCCCGTCTCGCCGACGAGTACGGCTCCGAGATCGGAAGAGCGG	TGCAGGCCGCCGACATGTTCGAGCTGGCCCGTCTCGCCGACGAGTACGGCTCCG	chr6D	422081024	1	7.76e-18	10:C>G	10	1	0.822034	0.220339	0.779661	0.177966	0.0423729	0.292588	0.343579	0.318084	9.6286	7.10056	0.994048	0	0	0	2	0	0	0	0	2	0	0	0	0	0	0	0	0	0	0	0	0	0	0	0	0	0	0	0
14479900|F|0-52:T>C-52:T>C	14479900	TGCAGGGCCAGAGCGTGGAGAGCAAGTCCAGCGGCTTCTGGAGCGCGGACGCTGAGCTCTGGAACGGCC	TGCAGGGCCAGAGCGTGGAGAGCAAGTCCAGCGGCTTCTGGAGCGCGGACGCTGAGCTCTGGAACGGCC	chr1A	506473586	3	1.21e-27	52:T>C	52	1	1	0.355932	0.644068	0	0.355932	0	0.458489	0.229244	21.3781	8.04545	1	0	0	0	0	0	0	1	0	0	0	0	0	0	0	0	1	0	0	0	0	0	0	1	1	1	1	0	0
16356960|F|0-48:G>C-48:G>C	16356960	TGCAGGGATGGGAGGTCTGGGCGTGGAGGAGACGGCGCTGGTGTCGGCGCTGGGGCGGTGGAGGAAGCA	TGCAGGGATGGGAGGTCTGGGCGTGGAGGAGACGGCGCTGGTGTCGGCGCTGGGGCGGTGGAGGAAGCA	chr4A	16506016	1	1.21e-27	48:G>C	48	1	1	0.694915	0.305085	0	0.694915	0	0.424016	0.212008	11.5018	11.1486	0.988095	0	0	1	1	1	1	1	1	0	0	1	1	1	0	1	1	1	0	1	1	1	0	1	1	1	1	1	1
4566437|F|0-33:C>T-33:C>T	4566437	TGCAGCCGCCTTATCTGGGCTCGGCCCATTTCGCGCTCGTCTCCCGTCCAACCCCAGTATTCAAGGCGC	TGCAGCCGCCTTATCTGGGCTCGGCCCATTTCGCGCTCGTCTCCCGTCCAACCCCAGTATTCAAGGCGC	chr3A	747651868	1	1.21e-27	33:C>T	33	1	1	0.601695	0.398305	0	0.601695	0	0.479316	0.239658	13.8799	9.95142	0.994048	1	0	1	1	1	0	1	1	0	1	1	1	0	0	1	1	0	1	0	0	1	0	1	1	1	1	1	1
8539324|F|0-26:C>A-26:C>A	8539324	TGCAGCGCGAGAAGAAGGCCATGCTCCTGTATCCTGCTGCTCCCCTCCTCCTGTCTCGAGGGCGAGCTC	TGCAGCGCGAGAAGAAGGCCATGCTCCTGTATCCTGCTGCTCCCCTCCTCCTGTCTCGAGGGCGAGCTC	chr5B	656892683	2	1.21e-27	26:C>A	26	1	1	0.372881	0.627119	0	0.372881	0	0.467682	0.233841	8.97954	6.59811	1	0	1	0	0	0	1	1	0	1	1	1	1	1	1	1	1	1	1	1	0	1	1	0	0	0	0	0	0
4348703|F|0-38:A>C-38:A>C	4348703	TGCAGAGGCGACTCCCTCTCCGTCTACAACCCCGTCTCAATCTCCCACCGAGATCGGAAGAGCGGTTCA	TGCAGAGGCGACTCCCTCTCCGTCTACAACCCCGTCTCAATCTCCCACCG	chr1B	683265487	1	1.1e-15	38:A>C	38	1	0.0847458	0.923729	0.0762712	0.915254	0.00847458	0.155128	0.140908	0.148018	7.68452	7.4519	1	2	2	2	2	2	0	2	0	2	2	2	2	2	2	2	2	2	2	2	2	2	2	2	2	2	2	2	2
4202772|F|0-50:G>A-50:G>A	4202772	TGCAGCGCTTGCCTGAGCATCCCAGAGCCACGGGGCACACCTAATCTTTCGGCACATGCCACCATCGCC	TGCAGCGCTTGCCTGAGCATCCCAGAGCCACGGGGCACACCTAATCTTTCGGCACATGCCACCATCGCC	chr6B	26489267	3	1.21e-27	50:G>A	50	1	0.983051	0.669492	0.330508	0.0169492	0.652542	0.0333238	0.442545	0.237934	9.04603	9.51899	0.994048	0	1	0	1	0	0	1	0	1	1	0	1	0	1	0	1	0	1	1	0	1	1	1	0	0	0	1	1
4546413|F|0-63:T>G-63:T>G	4546413	TGCAGTTCTACGGGAACGACAGCAACAGCCTGCCACCGTCGGCACCATCTCCTATGTGAGCCATCCGAG	TGCAGTTCTACGGGAACGACAGCAACAGCCTGCCACCGTCGGCACCATCTCCTATGTGAGCCATCCGAG	chr6D	14201208	1	7.26e-25	63:T>G	63	1	0.457627	1	0	0.542373	0.457627	0.496409	0	0.248205	10.6129	10.211	1	2	2	2	1	1	1	2	1	2	2	1	1	1	2	1	1	1	2	2	2	1	2	2	2	2	2	2	2
16357656|F|0-16:A>G-16:A>G	16357656	TGCAGATCAAACCATTAAGCATGCAGCCGAGATCGGAAGAGCGGTTCAGCAGGAATGCCGAGACCGATC	TGCAGATCAAACCATTAAGCATGCAGCCG		0	0	999	16:A>G	16	1	1	0.355932	0.644068	0	0.355932	0	0.458489	0.229244	15.6135	8.51678	0.994048	1	0	1	0	1	1	1	1	0	1	1	0	0	0	1	1	1	1	0	0	1	0	0	0	0	0	0	0
36894711|F|0-13:G>A-13:G>A	36894711	TGCAGGGAGAGTCGATTAATTACCTCCGTTGGCATCGGCGCCGCCGAGATCGGAAGAGCGGTTCAGCAG	TGCAGGGAGAGTCGATTAATTACCTCCGTTGGCATCGGCGCCGCCG	chr7A	209403648	1	3.41e-15	13:G>A	13	1	1	0.508475	0.491525	0	0.508475	0	0.499856	0.249928	7.41496	6.76725	0.988095	1	1	1	0	0	0	0	0	1	1	1	0	0	0	0	1	0	1	0	0	1	0	1	1	1	1	0	0
4369666|F|0-37:G>C-37:G>C	4369666	TGCAGCCTTCGGCAGCGGCGGTGGCATCAGCAGCACGGTGCCCGAGATCGGAAGAGCGGTTCAGCAGGA	TGCAGCCTTCGGCAGCGGCGGTGGCATCAGCAGCACGGTGCCCG	chr1B	416776524	1	1.84e-12	37:G>C	37	1	0.245763	1	0	0.754237	0.245763	0.370727	0	0.185363	9.15903	8.68505	0.988095	2	2	2	2	2	2	2	2	2	2	2	1	1	2	2	1	1	2	2	2	2	2	1	1	1	1	1	1
4212774|F|0-17:G>A-17:G>A	4212774	TGCAGTTTCGAAGAGCGGTGGTGCGGCCGCGAGCATTCGCGCGCTGGCGTCGCACACCTGGCACAAGGC	TGCAGTTTCGAAGAGCGGTGGTGCGGCCGCGAGCATTCGCGCGCTGGCGTCGCACACCTGGCACAAGGC	chr1D	330530087	1	1.21e-22	17:G>A	17	1	0.127119	1	0	0.872881	0.127119	0.221919	0	0.110959	7.96496	8.67527	1	2	2	2	2	2	2	2	2	2	2	2	1	1	2	2	1	1	2	1	2	2	2	2	2	2	2	2	2
4212774|F|0-57:C>G-57:C>G	4212774	TGCAGTTTCGAAGAGCGGTGGTGCGGCCGCGAGCATTCGCGCGCTGGCGTCGCACACCTGGCACAAGGC	TGCAGTTTCGAAGAGCGGTGGTGCGGCCGCGAGCATTCGCGCGCTGGCGTCGCACACCTGGCACAAGGC	chr1D	330530087	1	1.21e-22	57:C>G	57	1	0.127119	1	0	0.872881	0.127119	0.221919	0	0.110959	7.96496	8.80499	1	2	2	2	2	2	2	2	2	2	2	2	1	1	2	2	1	1	2	1	2	2	2	2	2	2	2	2	2
4203681|F|0-14:A>G-14:A>G	4203681	TGCAGGCAAGGTCCATGCTCAAAACCATCTACAGGGATGGCAGAGCGACCTGCTTTGCCATCCATGAGC	TGCAGGCAAGGTCCATGCTCAAAACCATCTACAGGGATGGCAGAGCGACCTGCTTTGCCATCCATGAGC	chr2A	13437079	1	7.26e-25	14:A>G	14	1	0.635593	1	0	0.364407	0.635593	0.463229	0	0.231614	9.31126	8.8066	0.988095	1	2	1	2	2	2	1	2	2	1	1	2	1	1	1	1	1	1	2	2	1	1	1	1	1	1	1	1
4565717|F|0-8:A>G-8:A>G	4565717	TGCAGATCAACGGAACTTGGCGCCTCGATGAAAAGCAACAGCAGCGAGCGGCTCCAGGAGAGGGACTGC	TGCAGATCAACGGAACTTGGCGCCTCGATGAAAAGCAACAGCAGCGAGCGGCTCCAGGAGAGGGACTGC	chr3A	392105186	5	5.61e-26	8:A>G	8	1	0.237288	1	0	0.762712	0.237288	0.361965	0	0.180982	12.4784	10.2936	0.994048	1	1	2	1	1	1	1	1	2	2	2	1	1	2	1	2	2	2	2	2	2	2	2	2	2	2	2	2
16312660|F|0-9:C>T-9:C>T	16312660	TGCAGCAGCCGAACACCTCCACTAGGTGCCCCGAGATCGGAAGAGCGGTTCAGCAGGAATGCCGAGACC	TGCAGCAGCCGAACACCTCCACTAGGTGCCCCG	chr2A	650611802	1	2.12e-08	9:C>T	9	1	1	0.338983	0.661017	0	0.338983	0	0.448147	0.224074	10.6806	7.63415	0.964286	0	0	0	1	1	0	1	1	0	0	0	0	0	1	0	0	0	0	1	0	0	1	0	0	0	0	0	0
3617624|F|0-17:G>T-17:G>T	3617624	TGCAGGTCACGGCCACCGTTACGGCGTCGCGTGGAGCTCAGAGGTGCTGTTAGCGATGCGTGGCTGTGT	TGCAGGTCACGGCCACCGTTACGGCGTCGCGTGGAGCTCAGAGGTGCTGTTAGCGATGCGTGGCTGTGT	chr4A	536819510	1	1.21e-27	17:G>T	17	1	1	0.144068	0.855932	0	0.144068	0	0.246625	0.123312	23.1139	9.21108	1	0	0	0	0	0	0	0	0	0	0	0	0	0	0	0	0	0	0	0	0	0	0	0	0	0	0	0	0
8538424|F|0-6:A>C-6:A>C	8538424	TGCAGAAGCGTTGAATCGATTCCTTGGTGCGCGGTGATTGCGGAGGGGAGCGAGATGGTAAAGAAGCGC	TGCAGAAGCGTTGAATCGATTCCTTGGTGCGCGGTGATTGCGGAGGGGAGCGAGATGGTAAAGAAGCGC	chr1A	297738187	2	1.21e-27	6:A>C	6	1	1	0.177966	0.822034	0	0.177966	0	0.292588	0.146294	12.8399	11.681	1	0	0	0	0	0	0	0	0	0	0	0	0	0	0	0	0	0	0	0	0	0	0	0	0	0	0	0	0
4353136|F|0-16:C>T-16:C>T	4353136	TGCAGATTTTTTGTGACTTCTCACCGTGGATTAAGGACCGAGATCGGAAGAGCGGTTCAGCAGGAATGC	TGCAGATTTTTTGTGACTTCTCACCGTGGATTAAGGACCG		0	0	999	16:C>T	16	1	0.779661	0.279661	0.720339	0.220339	0.059322	0.343579	0.402901	0.37324	13.1214	8.53143	0.988095	0	0	0	0	2	0	0	2	0	0	1	0	0	2	0	0	0	2	0	0	0	2	0	0	0	0	0	0
10520593|F|0-37:G>C-37:G>C	10520593	TGCAGTGCAACGGCAGAGGTTGGGATATTGGTGTCAGGAGGGTACAGCCAGGCGCACTGCACGGCAGCG	TGCAGTGCAACGGCAGAGGTTGGGATATTGGTGTCAGGAGGGTACAGCCAGGCGCACTGCACGGCAGCG	chr6B	635173407	1	1.21e-27	37:G>C	37	1	0.220339	0.830508	0.169492	0.779661	0.0508475	0.343579	0.281528	0.312554	8.16201	7.90981	0.982143	2	2	2	0	2	2	2	2	0	2	2	2	2	2	2	2	2	2	2	2	2	2	2	2	2	2	2	2
19759118|F|0-10:C>G-10:C>G	19759118	TGCAGCTCGCCGACGACATGGCCGAGATCGGAAGAGCGGTTCAGCAGGAATGCCGAGACCGATCTCGTA	TGCAGCTCGCCGACGACATGGCCG		0	0	999	10:C>G	10	1	1	0.567797	0.432203	0	0.567797	0	0.490807	0.245404	11.9136	4.2815	0.988095	1	1	1	0	0	1	1	0	1	1	1	1	1	1	1	1	1	1	0	1	0	0	1	1	1	0	1	1
3616640|F|0-37:G>A-37:G>A	3616640	TGCAGAGGTTCTTCCTCGGAGGGAGATTGATATTCGGGCCCGATGCCAAGTCCCTGCTCGTCTCGGTTG	TGCAGAGGTTCTTCCTCGGAGGGAGATTGATATTCGGGCCCGATGCCAAGTCCCTGCTCGTCTCGGTTG	chr1B	491082177	1	1.21e-27	37:G>A	37	1	1	0.720339	0.279661	0	0.720339	0	0.402901	0.201451	9.50445	7.75265	1	1	1	1	0	1	1	1	0	1	1	1	0	0	1	1	0	0	1	0	0	1	1	0	0	0	0	0	0
38189056|F|0-26:C>T-26:C>T	38189056	TGCAGAGGTTCTTCCTCGGAGGGAGACTGATATTCGGACCCGATGCCAAGTCACTGCTCGTCTCGGTTG	TGCAGAGGTTCTTCCTCGGAGGGAGACTGATATTCGGACCCGATGCCAAGTCACTGCTCGTCTCGGTTG	chr1A	465465514	1	1.21e-27	26:C>T	26	1	1	0.720339	0.279661	0	0.720339	0	0.402901	0.201451	8.48221	7.75265	1	1	1	1	0	1	1	1	0	1	1	1	0	0	1	1	0	0	1	0	0	1	1	0	0	0	0	0	0
40904891|F|0-25:A>G-25:A>G	40904891	TGCAGAAGAAGTCGACGACGAGGACAGCCGAGATCGGAAGAGCGGTTCAGCAGGAATGCCGAGACCGAT	TGCAGAAGAAGTCGACGACGAGGACAGCCG		0	0	999	25:A>G	25	1	1	0.398305	0.601695	0	0.398305	0	0.479316	0.239658	11.8932	9.38814	0.958333	1	1	1	1	1	1	0	0	0	1	1	1	1	1	1	0	1	1	0	0	0	1	1	0	0	1	1	0
4369161|F|0-19:G>C-19:G>C	4369161	TGCAGGTTGTTCACGGGTGGGAGCCGCCGCCATGCAGGAAGCTCCCCTCGCTCCGAGATCGGAAGAGCG	TGCAGGTTGTTCACGGGTGGGAGCCGCCGCCATGCAGGAAGCTCCCCTCGCTCCG	chr1B	665048707	1	4.81e-20	19:G>C	19	1	1	0.271186	0.728814	0	0.271186	0	0.395289	0.197644	14.4858	4.70106	0.988095	0	1	1	1	1	1	0	0	1	0	0	0	0	0	0	0	0	0	0	0	0	0	1	1	1	1	0	1
8538912|F|0-54:C>T-54:C>T	8538912	TGCAGCAAAACACACATAATCCTCACACGCTCCTCGGCGCCTCACAGAAGCACGCCACCGAGATCGGAA	TGCAGCAAAACACACATAATCCTCACACGCTCCTCGGCGCCTCACAGAAGCACGCCACCG	chr1B	24109618	1	9.48e-23	54:C>T	54	1	0.745763	1	0	0.254237	0.745763	0.379201	0	0.189601	17.0886	10.5649	0.994048	1	1	1	1	1	1	2	1	2	2	2	2	1	1	1	2	2	1	1	1	2	1	1	1	1	1	1	1
14477570|F|0-6:G>A-6:G>A	14477570	TGCAGCGGGAGGTGACGCTGGCGGCGGGCCTGCTCCGAGATCGGAAGAGCGGTTCAGCAGGAATGCCGA	TGCAGCGGGAGGTGACGCTGGCGGCGGGCCTGCTCCG	chr3A	667495051	1	1.81e-10	6:G>A	6	1	1	0.559322	0.440678	0	0.559322	0	0.492962	0.246481	10.7883	8.50133	0.988095	1	1	1	0	0	0	1	0	1	0	0	0	0	0	0	0	0	1	0	1	0	0	1	1	1	0	1	1
38189558|F|0-9:A>G-9:A>G	38189558	TGCAGCAGCAGGGCTGCTGACGATGGCTTGTAAGGGAGGCCGAGATCGGAAGAGCGGTTCAGCAGGAAT	TGCAGCAGCAGGGCTGCTGACGATGGCTTGTAAGGGAGGCCG	chr3A	149535583	2	4.51e-13	9:A>G	9	1	1	0.313559	0.686441	0	0.313559	0	0.43048	0.21524	7.79786	6.99454	0.988095	0	0	0	0	0	0	1	0	0	0	0	0	0	0	0	0	0	0	0	0	0	0	1	1	1	1	1	1
3624167|F|0-28:C>G-28:C>G	3624167	TGCAGGCCGAGTCCGACTTCGTCTACGTCCTCGACGACGACATGATCCCCGAGATCGGAAGAGCGGTTC	TGCAGGCCGAGTCCGACTTCGTCTACGTCCTCGACGACGACATGATCCCCG	chr6B	686181499	1	6.86e-18	28:C>G	28	1	1	0.5	0.5	0	0.5	0	0.5	0.25	15.4465	6.88933	0.994048	0	0	0	0	0	0	1	0	1	1	1	1	1	1	0	1	1	0	1	0	1	1	0	0	0	0	0	0
4200475|F|0-15:G>A-15:G>A	4200475	TGCAGGACCAATTCAGTTCTGCACACGAAGCCGAAGCGATCCATCTGCCGCTTCAGGTTTCCGCAACCT	TGCAGGACCAATTCAGTTCTGCACACGAAGCCGAAGCGATCCATCTGCCGCTTCAGGTTTCCGCAACCT	chr2B	661444855	1	1.21e-27	15:G>A	15	1	0.313559	1	0	0.686441	0.313559	0.43048	0	0.21524	8.87003	8.38468	0.988095	2	2	2	2	2	2	1	2	2	1	2	2	1	1	2	2	2	2	1	2	2	2	2	2	2	2	2	2
4211494|F|0-31:C>T-31:C>T	4211494	TGCAGCTCCCGCTGTAACTTGACCTTGGCGTCGACGGCCTCGGCCAGTTCGTCCATCTCGCCGTCCGAG	TGCAGCTCCCGCTGTAACTTGACCTTGGCGTCGACGGCCTCGGCCAGTTCGTCCATCTCGCCGTCCGAG	chr1B	449393932	1	1.56e-26	31:C>T	31	1	1	0.245763	0.754237	0	0.245763	0	0.370727	0.185363	19.7738	10.9947	1	1	0	0	1	1	0	0	1	0	0	0	0	0	0	0	0	0	0	0	0	0	0	0	0	0	0	0	0
8512345|F|0-6:A>C-6:A>C	8512345	TGCAGCATTGCGTCCAGGGCCCTAGCCGAGATCGGAAGAGCGGTTCAGCAGGAATGCCGAGACCGATCT	TGCAGCATTGCGTCCAGGGCCCTAGCCG		0	0	999	6:A>C	6	1	1	0.169492	0.830508	0	0.169492	0	0.281528	0.140764	8.67616	6.83008	0.988095	1	0	0	0	0	0	0	0	1	0	1	1	0	0	0	0	1	0	0	1	0	0	0	0	0	0	0	0
10520860|F|0-5:A>G-5:A>G	10520860	TGCAGATGAGGTGGACGCAGCTGAAGGGGCCGAGATCGGAAGAGCGGTTCAGCAGGAATGCCGAGACCG	TGCAGATGAGGTGGACGCAGCTGAAGGGGCCG	chr2D	21825644	1	6.53e-08	5:A>G	5	1	0.305085	0.983051	0.0169492	0.694915	0.288136	0.424016	0.0333238	0.22867	5.92571	7.40536	0.97619	2	2	2	2	2	1	2	1	2	2	2	1	2	2	2	2	2	2	1	2	2	1	2	1	2	2	2	2
4207867|F|0-63:T>C-63:T>C	4207867	TGCAGCCACCCGTCCCTCGTCGCCGTGTACAGCGTCCCGCCCGCCGCCGCGTCGATGTAGACGTCCTCC	TGCAGCCACCCGTCCCTCGTCGCCGTGTACAGCGTCCCGCCCGCCGCCGCGTCGATGTAGACGTCCTCC	chr2B	174663837	2	1.21e-27	63:T>C	63	1	0.847458	0.228814	0.771186	0.152542	0.0762712	0.258546	0.352916	0.305731	9.07579	6.34239	0.964286	0	0	1	0	1	0	0	0	0	0	0	0	0	0	0	0	0	0	0	0	0	0	0	0	0	0	0	0
54359328|F|0-23:T>A-23:T>A	54359328	TGCAGCAGCCCCAGACAGACACATCTCCGAGATCGGAAGAGCGGTTCAGCAGGAATGCCGAGACCGATC	TGCAGCAGCCCCAGACAGACACATCTCCG		0	0	999	23:T>A	23	1	1	0.245763	0.754237	0	0.245763	0	0.370727	0.185363	45.9893	15.2978	1	0	1	0	0	0	0	0	0	1	1	0	0	1	1	1	0	0	1	0	0	0	1	0	0	0	0	0	0
8511295|F|0-15:C>T-15:C>T	8511295	TGCAGGCGCGGAGAACGTGGCCGAGATCGGAAGAGCGGTTCAGCAGGAATGCCGAGACCGATCTCGTAT	TGCAGGCGCGGAGAACGTGGCCG		0	0	999	15:C>T	15	1	1	0.364407	0.635593	0	0.364407	0	0.463229	0.231614	10.5574	9.17906	0.987952	1	0	0	0	1	0	0	1	1	1	0	0	0	0	1	1	0	0	0	1	0	0	0	0	0	0	0	0
40904719|F|0-32:C>G-32:C>G	40904719	TGCAGGTAGAAGGACACCCCCGTGACCACGAACCCGAGATCGGAAGAGCGGTTCAGCAGGAATGCCGAG	TGCAGGTAGAAGGACACCCCCGTGACCACGAACCCG	chr1D	95936655	1	5.85e-10	32:C>G	32	1	1	0.322034	0.677966	0	0.322034	0	0.436656	0.218328	11.8976	9.05722	0.987952	1	1	1	1	1	0	0	1	0	1	0	0	0	0	0	0	0	0	0	1	0	0	1	1	1	1	0	0
4367851|F|0-8:A>G-8:A>G	4367851	TGCAGCGCAACGGGTGTCAGTCCTTCTGGGCACCATCCGAGATCGGAAGAGCGGTTCAGCAGGAATGCC	TGCAGCGCAACGGGTGTCAGTCCTTCTGGGCACCATCCG	chr7D	614296840	1	1.68e-11	8:A>G	8	1	1	0.40678	0.59322	0	0.40678	0	0.48262	0.24131	17.9021	8.44205	1	1	1	0	1	1	1	0	1	1	0	0	1	1	1	1	0	0	0	1	1	0	1	0	0	0	0	0	0
16312625|F|0-17:T>C-17:T>C	16312625	TGCAGCCAAACATGAAATCATCAATGCTGAAGTTGTTTCCTAATGTGAGCTTGTCCTTGACCAAGCTTC	TGCAGCCAAACATGAAATCATCAATGCTGAAGTTGTTTCCTAATGTGAGCTTGTCCTTGACCAAGCTTC	chr5B	74140088	1	1.21e-27	17:T>C	17	1	1	0.754237	0.245763	0	0.754237	0	0.370727	0.185363	11.1726	9.50856	0.982143	1	0	1	1	1	1	1	1	0	0	0	0	0	0	0	1	0	0	1	1	1	0	1	1	1	1	1	1
3616855|F|0-56:A>G-56:A>G	3616855	TGCAGCTGGGCAAGATGAGCATTGCGTCGTGGGCCAGCAAGGAGGATCGCATCCGCACCTCGCCGAGAT	TGCAGCTGGGCAAGATGAGCATTGCGTCGTGGGCCAGCAAGGAGGATCGCATCCGCACCTCGCCGAGAT	chr5A	36483171	1	4.37e-22	56:A>G	56	1	0.211864	1	0	0.788136	0.211864	0.333956	0	0.166978	11.3471	9.4048	0.988095	2	1	2	2	2	2	2	2	2	1	2	2	1	1	1	2	2	1	2	2	2	1	1	2	2	2	1	1
8511443|F|0-8:C>G-8:C>G	8511443	TGCAGCGGCTGAACTTCCCCACGCGCTCGAATTGATCCGCGAGAAGCCAACACCAGTGCAGTGGCGAAG	TGCAGCGGCTGAACTTCCCCACGCGCTCGAATTGATCCGCGAGAAGCCAACACCAGTGCAGTGGCGAAG	chr2A	401601805	4	1.21e-27	8:C>G	8	1	0.533898	1	0	0.466102	0.533898	0.497702	0	0.248851	23.1807	17.3541	1	1	1	1	1	1	1	1	1	2	2	2	1	1	2	1	2	2	1	2	1	1	2	1	2	2	2	1	2
3614539|F|0-59:G>C-59:G>C	3614539	TGCAGGAACTTCTGCGTGGGGAAGGTGAGCGCGAGCGAGAACATCTGCGGGAGGATGCGGAGCGTGAAG	TGCAGGAACTTCTGCGTGGGGAAGGTGAGCGCGAGCGAGAACATCTGCGGGAGGATGCGGAGCGTGAAG	chr6A	609480220	1	1.21e-27	59:G>C	59	1	0.90678	0.364407	0.635593	0.0932203	0.271186	0.169061	0.463229	0.316145	20.4447	8.42722	1	1	1	1	0	1	1	0	1	1	0	0	0	0	0	0	0	0	0	1	1	0	0	1	1	1	0	1	1
3618489|F|0-10:G>A-10:G>A	3618489	TGCAGTTCCCGTCGGACATAGCCACCGTTCTTCTCGCCGCCGAGATCGGAAGAGCGGTTCAGCAGGAAT	TGCAGTTCCCGTCGGACATAGCCACCGTTCTTCTCGCCGCCG	chr5D	490515677	1	2.1e-11	10:G>A	10	1	1	0.59322	0.40678	0	0.59322	0	0.48262	0.24131	18.6076	5.57162	0.988095	1	1	1	1	1	0	0	1	0	1	1	0	1	1	1	1	1	1	0	0	1	0	1	1	1	1	1	1
4216572|F|0-53:G>A-53:G>A	4216572	TGCAGGCCGTAGACGCAGTCGACGATGCGCTTCTGCTCGGCGGTGCTGAACACGCCGGCGTGGAGCTCC	TGCAGGCCGTAGACGCAGTCGACGATGCGCTTCTGCTCGGCGGTGCTGAACACGCCGGCGTGGAGCTCC	chr7D	44397558	2	1.21e-27	53:G>A	53	1	1	0.322034	0.677966	0	0.322034	0	0.436656	0.218328	17.9867	6.55068	1	0	0	0	0	1	1	1	1	0	0	0	0	0	0	0	0	0	0	1	0	0	0	1	0	0	0	0	0
4565956|F|0-40:G>C-40:G>C	4565956	TGCAGCTCAAGGACGCCGTCTACGAGGCCGACGAGGTCGTGGACGAGTTCGAGTACCGAGATCGGAAGA	TGCAGCTCAAGGACGCCGTCTACGAGGCCGACGAGGTCGTGGACGAGTTCGAGTACCG	chr1A	452753783	1	5.35e-20	40:G>C	40	1	0.720339	1	0	0.279661	0.720339	0.402901	0	0.201451	14.3653	17.2313	0.994048	1	1	1	1	1	1	1	1	1	1	1	2	2	1	1	2	2	1	2	1	1	1	2	2	2	2	2	2
11911575|F|0-19:G>C-19:G>C	11911575	TGCAGTGCCTTTGGTTATCGTGTAGCGGTACGTGGAGGAAGGCGACGGCGGTGTTGCTGCCATGCCAGG	TGCAGTGCCTTTGGTTATCGTGTAGCGGTACGTGGAGGAAGGCGACGGCGGTGTTGCTGCCATGCCAGG	chr5A	666689383	1	1.21e-27	19:G>C	19	1	0.991525	0.542373	0.457627	0.00847458	0.533898	0.0168055	0.496409	0.256607	7.25959	4.11343	0.952381	1	1	1	1	1	1	0	1	0	1	0	0	0	1	1	0	1	1	1	1	0	1	1	0	0	1	1	0
3042529|F|0-24:A>G-24:A>G	3042529	TGCAGTTGCACTTGGCTGCATCGCAACTCGCAGCAGTTCAACACTTACACAGCCATACACATCACCAGT	TGCAGTTGCACTTGGCTGCATCGCAACTCGCAGCAGTTCAACACTTACACAGCCATACACATCACCAGT	chr5B	550320578	1	5.61e-26	24:A>G	24	1	0.228814	0.79661	0.20339	0.771186	0.0254237	0.352916	0.324045	0.33848	13.3598	15.2659	0.988095	2	2	2	2	2	2	2	2	2	2	2	2	2	2	2	2	2	2	2	2	2	2	2	2	2	2	2	2
4202779|F|0-22:G>C-22:G>C	4202779	TGCAGCGGGGCAACGCCGTGGTGGTCATGTCGGGGTTCGCCATGGACTCCGTGATGAGGGCCGTGCAGC	TGCAGCGGGGCAACGCCGTGGTGGTCATGTCGGGGTTCGCCATGGACTCCGTGATGAGGGCCGTGCAGC	chr4A	29026854	1	1.21e-27	22:G>C	22	1	1	0.5	0.5	0	0.5	0	0.5	0.25	9.561	9.22703	1	1	1	1	1	1	1	1	1	0	0	1	1	1	0	1	1	1	0	1	1	1	0	0	0	0	1	0	0
8539352|F|0-15:T>C-15:T>C	8539352	TGCAGCCCGTCCAGGTGAAGGAAACCGAGATCGGAAGAGCGGTTCAGCAGGAATGCCGAGACCGATCTC	TGCAGCCCGTCCAGGTGAAGGAAACCG		0	0	999	15:T>C	15	1	1	0.610169	0.389831	0	0.610169	0	0.475725	0.237863	14.724	13.5495	0.994048	1	0	1	0	0	1	0	1	1	1	1	1	1	1	1	1	0	1	0	0	1	1	1	1	1	1	1	0
3616704|F|0-53:G>C-53:G>C	3616704	TGCAGCGTGGTGTTGGGCCCCATGGCCTGCTCCGTGCCGCTGCCCTTGAGGTAGACGGACGCGTCGCAG	TGCAGCGTGGTGTTGGGCCCCATGGCCTGCTCCGTGCCGCTGCCCTTGAGGTAGACGGACGCGTCGCAG	chr2A	768306504	2	1.21e-27	53:G>C	53	1	1	0.508475	0.491525	0	0.508475	0	0.499856	0.249928	20.8226	6.09167	1	0	1	0	1	0	0	1	0	1	0	0	0	0	0	0	0	0	0	0	0	0	0	1	1	1	1	1	1
10519514|F|0-24:G>T-24:G>T	10519514	TGCAGTTCATGTGGGGGCTGGGGGGCCCGAGATCGGAAGAGCGGTTCAGCAGGAATGCCGAGACCGATC	TGCAGTTCATGTGGGGGCTGGGGGGCCCG		0	0	999	24:G>T	24	1	0.330508	1	0	0.669492	0.330508	0.442545	0	0.221273	7.28333	9.77589	0.994048	2	2	2	2	2	2	1	2	2	1	2	2	1	1	2	2	2	2	1	2	2	2	2	2	2	2	2	2
16356821|F|0-31:C>A-31:C>A	16356821	TGCAGCAAGAACTTACGCCTCCTCTCGAGCGCTTTTTCTTCAATACGCTTCCTCTCGGACTCGGAGGCC	TGCAGCAAGAACTTACGCCTCCTCTCGAGCGCTTTTTCTTCAATACGCTTCCTCTCGGACTCGGAGGCC	chr7B	28060674	1	1.21e-27	31:C>A	31	1	1	0.652542	0.347458	0	0.652542	0	0.453462	0.226731	21.742	10.9475	1	1	1	1	1	0	0	0	0	1	0	0	0	1	1	0	1	0	1	1	0	1	1	1	1	1	1	1	1
4210716|F|0-46:G>C-46:G>C	4210716	TGCAGCAGTCCTCGGGCCGCCCGAACGCCTCGCACGCGCTCTTGCAGGCGATGCCGAGATCGGAAGAGC	TGCAGCAGTCCTCGGGCCGCCCGAACGCCTCGCACGCGCTCTTGCAGGCGATGCCG	chr5A	537616327	1	1.39e-20	46:G>C	46	1	1	0.271186	0.728814	0	0.271186	0	0.395289	0.197644	10.2371	5.17318	0.982143	0	0	0	1	0	0	1	0	1	0	0	0	0	0	0	1	0	0	0	1	0	0	0	0	0	0	0	0
4368842|F|0-20:A>G-20:A>G	4368842	TGCAGGCTCTCCCGCCCCTCAGGCTCCTCAAAGGAGCCTTGCTCAGCGTACCACTTGTTGGAGGAGTAT	TGCAGGCTCTCCCGCCCCTCAGGCTCCTCAAAGGAGCCTTGCTCAGCGTACCACTTGTTGGAGGAGTAT	chr7A	62826708	1	1.21e-22	20:A>G	20	1	0.347458	1	0	0.652542	0.347458	0.453462	0	0.226731	6.01114	10.6687	0.975904	1	2	2	1	2	2	1	2	2	2	2	2	2	2	2	1	2	2	2	1	1	2	2	2	2	2	2	2
38189503|F|0-34:G>C-34:G>C	38189503	TGCAGGCCATGGACTCCTCCCACGTCGCGCTCGTGGCCCTCCTCCTCCGCTCCGAGGGCTTCGAGCACT	TGCAGGCCATGGACTCCTCCCACGTCGCGCTCGTGGCCCTCCTCCTCCGCTCCGAGGGCTTCGAGCACT	chr6B	685151499	1	1.21e-27	34:G>C	34	1	1	0.491525	0.508475	0	0.491525	0	0.499856	0.249928	9.39235	3.38592	0.970238	1	1	1	0	1	1	0	1	0	0	0	0	0	0	0	0	0	0	0	1	0	0	1	1	1	1	0	0
4370753|F|0-38:G>A-38:G>A	4370753	TGCAGCCTTACTTGGTTGTGCTTCCAGCAGAACTGCACGACCTCCACCGAGATCGGAAGAGCGGTTCAG	TGCAGCCTTACTTGGTTGTGCTTCCAGCAGAACTGCACGACCTCCACCG	chr6B	61493446	1	8.11e-17	38:G>A	38	1	1	0.322034	0.677966	0	0.322034	0	0.436656	0.218328	14.8274	6.36494	0.994048	1	1	1	0	0	1	1	1	0	0	0	0	1	1	0	0	0	0	1	1	0	1	0	0	0	0	0	0
4566403|F|0-19:C>G-19:C>G	4566403	TGCAGCAGGAGCAGCCGCACGCGGTGCCGCACTTGCAGGTGGTGCAGTCGCAGCCGCCGAGATCGGAAG	TGCAGCAGGAGCAGCCGCACGCGGTGCCGCACTTGCAGGTGGTGCAGTCGCAGCCGCCG	chr1D	15321958	1	3.3e-22	19:C>G	19	1	1	0.457627	0.542373	0	0.457627	0	0.496409	0.248205	16.2367	6.08101	0.994048	1	1	0	0	0	1	0	0	0	0	0	0	0	0	0	0	0	0	0	1	0	0	1	1	1	1	0	1
4370947|F|0-14:G>A-14:G>A	4370947	TGCAGGTGCGCCTCGTTATCAACAAGATCCGTGAGGCGGCCACCAGAGGCACGGCGGTGGACATGAGCG	TGCAGGTGCGCCTCGTTATCAACAAGATCCGTGAGGCGGCCACCAGAGGCACGGCGGTGGACATGAGCG	chr5D	8033968	1	5.61e-26	14:G>A	14	1	0.271186	1	0	0.728814	0.271186	0.395289	0	0.197644	8.60393	8.01693	0.988095	2	1	2	2	2	2	2	2	2	1	1	1	1	1	1	2	2	2	2	2	2	1	2	2	2	2	2	2
4567905|F|0-16:T>C-16:T>C	4567905	TGCAGCATGGAGATGCTGCTCCTCACCCTGCCCCCGATCTCCGCCAGATCGCTCCGAGATCGGAAGAGC	TGCAGCATGGAGATGCTGCTCCTCACCCTGCCCCCGATCTCCGCCAGATCGCTCCG	chr2B	380576902	1	1.39e-20	16:T>C	16	1	1	0.398305	0.601695	0	0.398305	0	0.479316	0.239658	12.6575	11.0956	0.994048	1	1	0	1	1	0	0	1	0	0	0	0	0	0	0	0	0	0	0	0	0	0	0	0	0	0	0	0
4343949|F|0-6:A>G-6:A>G	4343949	TGCAGCAGCAGCTTCGAGGCCAGGGTCTTCGAGCTCGCGCGCGCCTCCAACCCGAGATCGGAAGAGCGG	TGCAGCAGCAGCTTCGAGGCCAGGGTCTTCGAGCTCGCGCGCGCCTCCAACCCG	chr5D	513663226	1	1.67e-19	6:A>G	6	1	1	0.449153	0.550847	0	0.449153	0	0.494829	0.247415	13.1601	6.95442	1	0	0	0	0	0	0	1	0	1	0	0	0	0	0	0	1	0	0	1	1	1	0	1	1	1	0	0	1
8539155|F|0-18:G>A-18:G>A	8539155	TGCAGGATCTTCAGGAGGGCCATCACCTACCGAGATCGGAAGAGCGGTTCAGCAGGAATGCCGAGACCG	TGCAGGATCTTCAGGAGGGCCATCACCTACCG	chr5D	481303729	1	6.53e-08	18:G>A	18	1	1	0.449153	0.550847	0	0.449153	0	0.494829	0.247415	13.9778	11.796	0.988095	0	0	0	0	0	0	1	1	0	0	0	0	0	0	0	1	0	0	1	1	1	0	1	1	1	0	1	0
4564120|F|0-32:G>C-32:G>C	4564120	TGCAGGCCGTACGATCCGACGCGGGCCTACGCGCTGTCCAAGCTCGCCAACGTGCTCCACACCACGGCC	TGCAGGCCGTACGATCCGACGCGGGCCTACGCGCTGTCCAAGCTCGCCAACGTGCTCCACACCACGGCC	chr7D	29831386	1	1.21e-27	32:G>C	32	1	0.966102	0.398305	0.601695	0.0338983	0.364407	0.0654984	0.479316	0.272407	9.91171	4.63467	0.982143	1	0	0	0	0	0	0	0	1	0	0	0	0	0	0	1	0	0	0	0	1	0	0	0	0	0	0	0
3046194|F|0-21:A>G-21:A>G	3046194	TGCAGGGTCGGGCGTATGCGTACCACTGGATATGTGCGTGTGGGCACTGTGGCGTTCAGCGCCAGCCAG	TGCAGGGTCGGGCGTATGCGTACCACTGGATATGTGCGTGTGGGCACTGTGGCGTTCAGCGCCAGCCAG	chr2B	597888106	1	1.21e-27	21:A>G	21	1	0.347458	1	0	0.652542	0.347458	0.453462	0	0.226731	10.5577	9.08905	1	2	2	2	2	2	2	1	2	2	1	2	2	1	1	2	2	2	2	1	2	2	2	2	2	2	2	2	2
3619869|F|0-5:T>C-5:T>C	3619869	TGCAGTCGCTGTGCCATGATCACGTTCCCGCCTAGAGTTGCCGTGTTCCGAGATCGGAAGAGCGGTTCA	TGCAGTCGCTGTGCCATGATCACGTTCCCGCCTAGAGTTGCCGTGTTCCG		0	0	999	5:T>C	5	1	0.398305	1	0	0.601695	0.398305	0.479316	0	0.239658	13.64	12.9938	1	2	2	2	2	2	2	1	2	2	2	2	2	2	2	2	1	2	2	1	1	1	2	2	2	2	2	2	2
4564303|F|0-33:A>G-33:A>G	4564303	TGCAGGCCCTGAAGCAGGCCTCGGAACCTCTCCACGTTGCCACCGAACCGCCCGTCCTTCAAAATCCTG	TGCAGGCCCTGAAGCAGGCCTCGGAACCTCTCCACGTTGCCACCGAACCGCCCGTCCTTCAAAATCCTG	chr3A	655669363	2	1.21e-27	33:A>G	33	1	0.898305	0.118644	0.881356	0.101695	0.0169492	0.182706	0.209135	0.195921	13.7028	7.64198	0.988095	0	1	0	0	0	2	0	1	0	2	0	2	2	2	0	0	2	0	0	0	0	2	0	0	0	0	2	0
8511719|F|0-16:C>A-16:C>A	8511719	TGCAGCTGCTGAGGATCGAGGAGGAGCTCGGCGACGCGGCGGTGTACGCCGAGATCGGAAGAGCGGTTC	TGCAGCTGCTGAGGATCGAGGAGGAGCTCGGCGACGCGGCGGTGTACGCCG	chr7D	41774493	1	6.86e-18	16:C>A	16	1	1	0.449153	0.550847	0	0.449153	0	0.494829	0.247415	9.40784	8.15581	0.988095	0	0	1	0	0	0	0	0	1	0	0	0	0	0	1	1	1	0	0	0	0	0	1	1	1	1	1	1
10524975|F|0-50:C>T-50:C>T	10524975	TGCAGGCAGTTCATGTACTCGTCGCCGACCTCCGACGACTCGAAGCTTCCCGTGTTGGAGCTCGAGTCG	TGCAGGCAGTTCATGTACTCGTCGCCGACCTCCGACGACTCGAAGCTTCCCGTGTTGGAGCTCGAGTCG		0	0	999	50:C>T	50	1	0.440678	1	0	0.559322	0.440678	0.492962	0	0.246481	7.43429	8.72331	0.988095	2	2	2	2	2	2	1	2	2	2	2	2	2	2	2	1	2	2	1	1	1	2	1	1	1	2	1	2
3604888|F|0-5:G>C-5:G>C	3604888	TGCAGGACCGAGAGCTGCACGATGATGTCGCCCGCCCACTTGCCGTACATGGCGTCCAGCAGCGGCACG	TGCAGGACCGAGAGCTGCACGATGATGTCGCCCGCCCACTTGCCGTACATGGCGTCCAGCAGCGGCACG	chr3D	564807060	1	1.21e-27	5:G>C	5	1	1	0.110169	0.889831	0	0.110169	0	0.196064	0.0980322	9.0347	7.5481	0.994048	1	0	1	0	0	0	0	0	0	0	0	0	0	0	1	0	0	0	0	1	0	0	1	1	1	0	1	0
36893788|F|0-13:T>C-13:T>C	36893788	TGCAGCTGTCCAATAACCAGCTCACGGCGACCGACGCTGGCGGCTGGGAGTTCCTGGACAACCTGACGA	TGCAGCTGTCCAATAACCAGCTCACGGCGACCGACGCTGGCGGCTGGGAGTTCCTGGACAACCTGACGA	chr7A	670824078	1	1.21e-27	13:T>C	13	1	1	0.610169	0.389831	0	0.610169	0	0.475725	0.237863	10.1459	4.53735	0.940476	0	1	1	0	1	1	1	1	1	1	1	1	1	1	1	1	1	1	0	1	1	1	0	0	0	0	0	0
4209090|F|0-37:G>C-37:G>C	4209090	TGCAGTGGATCGCGCGCATGGACTACGGCGACCCCGCGGAGGCCATGGGGCTCCGAGATCGGAAGAGCG	TGCAGTGGATCGCGCGCATGGACTACGGCGACCCCGCGGAGGCCATGGGGCTCCG	chr3B	10249151	1	4.81e-20	37:G>C	37	1	0.576271	0.991525	0.00847458	0.423729	0.567797	0.488365	0.0168055	0.252585	10.1766	11.8598	0.988095	1	1	1	1	1	1	2	1	1	1	1	1	1	2	1	2	1	2	2	2	2	2	1	1	1	1	1	1
8510925|F|0-23:T>A-23:T>A	8510925	TGCAGTTGCTCTGCTGCTCCTTGTACTGATGCTGCTGTCGTGTACGTGCTGCTCCTGCCGCCTGCTCTT	TGCAGTTGCTCTGCTGCTCCTTGTACTGATGCTGCTGTCGTGTACGTGCTGCTCCTGCCGCCTGCTCTT	chr3B	650029925	2	1.21e-27	23:T>A	23	1	1	0.347458	0.652542	0	0.347458	0	0.453462	0.226731	8.6765	6.44859	0.982143	1	0	1	0	0	1	0	1	1	1	1	0	1	1	1	0	0	1	1	1	1	1	0	0	0	0	0	0
14479429|F|0-8:G>C-8:G>C	14479429	TGCAGATCGGCAGGCACCGAGTCGAAGCCGAGCCGAGATCGGAAGAGCGGTTCAGCAGGAATGCCGAGA	TGCAGATCGGCAGGCACCGAGTCGAAGCCGAGCCG	chr7D	479034783	1	2.11e-09	8:G>C	8	1	1	0.177966	0.822034	0	0.177966	0	0.292588	0.146294	17.6474	13.6555	0.993976	0	0	0	0	0	0	0	0	1	1	0	0	0	1	0	0	0	0	0	0	0	1	0	0	0	0	0	0
8511349|F|0-5:A>G-5:A>G	8511349	TGCAGAGCCTACTCCGCCGCGAACGTCAGCGGCGGGACCAACCGCGGGTGCGTCATTTGGGGCGTCGAT	TGCAGAGCCTACTCCGCCGCGAACGTCAGCGGCGGGACCAACCGCGGGTGCGTCATTTGGGGCGTCGAT	chr3D	429910673	2	5.61e-26	5:A>G	5	1	1	0.313559	0.686441	0	0.313559	0	0.43048	0.21524	10.6228	10.2086	0.988095	0	0	0	0	1	1	0	1	1	0	0	0	0	0	0	1	0	0	0	1	0	0	1	1	1	1	1	1
4367226|F|0-29:G>C-29:G>C	4367226	TGCAGGGTCACCTCGGCGGGCCGCGGCGCGAGGAAGCGCACGGCGAGGCCGAGATCGGAAGAGCGGTTC	TGCAGGGTCACCTCGGCGGGCCGCGGCGCGAGGAAGCGCACGGCGAGGCCG	chr5D	362398793	1	6.86e-18	29:G>C	29	1	1	0.237288	0.762712	0	0.237288	0	0.361965	0.180982	11.4978	5.44092	0.97619	1	1	0	1	0	0	1	0	0	1	0	0	0	0	0	0	0	0	0	1	0	0	0	0	0	0	0	0
11912710|F|0-10:T>G-10:T>G	11912710	TGCAGCTGGTTGACGAGGGTGACATGCGCATCCTTGACAAGGGCGGCGAGCTCGCGTGGAAGGCCAGCG	TGCAGCTGGTTGACGAGGGTGACATGCGCATCCTTGACAAGGGCGGCGAGCTCGCGTGGAAGGCCAGCG	chr4D	385518447	2	5.61e-26	10:T>G	10	1	0.974576	0.449153	0.550847	0.0254237	0.423729	0.0495547	0.494829	0.272192	9.44405	8.4159	0.988095	0	1	0	1	0	0	1	0	0	0	0	0	0	0	0	0	0	0	0	0	0	0	1	1	1	1	1	1
4556293|F|0-15:A>G-15:A>G	4556293	TGCAGCAGGCAGATCAGCCCGAGATCGGAAGAGCGGTTCAGCAGGAATGCCGAGACCGATCTCGTATGC	TGCAGCAGGCAGATCAGCCCG		0	0	999	15:A>G	15	1	0.983051	0.720339	0.279661	0.0169492	0.70339	0.0333238	0.402901	0.218113	8.41696	6.38243	0.988095	1	1	1	1	0	1	0	1	1	1	1	1	1	1	1	1	1	1	1	1	1	1	1	1	1	1	1	1
3046172|F|0-52:T>C-52:T>C	3046172	TGCAGCTGCCATCCGCTCCAGTACTGCGCACCTGTGCCGCAGTTGGCATCTGTCGCCGAGATCGGAAGA	TGCAGCTGCCATCCGCTCCAGTACTGCGCACCTGTGCCGCAGTTGGCATCTGTCGCCG	chr1B	332795700	1	5.35e-20	52:T>C	52	1	0.288136	1	0	0.711864	0.288136	0.410227	0	0.205113	5.375	9.74084	0.993976	2	2	2	1	2	2	2	1	2	2	2	2	2	2	2	2	2	2	2	1	2	2	1	1	1	1	1	1
16356409|F|0-22:G>A-22:G>A	16356409	TGCAGTGGCTGGCCCTGGGGGCGGCCTGCGCCGAGATCGGAAGAGCGGTTCAGCAGGAATGCCGAGACC	TGCAGTGGCTGGCCCTGGGGGCGGCCTGCGCCG	chr5D	460943808	1	2.12e-08	22:G>A	22	1	0.991525	0.322034	0.677966	0.00847458	0.313559	0.0168055	0.436656	0.226731	17.1131	11.1188	0.994048	1	1	1	1	1	1	0	1	0	0	0	0	0	0	0	1	0	0	1	1	1	0	1	1	1	0	1	0
10524315|F|0-15:A>G-15:A>G	10524315	TGCAGATCAGGCCGAAGGCGAAGAGCCTGTGGCTGCTGGTGCGCCGAGATCGGAAGAGCGGTTCAGCAG	TGCAGATCAGGCCGAAGGCGAAGAGCCTGTGGCTGCTGGTGCGCCG	chr3D	17440181	1	3.41e-15	15:A>G	15	1	1	0.635593	0.364407	0	0.635593	0	0.463229	0.231614	12.6533	12.035	0.994048	0	1	0	1	0	0	1	0	0	1	0	0	1	1	1	0	0	1	1	1	1	1	1	1	1	1	1	1
3611194|F|0-32:C>T-32:C>T	3611194	TGCAGGCCGTGACCCTCCAGGAACACCCCGTCCGCCGAGATCGGAAGAGCGGTTCAGCAGGAATGCCGA	TGCAGGCCGTGACCCTCCAGGAACACCCCGTCCGCCG	chr1A	521257406	1	1.81e-10	32:C>T	32	1	1	0.322034	0.677966	0	0.322034	0	0.436656	0.218328	17.2331	5.26531	0.988095	0	0	0	0	0	1	0	0	0	0	0	0	0	0	0	0	0	0	1	0	0	0	1	1	1	1	1	1
36893291|F|0-17:C>G-17:C>G	36893291	TGCAGGAGGCTGCTGGACGACGCCGAGATCGGAAGAGCGGTTCAGCAGGAATGCCGAGACCGATCTCGT	TGCAGGAGGCTGCTGGACGACGCCG		0	0	999	17:C>G	17	1	1	0.669492	0.330508	0	0.669492	0	0.442545	0.221273	23.8565	8.44129	0.981928	1	0	1	1	1	1	0	1	0	1	1	1	1	0	1	1	1	1	0	1	1	0	1	1	1	1	1	1
3624212|F|0-14:C>T-14:C>T	3624212	TGCAGTACACGAGCCACTGCTGCTGAACATGGTCGACCCCGAGATCGGAAGAGCGGTTCAGCAGGAATG	TGCAGTACACGAGCCACTGCTGCTGAACATGGTCGACCCCG		0	0	999	14:C>T	14	1	0.991525	0.779661	0.220339	0.00847458	0.771186	0.0168055	0.343579	0.180192	11.7925	4.1121	0.975904	1	1	1	0	1	1	1	1	1	1	1	1	1	1	1	0	1	1	1	1	0	1	1	1	1	1	1	0
16356821|F|0-41:A>G-41:A>G	16356821	TGCAGCAAGAACTTACGCCTCCTCTCGAGCGCTTTTTCTTCAATACGCTTCCTCTCGGACTCGGAGGCC	TGCAGCAAGAACTTACGCCTCCTCTCGAGCGCTTTTTCTTCAATACGCTTCCTCTCGGACTCGGAGGCC	chr7B	28060674	1	1.21e-27	41:A>G	41	1	1	0.262712	0.737288	0	0.262712	0	0.387389	0.193694	21.742	5.5389	0.958333	0	0	0	0	0	0	0	0	1	0	0	0	1	1	1	1	1	1	1	0	1	1	0	0	0	0	0	1
16357113|F|0-6:C>A-6:C>A	16357113	TGCAGCCTGGAGGGTCTCCGTCTCCGAGATCGGAAGAGCGGTTCAGCAGGAATGCCGAGACCGATCTCG	TGCAGCCTGGAGGGTCTCCGTCTCCG		0	0	999	6:C>A	6	1	1	0.194915	0.805085	0	0.194915	0	0.313847	0.156923	24.3354	7.86705	0.994048	0	0	0	0	0	0	0	0	0	0	0	1	1	0	0	0	0	0	0	0	1	0	0	0	0	0	0	0
36894798|F|0-25:G>A-25:G>A	36894798	TGCAGGTGGACGAGTCGAGCATGACGGGCGAGCCCCACCCGATCGAGATCGATGCCGAGAAGAACCCCT	TGCAGGTGGACGAGTCGAGCATGACGGGCGAGCCCCACCCGATCGAGATCGATGCCGAGAAGAACCCCT	chr1D	425569905	2	5.61e-26	25:G>A	25	1	1	0.322034	0.677966	0	0.322034	0	0.436656	0.218328	12.7304	9.34593	0.994048	0	0	0	0	0	1	0	0	0	0	0	0	0	0	0	0	0	0	1	0	0	0	1	1	1	1	1	1
4567905|F|0-17:G>A-17:G>A	4567905	TGCAGCATGGAGATGCCGCTCCTCACCCTGCCCCCGATCTCCGCCAGATCGCTCCGAGATCGGAAGAGC	TGCAGCATGGAGATGCCGCTCCTCACCCTGCCCCCGATCTCCGCCAGATCGCTCCG	chr7B	746734085	1	1.39e-20	17:G>A	17	1	1	0.389831	0.610169	0	0.389831	0	0.475725	0.237863	31.6859	11.2925	1	1	1	0	1	1	0	0	1	0	0	0	0	0	0	0	0	0	0	0	0	0	0	0	0	0	0	0	0
4357148|F|0-23:G>A-23:G>A	4357148	TGCAGGTTCTTCTCGGGGGCCGTGGTCTGCGACGACGCCGAGATCGGAAGAGCGGTTCAGCAGGAATGC	TGCAGGTTCTTCTCGGGGGCCGTGGTCTGCGACGACGCCG	chr1D	361914780	2	5.05e-12	23:G>A	23	1	1	0.610169	0.389831	0	0.610169	0	0.475725	0.237863	19.8301	5.98584	0.970238	1	1	1	1	1	1	1	1	1	0	0	0	1	1	0	0	1	0	1	1	1	0	0	0	0	0	0	0
54359974|F|0-17:G>A-17:G>A	54359974	TGCAGCTCGCAGGAGGCGCGAGCTCTCGCAGGCATAGCGCAAGGGAGGAGCCCCGACGCCCGCGCACCC	TGCAGCTCGCAGGAGGCGCGAGCTCTCGCAGGCATAGCGCAAGGGAGGAGCCCCGACGCCCGCGCACCC	chr7A	508738381	5	1.21e-27	17:G>A	17	1	1	0.211864	0.788136	0	0.211864	0	0.333956	0.166978	7.14732	3.19162	0.951807	1	1	0	1	1	1	1	1	1	0	0	1	0	0	1	0	0	0	0	0	0	0	0	0	0	0	0	0
3616704|F|0-14:G>A-14:G>A	3616704	TGCAGCGTGGTGTTGGGCCCCATGGCCTGCTCCGTGCCGCTGCCCTTGAGGTAGACGGACGCGTCGCAG	TGCAGCGTGGTGTTGGGCCCCATGGCCTGCTCCGTGCCGCTGCCCTTGAGGTAGACGGACGCGTCGCAG	chr2A	768306504	2	1.21e-27	14:G>A	14	1	1	0.457627	0.542373	0	0.457627	0	0.496409	0.248205	20.8226	6.93913	0.988095	0	1	0	1	0	0	1	0	1	0	0	1	0	0	0	0	0	0	0	0	1	0	1	1	1	1	1	1
3605990|F|0-17:C>T-17:C>T	3605990	TGCAGAATACTCGGCTACGATGTGCCCAAAGGCACCACCGTTCTCGTCAATGTTTGGGCCATCTCTAGA	TGCAGAATACTCGGCTACGATGTGCCCAAAGGCACCACCGTTCTCGTCAATGTTTGGGCCATCTCTAGA	chr1A	10127837	1	1.21e-27	17:C>T	17	1	0.669492	0.974576	0.0254237	0.330508	0.644068	0.442545	0.0495547	0.24605	12.3418	11.117	1	2	1	2	1	1	1	2	1	2	1	1	1	2	2	1	1	1	1	2	1	1	1	1	2	2	1	1	1
10524188|F|0-20:A>G-20:A>G	10524188	TGCAGGGCCTACTCCGCCGCAAACGTCAGCGGCGGGATCAACCGCGGGTGCGTCATCTGGGGCGTCGAT	TGCAGGGCCTACTCCGCCGCAAACGTCAGCGGCGGGATCAACCGCGGGTGCGTCATCTGGGGCGTCGAT	chr3A	567976991	1	1.21e-27	20:A>G	20	1	0.305085	1	0	0.694915	0.305085	0.424016	0	0.212008	10.424	20.734	0.994048	2	2	2	2	1	1	2	1	1	2	2	2	2	2	2	1	2	2	2	1	2	2	1	1	1	1	1	1
4356873|F|0-47:A>G-47:A>G	4356873	TGCAGCACCTCGAGGCTTGGCAGGTCGCCGACGAAGTCGGGGATGTCACCACGCAGCTTGTTCCGAGAT	TGCAGCACCTCGAGGCTTGGCAGGTCGCCGACGAAGTCGGGGATGTCACCACGCAGCTTGTTCCGAGAT	chr5D	479580734	1	4.37e-22	47:A>G	47	1	0.525424	1	0	0.474576	0.525424	0.498707	0	0.249354	11.8192	11.7847	1	1	1	1	1	1	1	1	1	1	1	1	1	1	1	1	2	1	1	2	2	2	1	1	1	1	1	1	1
14480106|F|0-7:T>G-7:T>G	14480106	TGCAGGATGCAGCACGCGGGCCGAGATCGGAAGAGCGGTTCAGCAGGAATGCCGAGACCGATCTCGTAT	TGCAGGATGCAGCACGCGGGCCG		0	0	999	7:T>G	7	1	0.364407	1	0	0.635593	0.364407	0.463229	0	0.231614	4.31792	8.89769	0.982143	2	2	2	1	2	2	2	2	2	2	1	2	2	2	2	2	2	2	1	2	2	2	1	1	1	1	1	1
19759249|F|0-22:C>T-22:C>T	19759249	TGCAGCGGTGGATCGCTGATCACCCTGAGTTCGCCTCCAACCCACTCTACATCGGCGGCGACTCCTACT	TGCAGCGGTGGATCGCTGATCACCCTGAGTTCGCCTCCAACCCACTCTACATCGGCGGCGACTCCTACT	chr5B	490770187	1	1.21e-27	22:C>T	22	1	1	0.211864	0.788136	0	0.211864	0	0.333956	0.166978	9.40747	7.51506	0.970238	0	0	1	0	0	0	0	0	0	1	1	1	1	1	0	0	1	1	0	0	0	1	0	0	0	0	0	0
3603317|F|0-27:A>G-27:A>G	3603317	TGCAGCAACAAACATGAGCGGCTAACAAATGCGCCCTGGCCGAGATCGGAAGAGCGGTTCAGCAGGAAT	TGCAGCAACAAACATGAGCGGCTAACAAATGCGCCCTGGCCG		0	0	999	27:A>G	27	1	0.398305	1	0	0.601695	0.398305	0.479316	0	0.239658	8.12464	16.766	0.988095	1	2	1	2	1	2	2	2	2	1	1	1	2	1	1	1	1	2	2	2	2	2	2	2	2	2	2	2
19759246|F|0-13:T>C-13:T>C	19759246	TGCAGCGGCAGGGTACGAAGAACTTCATCGGCCGCGGCCTGCTCATGGCCAACGGCGCCAGGTGGTCCC	TGCAGCGGCAGGGTACGAAGAACTTCATCGGCCGCGGCCTGCTCATGGCCAACGGCGCCAGGTGGTCCC	chr5B	372082532	1	1.21e-27	13:T>C	13	1	1	0.228814	0.771186	0	0.228814	0	0.352916	0.176458	9.09786	8.20178	0.988095	0	1	0	0	0	0	0	0	1	1	0	0	1	1	1	0	0	1	0	0	0	1	1	1	1	1	0	0
16358423|F|0-21:T>C-21:T>C	16358423	TGCAGGAGAACGGCACTGACATCGCCCGAGATCGGAAGAGCGGTTCAGCAGGAATGCCGAGACCGATCT	TGCAGGAGAACGGCACTGACATCGCCCG		0	0	999	21:T>C	21	1	1	0.20339	0.79661	0	0.20339	0	0.324045	0.162022	31.5187	9.12121	0.993976	0	0	1	0	0	0	0	0	0	1	1	1	1	1	0	0	1	1	1	0	0	1	0	0	0	0	0	0
36893790|F|0-55:A>G-55:A>G	36893790	TGCAGCTGTGGATTGTGCGTAGCATTCTCAGCTACCCCATCTTCTACCTCTGCCCATCCCTCACCAAGA	TGCAGCTGTGGATTGTGCGTAGCATTCTCAGCTACCCCATCTTCTACCTCTGCCCATCCCTCACCAAGA	chr2A	69314089	1	1.21e-27	55:A>G	55	1	1	0.5	0.5	0	0.5	0	0.5	0.25	12.3834	10.9797	0.994048	0	1	0	1	0	0	1	0	0	0	0	0	0	0	0	0	0	1	0	0	0	0	0	0	0	0	0	0
4211383|F|0-29:A>C-29:A>C	4211383	TGCAGACGTGCTCGACCCGCTCGGCGCGCAGACCAGCATGGCCCGTCTGCTGTCTCTGATGGAGGACGT	TGCAGACGTGCTCGACCCGCTCGGCGCGCAGACCAGCATGGCCCGTCTGCTGTCTCTGATGGAGGACGT	chr7B	94117874	7	1.21e-27	29:A>C	29	1	0.567797	1	0	0.432203	0.567797	0.490807	0	0.245404	8.74323	20.7865	0.982143	1	1	1	2	1	1	2	1	2	1	1	1	1	1	2	1	1	2	1	1	2	2	1	1	1	1	2	2
10516553|F|0-17:C>T-17:C>T	10516553	TGCAGCTTTTGATGTTGCAGGCCACAAGAACCGAGATCGGAAGAGCGGTTCAGCAGGAATGCCGAGACC	TGCAGCTTTTGATGTTGCAGGCCACAAGAACCG	chr5A	632153483	1	2.12e-08	17:C>T	17	1	0.991525	0.322034	0.677966	0.00847458	0.313559	0.0168055	0.436656	0.226731	11.4541	10.5378	0.994048	0	1	1	0	0	0	0	0	1	0	0	0	1	0	0	0	1	0	1	0	0	0	0	0	0	0	0	0
8511993|F|0-58:T>C-58:T>C	8511993	TGCAGGGGGAATTCGACGGCAAGGAGATGGAGTGCGTGATGGTCGTCGGGCTCTGGTGTGCTCACCCGA	TGCAGGGGGAATTCGACGGCAAGGAGATGGAGTGCGTGATGGTCGTCGGGCTCTGGTGTGCTCACCCGA	chr5B	72099238	1	4.34e-27	58:T>C	58	1	1	0.20339	0.79661	0	0.20339	0	0.324045	0.162022	11.8869	9.09877	0.994048	1	0	0	0	0	0	0	0	0	0	1	1	0	0	0	0	1	0	0	0	0	0	1	0	0	0	1	0
8538148|F|0-26:A>G-26:A>G	8538148	TGCAGCCTCATCGAGATCGACGGCGTAGTGCACGAATTCCAAGCAGTTCCGAGATCGGAAGAGCGGTTC	TGCAGCCTCATCGAGATCGACGGCGTAGTGCACGAATTCCAAGCAGTTCCG	chr1A	539750458	1	6.86e-18	26:A>G	26	1	1	0.254237	0.745763	0	0.254237	0	0.379201	0.189601	13.3808	7.99394	0.994048	0	0	0	0	0	1	0	0	0	0	0	0	0	0	0	0	0	0	1	0	0	0	0	1	0	0	0	0
8510806|F|0-22:C>G-22:C>G	8510806	TGCAGGAGTTCGTCAACCACGGCGGCGTCATATTCAAGGTTTACGTCGTCGGCGGCCACGTCACCTGCG	TGCAGGAGTTCGTCAACCACGGCGGCGTCATATTCAAGGTTTACGTCGTCGGCGGCCACGTCACCTGCG	chr1A	351350027	1	1.21e-27	22:C>G	22	1	1	0.288136	0.711864	0	0.288136	0	0.410227	0.205113	12.325	9.74233	0.97619	0	0	0	1	0	0	0	1	0	0	0	1	1	0	0	1	0	0	0	1	0	0	0	0	0	0	0	0
54359629|F|0-24:G>A-24:G>A	54359629	TGCAGGCTCCGCGGCCCACGCGGCGAAGCTCCGCGCCACGTTCTGCTCCATTTCGGCGAGGAGCACGTC	TGCAGGCTCCGCGGCCCACGCGGCGAAGCTCCGCGCCACGTTCTGCTCCATTTCGGCGAGGAGCACGTC	chr7B	612404088	1	1.21e-27	24:G>A	24	1	1	0.211864	0.788136	0	0.211864	0	0.333956	0.166978	8.42349	4.32923	0.958333	1	1	0	1	0	1	0	1	0	0	0	0	0	0	1	0	0	0	1	1	0	0	0	0	0	0	1	0
3617955|F|0-28:C>A-28:C>A	3617955	TGCAGCTGTGGATTGTGCGTAGCATTCTCAGCTACCCCATCTTCTACCTCTTCCCGTCCCTCACCAAGA	TGCAGCTGTGGATTGTGCGTAGCATTCTCAGCTACCCCATCTTCTACCTCTTCCCGTCCCTCACCAAGA	chr2D	69275351	1	5.61e-26	28:C>A	28	1	1	0.5	0.5	0	0.5	0	0.5	0.25	21.7217	11.2166	1	0	1	0	1	0	0	1	0	0	0	0	0	0	0	0	0	0	1	0	0	0	0	0	0	0	0	0	0
4545916|F|0-26:A>G-26:A>G	4545916	TGCAGGAAGGGGTGGGGATTGGGGTCAGGGTAGTCCGAGATCGGAAGAGCGGTTCAGCAGGAATGCCGA	TGCAGGAAGGGGTGGGGATTGGGGTCAGGGTAGTCCG	chr1B	589888039	1	1.81e-10	26:A>G	26	1	1	0.237288	0.762712	0	0.237288	0	0.361965	0.180982	14.2518	8.38906	1	0	0	0	1	0	1	0	1	0	0	0	0	0	0	0	0	0	0	1	1	0	0	0	0	0	0	0	0
4368219|F|0-57:A>G-57:A>G	4368219	TGCAGGAGTTCGTCAACCACGGGGGCGTCATCTTCAAGGTTTACGTCGTCGGCGGCCACGTCACCTGCG	TGCAGGAGTTCGTCAACCACGGGGGCGTCATCTTCAAGGTTTACGTCGTCGGCGGCCACGTCACCTGCG	chr1D	279104045	1	1.21e-27	57:A>G	57	1	1	0.288136	0.711864	0	0.288136	0	0.410227	0.205113	22.5899	9.74233	0.97619	0	0	0	1	0	0	0	1	0	0	0	1	1	0	0	1	0	0	0	1	0	0	0	0	0	0	0	0
3616516|F|0-39:A>T-39:A>T	3616516	TGCAGTACACGGCGTACATATACTTCGGCGACGCCATCAACAGCAAGCCGCTGGAGGCGCTCCTCCTCA	TGCAGTACACGGCGTACATATACTTCGGCGACGCCATCAACAGCAAGCCGCTGGAGGCGCTCCTCCTCA	chr2D	20323654	2	1.21e-27	39:A>T	39	1	1	0.211864	0.788136	0	0.211864	0	0.333956	0.166978	18.6518	4.56481	0.964286	1	0	0	1	0	0	0	0	0	1	1	0	0	1	0	0	0	0	1	0	0	0	0	0	0	0	0	0
4207933|F|0-31:T>C-31:T>C	4207933	TGCAGGTCGTTGCCGCTGACATCGAACACGGTCACCTTCCTGAGCATCCCCACCTGCGGCGGGATGCAG	TGCAGGTCGTTGCCGCTGACATCGAACACGGTCACCTTCCTGAGCATCCCCACCTGCGGCGGGATGCAG	chr7D	525773748	1	5.61e-26	31:T>C	31	1	0.237288	0.805085	0.194915	0.762712	0.0423729	0.361965	0.313847	0.337906	12.2683	12.8987	0.988095	2	2	2	0	0	2	0	0	2	2	2	2	2	1	2	2	2	0	2	2	2	0	2	2	2	2	2	2
8536022|F|0-25:T>G-25:T>G	8536022	TGCAGCGGCGACATGGGCGGCGGCGTCGCAGCCGAGATCGGAAGAGCGGTTCAGCAGGAATGCCGAGAC	TGCAGCGGCGACATGGGCGGCGGCGTCGCAGCCG		0	0	999	25:T>G	25	1	0.381356	0.974576	0.0254237	0.618644	0.355932	0.471847	0.0495547	0.260701	9.07911	17.4079	1	2	2	2	2	2	2	2	2	2	1	2	1	1	1	1	2	2	1	1	2	1	1	2	2	2	2	2	2
10523760|F|0-22:T>C-22:T>C	10523760	TGCAGGTGAAGCAGCTGGAGGATGCGGTGCAGGAGCTCGTGGCCTCGTACGAGGACTGCGCCTACCTCG	TGCAGGTGAAGCAGCTGGAGGATGCGGTGCAGGAGCTCGTGGCCTCGTACGAGGACTGCGCCTACCTCG	chr4B	273453813	1	2.61e-24	22:T>C	22	1	0.305085	1	0	0.694915	0.305085	0.424016	0	0.212008	6.5841	9.7106	0.994048	2	2	2	2	2	1	2	2	2	2	2	2	2	2	2	1	2	2	1	2	2	2	2	2	2	2	2	2
4370185|F|0-28:G>C-28:G>C	4370185	TGCAGGTGCTCGTCGTGGCCTGCGCCTGGCTGGTGGAGGTCCGAGATCGGAAGAGCGGTTCAGCAGGAA	TGCAGGTGCTCGTCGTGGCCTGCGCCTGGCTGGTGGAGGTCCG	chr7A	657377688	1	6.22e-12	28:G>C	28	1	0.355932	1	0	0.644068	0.355932	0.458489	0	0.229244	11.4595	20.5569	0.994048	2	2	2	2	2	2	2	2	1	2	2	2	2	1	2	2	2	2	2	2	2	1	1	1	1	1	2	2
4560875|F|0-49:T>G-49:T>G	4560875	TGCAGCTGCCCAAGGGCATGGAAGCCGTGAACTACATCTGGCAGGTAGGTTCGACGGTGGCCAATGGGG	TGCAGCTGCCCAAGGGCATGGAAGCCGTGAACTACATCTGGCAGGTAGGTTCGACGGTGGCCAATGGGG	chr5B	464195781	1	2.61e-24	49:T>G	49	1	0.372881	1	0	0.627119	0.372881	0.467682	0	0.233841	6.98198	8.43048	1	2	2	2	2	2	1	2	2	2	2	2	2	2	2	2	2	2	2	1	2	1	2	2	2	2	2	2	2
38188445|F|0-6:A>G-6:A>G	38188445	TGCAGGAAGACAAGCGTGCCGCGGATGAGGAGAGCCAGCCTCACTTCCTGATCGTGACGTACCCGAGAT	TGCAGGAAGACAAGCGTGCCGCGGATGAGGAGAGCCAGCCTCACTTCCTGATCGTGACGTACCCGAGAT	chr1A	130149218	1	2.02e-25	6:A>G	6	1	1	0.186441	0.813559	0	0.186441	0	0.303361	0.151681	10.1708	6.91049	0.994048	0	0	0	1	0	1	0	1	0	0	0	0	0	0	0	0	0	0	0	1	0	0	0	0	0	0	0	0
8512587|F|0-18:G>T-18:G>T	8512587	TGCAGGTGGTGATGGCCCGCTCCGCCTTGTCGTTGTTCTGGGCGCGGGTGTAGATGTAGCGGCTGCCAG	TGCAGGTGGTGATGGCCCGCTCCGCCTTGTCGTTGTTCTGGGCGCGGGTGTAGATGTAGCGGCTGCCAG	chr7A	23895115	4	5.61e-26	18:G>T	18	1	0.322034	0.974576	0.0254237	0.677966	0.29661	0.436656	0.0495547	0.243105	8.48106	19.9194	0.994048	2	1	2	2	2	2	2	2	2	2	2	2	2	2	2	2	2	1	1	2	2	2	1	2	2	2	1	1
4208305|F|0-61:C>G-61:C>G	4208305	TGCAGTTCCTGCTCAACCCCAAGTTCGTGGAGGCGGAGTGGTTCCTCCACGCCGCGCTGGGCCGCGGCA	TGCAGTTCCTGCTCAACCCCAAGTTCGTGGAGGCGGAGTGGTTCCTCCACGCCGCGCTGGGCCGCGGCA	chr1B	142516772	1	1.21e-27	61:C>G	61	1	1	0.177966	0.822034	0	0.177966	0	0.292588	0.146294	21.2518	8.3865	1	0	0	0	1	0	0	0	1	0	0	0	0	0	0	0	0	0	0	1	1	0	0	0	0	0	0	0	0
4554390|F|0-43:C>T-43:C>T	4554390	TGCAGATCCAAGGAGAGCAAGCCAGGTTCGTGAACGTCCTCACCCGCGCCTCCATCCGAGATCGGAAGA	TGCAGATCCAAGGAGAGCAAGCCAGGTTCGTGAACGTCCTCACCCGCGCCTCCATCCG	chr2B	28813263	1	1.15e-21	43:C>T	43	1	1	0.186441	0.813559	0	0.186441	0	0.303361	0.151681	19.8351	4.43887	0.939759	0	0	0	0	0	0	0	0	0	0	0	0	1	1	1	0	1	0	1	0	0	1	0	0	0	0	0	0
4370924|F|0-63:T>G-63:T>G	4370924	TGCAGCTTCTACTGGGCGAGGCGATCACGTCCATGCTCCGATCCGCACATCACGCCTCGGCCTTCCGCG	TGCAGCTTCTACTGGGCGAGGCGATCACGTCCATGCTCCGATCCGCACATCACGCCTCGGCCTTCCGCG	chr1D	377195466	1	5.61e-26	63:T>G	63	1	0.20339	1	0	0.79661	0.20339	0.324045	0	0.162022	6.26543	12.6281	1	2	2	2	2	2	2	2	2	2	2	2	2	2	2	2	1	2	2	2	2	2	2	2	1	1	2	2	2
3046988|F|0-8:C>G-8:C>G	3046988	TGCAGCTCCCAAAGGGGAAGCTGCTTATTTGGTCGCCTCTGCTCAAGCACCGAGATCGGAAGAGCGGTT	TGCAGCTCCCAAAGGGGAAGCTGCTTATTTGGTCGCCTCTGCTCAAGCACCG	chr1B	92327256	1	9.26e-17	8:C>G	8	1	0.805085	0.245763	0.754237	0.194915	0.0508475	0.313847	0.370727	0.342287	13.9724	9.30065	0.988095	0	0	0	0	0	0	0	0	0	0	2	2	0	0	0	2	0	0	1	0	0	0	0	0	0	0	0	0
10525112|F|0-5:A>G-5:A>G	10525112	TGCAGATTCTGCTCGCGCTGGAACCCCTTGTTGCACACCTCGCACACGAACCGAGATCGGAAGAGCGGT	TGCAGATTCTGCTCGCGCTGGAACCCCTTGTTGCACACCTCGCACACGAACCG	chr2B	605381256	1	5.77e-19	5:A>G	5	1	1	0.288136	0.711864	0	0.288136	0	0.410227	0.205113	15.0632	15.5077	1	0	0	0	0	0	0	0	0	0	0	0	0	1	1	0	0	0	0	1	0	0	1	1	1	1	1	1	1
14479384|F|0-54:G>C-54:G>C	14479384	TGCAGCACGCGGTCCCGCGGCCACTGCTGGGTGAGGGGCAGCTCGAGCAGCTGCGTCCAGAACTCGGAG	TGCAGCACGCGGTCCCGCGGCCACTGCTGGGTGAGGGGCAGCTCGAGCAGCTGCGTCCAGAACTCGGAG	chr3A	565766167	1	1.21e-27	54:G>C	54	1	1	0.237288	0.762712	0	0.237288	0	0.361965	0.180982	12.3488	3.88785	0.964286	0	0	0	0	0	0	0	0	0	1	1	1	0	1	1	0	0	1	0	0	1	1	0	0	0	0	0	0
3614806|F|0-14:G>C-14:G>C	3614806	TGCAGGTTCTGGTCGCGCTGGAAGCCCTTGTGGCAGATCTCGCACACGAACCGAGATCGGAAGAGCGGT	TGCAGGTTCTGGTCGCGCTGGAAGCCCTTGTGGCAGATCTCGCACACGAACCG	chrUn	295855369	1	5.77e-19	14:G>C	14	1	1	0.288136	0.711864	0	0.288136	0	0.410227	0.205113	47.0294	15.5077	1	0	0	0	0	0	0	0	0	0	0	0	0	1	1	0	0	0	0	1	0	0	1	1	1	1	1	1	1
8511690|F|0-11:G>C-11:G>C	8511690	TGCAGCGCGAAGCCCCGCAGCTTCCGCAGCGACGACTTCATCTCGCGCCCGCCGAGATCGGAAGAGCGG	TGCAGCGCGAAGCCCCGCAGCTTCCGCAGCGACGACTTCATCTCGCGCCCGCCG	chr5B	476632303	1	1.67e-19	11:G>C	11	1	1	0.194915	0.805085	0	0.194915	0	0.313847	0.156923	8.46833	6.86364	1	1	0	1	0	0	1	0	0	0	0	0	0	0	0	0	0	0	0	0	0	0	0	0	0	0	0	0	1
11912741|F|0-18:G>A-18:G>A	11912741	TGCAGGGGGTGCAGGCCAGGCTGCGCCGAGATCGGAAGAGCGGTTCAGCAGGAATGCCGAGACCGATCT	TGCAGGGGGTGCAGGCCAGGCTGCGCCG		0	0	999	18:G>A	18	1	1	0.449153	0.550847	0	0.449153	0	0.494829	0.247415	24.5133	6.66981	0.934524	1	1	0	1	0	1	0	1	0	1	1	0	0	1	0	0	0	1	1	1	0	1	1	0	0	0	1	1
4347149|F|0-31:C>T-31:C>T	4347149	TGCAGGGCCATGGCCGTGGACGATGAGATGTCGCGCCGAGATCGGAAGAGCGGTTCAGCAGGAATGCCG	TGCAGGGCCATGGCCGTGGACGATGAGATGTCGCGCCG	chr7D	554474636	2	5.53e-11	31:C>T	31	1	1	0.338983	0.661017	0	0.338983	0	0.448147	0.224074	36.7393	12.2407	0.994048	0	0	0	0	0	0	0	0	1	0	0	0	0	1	0	0	0	0	0	0	0	1	0	0	0	0	0	0
36894095|F|0-12:C>T-12:C>T	36894095	TGCAGCCAGTTGCCGAACACCGAGATCGGAAGAGCGGTTCAGCAGGAATGCCGAGACCGATCTCGTATG	TGCAGCCAGTTGCCGAACACCG		0	0	999	12:C>T	12	1	1	0.364407	0.635593	0	0.364407	0	0.463229	0.231614	27.1068	7.65397	0.964286	0	1	0	0	0	0	0	0	1	1	0	1	1	0	0	0	1	0	0	1	0	0	0	0	0	0	0	0
3622279|F|0-37:G>C-37:G>C	3622279	TGCAGGCGCAGAGCAAGGTGCTGGTGCTGGCCTGGGTGGGCGTGGCCGAGATCGGAAGAGCGGTTCAGC	TGCAGGCGCAGAGCAAGGTGCTGGTGCTGGCCTGGGTGGGCGTGGCCG	chr7A	674274538	1	1.29e-14	37:G>C	37	1	0.186441	1	0	0.813559	0.186441	0.303361	0	0.151681	6.04375	11.1834	0.994048	1	2	2	1	2	2	2	2	2	2	2	2	2	2	2	2	2	2	1	2	2	2	2	2	2	2	2	2
36894485|F|0-23:A>G-23:A>G	36894485	TGCAGTAGCAGCCAGGTGTAGAAATTGACTTTCTGCTTAGCTTTACTCCTCCAAACCATGCCAAGGTGG	TGCAGTAGCAGCCAGGTGTAGAAATTGACTTTCTGCTTAGCTTTACTCCTCCAAACCATGCCAAGGTGG	chr7A	670529919	1	1.21e-27	23:A>G	23	1	1	0.211864	0.788136	0	0.211864	0	0.333956	0.166978	8.64324	4.52997	0.97619	0	0	0	0	0	0	0	0	1	1	0	0	0	1	1	0	0	0	0	0	0	1	0	0	0	0	0	0
8536022|F|0-20:C>T-20:C>T	8536022	TGCAGCGGCGACATGGGCGGCGGCGTCGCAGCCGAGATCGGAAGAGCGGTTCAGCAGGAATGCCGAGAC	TGCAGCGGCGACATGGGCGGCGGCGTCGCAGCCG		0	0	999	20:C>T	20	1	0.381356	1	0	0.618644	0.381356	0.471847	0	0.235924	9.07911	17.1228	1	2	2	2	2	2	2	2	2	2	1	2	1	1	1	1	2	2	1	1	2	1	1	2	2	2	2	2	2
14475839|F|0-23:C>G-23:C>G	14475839	TGCAGCGGCTCGTTGCCGTCCACCTTGTCCGAGATCGGAAGAGCGGTTCAGCAGGAATGCCGAGACCGA	TGCAGCGGCTCGTTGCCGTCCACCTTGTCCG		0	0	999	23:C>G	23	1	0.983051	0.228814	0.771186	0.0169492	0.211864	0.0333238	0.352916	0.19312	19.9046	12.2765	1	0	0	0	0	0	0	0	0	0	0	0	0	0	0	0	0	0	0	1	0	0	0	0	0	0	0	0	0
4344827|F|0-61:G>T-61:G>T	4344827	TGCAGTATGGAGAGTTGGAGACCCACCCAGCGACGTGCGTTGCATACATGATGCAGAAGAGGAAGTAGG	TGCAGTATGGAGAGTTGGAGACCCACCCAGCGACGTGCGTTGCATACATGATGCAGAAGAGGAAGTAGG	chr3A	648497655	2	1.21e-27	61:G>T	61	1	0.898305	0.110169	0.889831	0.101695	0.00847458	0.182706	0.196064	0.189385	10.6067	8.8125	1	0	0	0	0	0	2	0	1	0	2	0	2	2	2	0	0	2	0	0	0	0	2	0	0	0	0	2	0
38189066|F|0-43:G>C-43:G>C	38189066	TGCAGATGTATAGGACGGTGAAGGGCACAGACAGATCGTCGCAGATCGCCACAGGTACACACAAATGCA	TGCAGATGTATAGGACGGTGAAGGGCACAGACAGATCGTCGCAGATCGCCACAGGTACACACAAATGCA	chr5B	583295560	1	1.21e-27	43:G>C	43	1	1	0.347458	0.652542	0	0.347458	0	0.453462	0.226731	7.17275	4.76206	0.940476	0	0	0	0	1	0	0	0	0	0	0	1	0	0	0	1	0	0	0	0	0	0	0	0	0	0	0	0
11911511|F|0-25:C>G-25:C>G	11911511	TGCAGGCGCTGCTGCTCGCCTTCCTCTCGCTCTGCCTGCTGCTCCTCTCCGCGCTCCTCTCGCTCCACC	TGCAGGCGCTGCTGCTCGCCTTCCTCTCGCTCTGCCTGCTGCTCCTCTCCGCGCTCCTCTCGCTCCACC		0	0	999	25:C>G	25	1	1	0.169492	0.830508	0	0.169492	0	0.281528	0.140764	12.8559	6.15238	0.988095	0	1	0	0	0	0	1	0	1	0	0	0	0	0	0	0	1	0	1	0	1	0	0	0	0	0	0	0
38185047|F|0-29:C>G-29:C>G	38185047	TGCAGTTCATGATGAGCTACTGGTAGATCCATCTTGCCTGCCAGGTCTTGATGAGGAGGCCGTTGGAGG	TGCAGTTCATGATGAGCTACTGGTAGATCCATCTTGCCTGCCAGGTCTTGATGAGGAGGCCGTTGGAGG	chr1B	614944090	1	1.21e-27	29:C>G	29	1	1	0.169492	0.830508	0	0.169492	0	0.281528	0.140764	9.97863	9.68831	1	0	0	0	0	0	1	0	0	0	0	0	0	0	0	0	0	0	0	1	0	0	0	0	0	0	0	0	0
10522211|F|0-5:C>T-5:C>T	10522211	TGCAGCTCAGGATGGTGGTCACCGAGATCGGAAGAGCGGTTCAGCAGGAATGCCGAGACCGATCTCGTA	TGCAGCTCAGGATGGTGGTCACCG		0	0	999	5:C>T	5	1	0.161017	1	0	0.838983	0.161017	0.270181	0	0.13509	8.07097	29.6334	0.994048	2	2	2	2	2	1	2	2	2	2	2	2	2	2	2	2	2	2	2	2	2	2	2	2	2	2	2	2
16357591|F|0-47:A>G-47:A>G	16357591	TGCAGGTCGAGGAGGCGGACGCAAGGGCTCGGCGCGGCGTCGGCGTCAGCCGCTGGGATTCTCGGTGAG	TGCAGGTCGAGGAGGCGGACGCAAGGGCTCGGCGCGGCGTCGGCGTCAGCCGCTGGGATTCTCGGTGAG	chr7B	533296358	1	1.21e-27	47:A>G	47	1	1	0.313559	0.686441	0	0.313559	0	0.43048	0.21524	8.68388	6.18012	1	0	1	0	0	0	0	0	0	1	1	0	0	0	1	0	0	0	0	0	0	0	1	0	0	0	0	0	0
54360323|F|0-34:T>C-34:T>C	54360323	TGCAGTTGCCGAAGCTGGCCACGCGCAGGGTCGTTGCGAAGCGGAGGACGGACAGCGGCATCGGAATTT	TGCAGTTGCCGAAGCTGGCCACGCGCAGGGTCGTTGCGAAGCGGAGGACGGACAGCGGCATCGGAATTT	chr1B	587975150	1	1.21e-27	34:T>C	34	1	1	0.194915	0.805085	0	0.194915	0	0.313847	0.156923	11.5356	3.35161	0.988095	0	0	0	0	0	1	0	1	0	0	0	0	0	0	0	0	0	0	1	0	0	0	0	0	0	0	0	0
3623689|F|0-14:C>G-14:C>G	3623689	TGCAGCTTCTGGCGCGGCTCCAGCTTGGTCTGCGTGGCGAACATGGACTCGAGCGACTTGATCTGCTCC	TGCAGCTTCTGGCGCGGCTCCAGCTTGGTCTGCGTGGCGAACATGGACTCGAGCGACTTGATCTGCTCC	chr5B	501464865	1	5.61e-26	14:C>G	14	1	0.169492	1	0	0.830508	0.169492	0.281528	0	0.140764	9.38538	13.8225	0.994048	2	2	1	2	2	2	2	2	2	1	1	1	1	1	2	2	1	1	1	2	2	1	2	2	2	2	2	2
4371132|F|0-23:G>C-23:G>C	4371132	TGCAGCGACGCCGAGTTGACCCTGAGGTCGCCTTGGTCAAACAAGAAGCCGCCGAGCCGAGATCGGAAG	TGCAGCGACGCCGAGTTGACCCTGAGGTCGCCTTGGTCAAACAAGAAGCCGCCGAGCCG	chr7A	704337169	1	1.54e-20	23:G>C	23	1	0.194915	0.966102	0.0338983	0.805085	0.161017	0.313847	0.0654984	0.189673	9.05923	17.6519	0.994048	2	1	2	2	1	2	2	0	2	2	2	2	2	2	2	2	2	2	2	2	2	2	1	1	1	1	1	1
4554663|F|0-29:T>C-29:T>C	4554663	TGCAGGCACCGCGCCAGCACCCGCTTGGCTTCCTCCTGCCTGTGCTCCGAGATCGGAAGAGCGGTTCAG	TGCAGGCACCGCGCCAGCACCCGCTTGGCTTCCTCCTGCCTGTGCTCCG	chr2A	735602767	1	8.11e-17	29:T>C	29	1	1	0.127119	0.872881	0	0.127119	0	0.221919	0.110959	10.123	8.4281	0.988095	1	0	1	0	0	0	0	0	0	1	0	0	0	0	0	0	1	0	0	0	0	0	0	0	0	0	0	0
4563411|F|0-25:C>T-25:C>T	4563411	TGCAGTTTGTGACATACTTCTGCTGCTGATTGACTGGCCTGAAATCTGAACCTCATGGAGACCGTTTCG	TGCAGTTTGTGACATACTTCTGCTGCTGATTGACTGGCCTGAAATCTGAACCTCATGGAGACCGTTTCG	chr5A	565757841	1	1.21e-27	25:C>T	25	1	1	0.20339	0.79661	0	0.20339	0	0.324045	0.162022	6.84684	3.07309	0.952381	0	0	0	1	0	0	1	0	0	0	0	0	1	1	0	0	0	1	0	0	0	1	0	1	1	1	0	0
3606009|F|0-21:T>C-21:T>C	3606009	TGCAGTTGTGTAGTGTAGTACTACGTGCCACAGCCACAATCGTCCATCCCCCATTCCCACGGGCTATCC	TGCAGTTGTGTAGTGTAGTACTACGTGCCACAGCCACAATCGTCCATCCCCCATTCCCACGGGCTATCC	chr5B	110628761	1	1.21e-27	21:T>C	21	1	1	0.288136	0.711864	0	0.288136	0	0.410227	0.205113	10.9146	6.8135	0.970238	0	0	0	0	0	0	1	0	0	0	0	0	0	0	0	0	0	0	0	0	0	0	1	1	1	1	1	1
54360085|F|0-14:C>G-14:C>G	54360085	TGCAGTCCAGCCGACGTCGCCTACACGCTGATCCCGACAATGTGCTACTTCGAGTTCCTCCCCGTCCAA	TGCAGTCCAGCCGACGTCGCCTACACGCTGATCCCGACAATGTGCTACTTCGAGTTCCTCCCCGTCCAA	chr1D	413930324	1	1.21e-27	14:C>G	14	1	1	0.161017	0.838983	0	0.161017	0	0.270181	0.13509	7.94484	7.88312	0.988095	0	0	0	0	0	1	0	0	1	0	0	0	0	0	0	0	0	0	1	0	0	0	0	0	0	0	0	0
16312739|F|0-11:A>G-11:A>G	16312739	TGCAGCGACGTATGGTTCAAGTACTCGCCGCCTCCGCGCAAGCCGAGATCGGAAGAGCGGTTCAGCAGG	TGCAGCGACGTATGGTTCAAGTACTCGCCGCCTCCGCGCAAGCCG	chr7D	484068846	2	1.16e-14	11:A>G	11	1	1	0.169492	0.830508	0	0.169492	0	0.281528	0.140764	10.3078	9.70886	0.994048	0	0	0	0	0	0	0	0	1	1	0	0	0	1	0	0	0	0	0	0	0	1	0	0	0	0	0	0
8539713|F|0-27:C>G-27:C>G	8539713	TGCAGGGTCGCCAGCGCGGGCACCATGCCCGAGATCGGAAGAGCGGTTCAGCAGGAATGCCGAGACCGA	TGCAGGGTCGCCAGCGCGGGCACCATGCCCG	chr4A	367704879	1	1.96e-07	27:C>G	27	1	1	0.347458	0.652542	0	0.347458	0	0.453462	0.226731	10.1299	8.67949	1	0	0	0	1	1	0	1	0	0	0	0	0	0	0	0	0	0	0	0	0	0	0	1	1	1	1	1	1
16312749|F|0-13:G>A-13:G>A	16312749	TGCAGGAGAAGAGGGGGCTCCTGTTCTGCAAGGAGGACAGGGCGATCCTGTGCCGAGATCGGAAGAGCG	TGCAGGAGAAGAGGGGGCTCCTGTTCTGCAAGGAGGACAGGGCGATCCTGTGCCG	chr2D	491429876	1	4.81e-20	13:G>A	13	1	1	0.322034	0.677966	0	0.322034	0	0.436656	0.218328	7.15761	6.56066	0.988095	0	0	0	0	0	0	0	0	0	1	0	1	1	1	1	0	0	1	1	0	1	1	0	0	0	0	0	0
4367761|F|0-25:C>G-25:C>G	4367761	TGCAGTCCACATCAGTTGCATAGCACACTCCCTTATTGTTGCCATACAAGCAGCAGTAACACAAGTCGC	TGCAGTCCACATCAGTTGCATAGCACACTCCCTTATTGTTGCCATACAAGCAGCAGTAACACAAGTCGC	chr1D	302264148	2	1.21e-27	25:C>G	25	1	1	0.372881	0.627119	0	0.372881	0	0.467682	0.233841	34.4719	16.9164	0.994048	0	1	1	0	0	1	0	0	0	1	0	1	0	0	1	0	0	0	0	0	0	1	1	1	1	1	1	1
16357437|F|0-11:T>C-11:T>C	16357437	TGCAGGCGGTTTAGCACCACCGAGATCGGAAGAGCGGTTCAGCAGGAATGCCGAGACCGATCTCGTATG	TGCAGGCGGTTTAGCACCACCG		0	0	999	11:T>C	11	1	1	0.118644	0.881356	0	0.118644	0	0.209135	0.104568	7.84403	6.91362	0.994048	0	0	0	1	0	0	0	0	0	0	0	0	0	0	0	0	0	0	0	0	0	0	0	0	0	0	0	0
16355519|F|0-5:A>C-5:A>C	16355519	TGCAGACACATAAGAGGATGAGGCAGGGGCGTCGAGCTCCAAGAGGTGGGCGCTGGTCGTGGTCGCCGA	TGCAGACACATAAGAGGATGAGGCAGGGGCGTCGAGCTCCAAGAGGTGGGCGCTGGTCGTGGTCGCCGA	chr1A	161949883	1	4.34e-27	5:A>C	5	1	1	0.144068	0.855932	0	0.144068	0	0.246625	0.123312	11.1201	9.63545	0.988095	0	0	0	0	1	0	0	0	0	1	0	0	0	0	0	0	0	0	0	0	0	0	0	0	0	0	0	0
8536156|F|0-25:T>C-25:T>C	8536156	TGCAGGACGGCTGATCTCCTCCTACTGTTGTTGCCTCCGAGATCGGAAGAGCGGTTCAGCAGGAATGCC	TGCAGGACGGCTGATCTCCTCCTACTGTTGTTGCCTCCG	chr2A	726986351	1	1.68e-11	25:T>C	25	1	1	0.364407	0.635593	0	0.364407	0	0.463229	0.231614	8.73286	6.0231	1	1	0	1	1	1	1	0	1	0	1	0	0	0	0	0	0	1	0	0	1	0	0	1	1	1	1	1	1
4209793|F|0-6:G>C-6:G>C	4209793	TGCAGGGGATGCCGTACCTGAAGGCCGTCGTCCTCGAGGGGCTGCGGCTCCACCCGCCGAGATCGGAAG	TGCAGGGGATGCCGTACCTGAAGGCCGTCGTCCTCGAGGGGCTGCGGCTCCACCCGCCG	chr1D	450142756	1	3.3e-22	6:G>C	6	1	0.0677966	0.940678	0.059322	0.932203	0.00847458	0.1264	0.111606	0.119003	6.78417	17.9475	0.994048	2	2	2	2	2	2	2	2	2	2	2	2	2	2	2	2	2	2	2	2	2	2	0	0	0	0	0	0
10523996|F|0-20:C>G-20:C>G	10523996	TGCAGCTGGTCTCGACTCATCATGACCAGATAATCTTGTTTAACTGGCTTGATGTTGATCACCGAGATC	TGCAGCTGGTCTCGACTCATCATGACCAGATAATCTTGTTTAACTGGCTTGATGTTGATCACCG	chr7A	69907053	2	6.37e-25	20:C>G	20	1	1	0.237288	0.762712	0	0.237288	0	0.361965	0.180982	16.1842	8.54392	1	0	0	0	0	0	1	0	1	0	0	0	1	1	0	1	0	1	0	0	1	0	0	1	0	0	0	0	0
3610849|F|0-31:C>T-31:C>T	3610849	TGCAGGTCCAGGTGAACGGGGCGACGAGGCGCGTGGGCGGCGTCTTCGGGACGCCGAGATCGGAAGAGC	TGCAGGTCCAGGTGAACGGGGCGACGAGGCGCGTGGGCGGCGTCTTCGGGACGCCG	chr6D	60388899	2	3.01e-17	31:C>T	31	1	1	0.364407	0.635593	0	0.364407	0	0.463229	0.231614	18.2936	8.16722	0.97619	0	0	0	0	0	0	0	0	0	0	0	0	0	0	1	0	0	1	1	0	0	0	0	0	0	0	0	0
4370412|F|0-59:G>C-59:G>C	4370412	TGCAGTGCCTTGGTCCTGATTTCCTCGGAGGTGGGTTGCGCCGCCACGGCGGACTGGTCGTCGACCCTC	TGCAGTGCCTTGGTCCTGATTTCCTCGGAGGTGGGTTGCGCCGCCACGGCGGACTGGTCGTCGACCCTC	chr1B	397669794	1	1.21e-27	59:G>C	59	1	1	0.228814	0.771186	0	0.228814	0	0.352916	0.176458	11.9155	9.52333	1	0	0	0	1	0	1	0	1	0	0	0	1	1	0	0	1	0	0	1	1	0	0	0	0	0	0	0	0
19759243|F|0-66:G>T-66:G>T	19759243	TGCAGCCGCTTCGGCTGGTGCGGCTCCACCTCGGACTACTGCGGCGACGGATGCCAGAGCCAGTGCGCC	TGCAGCCGCTTCGGCTGGTGCGGCTCCACCTCGGACTACTGCGGCGACGGATGCCAGAGCCAGTGCGCC	chr7B	727608103	1	5.61e-26	66:G>T	66	1	0.423729	1	0	0.576271	0.423729	0.488365	0	0.244183	7.10101	26.3327	0.940476	1	1	2	1	1	1	2	2	1	2	2	2	2	2	2	2	2	2	2	1	2	2	1	1	1	1	1	1
4555016|F|0-39:G>A-39:G>A	4555016	TGCAGAGTCAAAGTCAAGTCTACTGAAGATGAGTAGGTGGCAAGAAAAGATATGCTCGATTTGTATCCT	TGCAGAGTCAAAGTCAAGTCTACTGAAGATGAGTAGGTGGCAAGAAAAGATATGCTCGATTTGTATCCT	chr1A	377029749	1	5.61e-26	39:G>A	39	1	1	0.381356	0.618644	0	0.381356	0	0.471847	0.235924	17.0196	13.453	0.994048	0	1	1	0	0	1	0	0	0	1	0	1	0	0	1	0	0	0	0	0	0	1	1	1	1	1	1	1
3616801|F|0-16:G>A-16:G>A	3616801	TGCAGGATAATTCCTCGACACCGACTAGCTTGTCGCCAACGGATTTGTCCCGTGCTCCAGGCCAAGTGC	TGCAGGATAATTCCTCGACACCGACTAGCTTGTCGCCAACGGATTTGTCCCGTGCTCCAGGCCAAGTGC	chr6A	423525030	1	1.21e-27	16:G>A	16	1	0.974576	0.389831	0.610169	0.0254237	0.364407	0.0495547	0.475725	0.26264	16.2589	8.9244	0.994048	0	0	0	0	0	0	0	1	0	0	0	0	0	0	1	0	0	1	1	0	0	0	0	0	0	0	0	0
8538445|F|0-10:G>C-10:G>C	8538445	TGCAGCAGCGGGTCCTCCAGCTCGGCCACAGCTTCCTCTTCACGGACGTGGACGTGGTGTGGCTCCGAG	TGCAGCAGCGGGTCCTCCAGCTCGGCCACAGCTTCCTCTTCACGGACGTGGACGTGGTGTGGCTCCGAG	chr1B	566983049	1	7.26e-25	10:G>C	10	1	0.118644	1	0	0.881356	0.118644	0.209135	0	0.104568	5.34364	10.0668	0.988095	2	2	2	2	2	2	2	2	2	2	2	2	2	2	2	2	2	2	1	2	2	2	2	2	2	2	2	2
10522204|F|0-10:C>T-10:C>T	10522204	TGCAGCTATTCGTACTAAACTAATTAACATGAGAGGTAGAGAAGCCTGCCGAGATCGGAAGAGCGGTTC	TGCAGCTATTCGTACTAAACTAATTAACATGAGAGGTAGAGAAGCCTGCCG	chr2A	237998880	1	6.86e-18	10:C>T	10	1	1	0.271186	0.728814	0	0.271186	0	0.395289	0.197644	14.5365	5.81518	0.97619	0	0	0	1	0	0	1	1	0	0	1	0	0	0	0	0	0	0	0	0	0	0	0	0	0	0	0	0
10523919|F|0-66:G>A-66:G>A	10523919	TGCAGGTCTACAGAGATTCACATATCGACACAAACAGCTAGGCATAGATCGATCGATCTGTCAGGCGAC	TGCAGGTCTACAGAGATTCACATATCGACACAAACAGCTAGGCATAGATCGATCGATCTGTCAGGCGAC	chr7B	88879838	2	1.21e-27	66:G>A	66	1	1	0.254237	0.745763	0	0.254237	0	0.379201	0.189601	14.8425	16.9122	0.994048	0	0	0	0	1	1	1	1	0	0	0	1	1	0	1	0	1	0	0	1	0	0	1	0	0	0	0	0
8512917|F|0-14:C>G-14:C>G	8512917	TGCAGCGGTTCATGCAGAAGCGCAAGGGAAGGCTCGCCGCGCGCGCCGTCCCCTACAGCCGAGATCGGA	TGCAGCGGTTCATGCAGAAGCGCAAGGGAAGGCTCGCCGCGCGCGCCGTCCCCTACAGCCG	chr7B	124236767	2	2.72e-23	14:C>G	14	1	1	0.347458	0.652542	0	0.347458	0	0.453462	0.226731	10.5151	9.50676	0.994048	0	0	0	0	0	1	0	1	1	0	0	1	1	0	1	0	1	0	0	1	0	0	1	0	0	0	0	0
4347440|F|0-21:A>G-21:A>G	4347440	TGCAGGCTGCTCACCTCAGCCACTGGGCCGAGATCGGAAGAGCGGTTCAGCAGGAATGCCGAGACCGAT	TGCAGGCTGCTCACCTCAGCCACTGGGCCG		0	0	999	21:A>G	21	1	0.805085	0.245763	0.754237	0.194915	0.0508475	0.313847	0.370727	0.342287	11.9248	6.86624	0.970238	0	0	0	0	0	0	0	0	0	0	0	0	0	2	0	0	0	0	2	0	0	0	0	0	0	0	0	0
14479097|F|0-8:A>C-8:A>C	14479097	TGCAGAACATGGTGTTCCTGGACCTGTACTCGAACAGGTTCACCGAGATCGGAAGAGCGGTTCAGCAGG	TGCAGAACATGGTGTTCCTGGACCTGTACTCGAACAGGTTCACCG	chr7A	541385304	1	1.16e-14	8:A>C	8	1	1	0.186441	0.813559	0	0.186441	0	0.303361	0.151681	17.5258	15.2533	1	0	0	0	0	0	0	0	0	1	1	0	0	0	1	0	0	0	0	0	0	0	1	0	0	0	0	0	0
54359383|F|0-46:T>C-46:T>C	54359383	TGCAGAGAGGCAAGCGAATCGACAGCGCCCTTTGCGAACCAACTGATTCCAACCTTCACCCGAGATCGG	TGCAGAGAGGCAAGCGAATCGACAGCGCCCTTTGCGAACCAACTGATTCCAACCTTCACCCG	chr7A	127572961	1	7.79e-24	46:T>C	46	1	1	0.322034	0.677966	0	0.322034	0	0.436656	0.218328	9.34075	8.98625	0.994048	0	0	0	0	0	1	0	1	1	0	0	1	1	0	1	0	1	0	0	1	0	0	1	0	0	0	0	0
14479927|F|0-11:C>A-11:C>A	14479927	TGCAGTGCGCGCCAGTTGCGCCAACCGAGATCGGAAGAGCGGTTCAGCAGGAATGCCGAGACCGATCTC	TGCAGTGCGCGCCAGTTGCGCCAACCG		0	0	999	11:C>A	11	1	1	0.466102	0.533898	0	0.466102	0	0.497702	0.248851	30.8452	9.5	0.994048	0	1	0	1	1	1	1	1	0	0	0	0	0	1	0	0	0	1	0	0	0	1	0	0	0	0	0	0
40904719|F|0-11:G>A-11:G>A	40904719	TGCAGGTAGAAGGACACCCCCGTGACCACGAACCCGAGATCGGAAGAGCGGTTCAGCAGGAATGCCGAG	TGCAGGTAGAAGGACACCCCCGTGACCACGAACCCG	chr1D	95936655	1	5.85e-10	11:G>A	11	1	1	0.254237	0.745763	0	0.254237	0	0.379201	0.189601	11.8976	11.3333	0.987952	1	1	1	0	0	1	1	1	1	0	0	0	0	0	0	0	0	0	0	1	0	0	0	0	0	0	0	0
4370775|F|0-65:G>A-65:G>A	4370775	TGCAGCTCCGTCACCGCCTCCGTCTCCGCCAGCACGCCGCCGAGCACGGCGAAGAAGTCGTGGTCGCGG	TGCAGCTCCGTCACCGCCTCCGTCTCCGCCAGCACGCCGCCGAGCACGGCGAAGAAGTCGTGGTCGCGG	chr2D	561288282	2	5.61e-26	65:G>A	65	1	0.983051	0.440678	0.559322	0.0169492	0.423729	0.0333238	0.492962	0.263143	17.8369	4.89895	0.97619	1	0	0	1	1	1	0	1	1	0	0	0	0	0	0	0	0	0	0	1	0	0	1	1	1	1	1	1
14478353|F|0-58:G>C-58:G>C	14478353	TGCAGCAGCTGCCTCGCCGCCTTCCAGCCGCTCGTGTCCCCGTCGTCGCAGCCGTGGTGTTGCTTCCCG	TGCAGCAGCTGCCTCGCCGCCTTCCAGCCGCTCGTGTCCCCGTCGTCGCAGCCGTGGTGTTGCTTCCCG	chr7A	41467699	1	1.21e-27	58:G>C	58	1	1	0.440678	0.559322	0	0.440678	0	0.492962	0.246481	12.8861	8.34333	1	0	1	0	1	0	1	0	1	1	1	1	0	0	1	0	0	0	1	0	0	0	1	1	0	0	0	1	1
8511918|F|0-22:G>A-22:G>A	8511918	TGCAGCAGGGAAGGAGGGGGGAGGGAGCTCGAGGAGACGGAGGGGTGGTTCCCCTGGAAGCACGACGAC	TGCAGCAGGGAAGGAGGGGGGAGGGAGCTCGAGGAGACGGAGGGGTGGTTCCCCTGGAAGCACGACGAC		0	0	999	22:G>A	22	1	1	0.211864	0.788136	0	0.211864	0	0.333956	0.166978	10.1521	9.57192	0.97619	0	1	0	0	0	0	0	1	1	1	0	0	1	1	1	0	0	1	1	0	0	1	0	0	0	0	0	0
22074510|F|0-10:G>A-10:G>A	22074510	TGCAGGTCGGGTTCTACAATGCGACGTGCCCGATCGCGGAGGGGGTGGTGTTCGCGGAGATGCACGGCA	TGCAGGTCGGGTTCTACAATGCGACGTGCCCGATCGCGGAGGGGGTGGTGTTCGCGGAGATGCACGGCA	chr1D	413212887	1	5.61e-26	10:G>A	10	1	0.898305	0.118644	0.881356	0.101695	0.0169492	0.182706	0.209135	0.195921	10.6683	8.93103	0.993976	0	0	0	0	0	0	0	0	0	0	0	0	0	0	0	0	0	0	0	0	0	0	0	0	0	0	0	0
8537438|F|0-36:T>C-36:T>C	8537438	TGCAGGAACTGGCGGGACGCCATAGACGGCCGCGGGTTGGTGCTGGAGCACCTCGCGCCGAGATCGGAA	TGCAGGAACTGGCGGGACGCCATAGACGGCCGCGGGTTGGTGCTGGAGCACCTCGCGCCG	chr1B	528360171	1	9.48e-23	36:T>C	36	1	0.889831	0.161017	0.838983	0.110169	0.0508475	0.196064	0.270181	0.233123	11.5059	10	0.994048	0	2	0	0	0	2	0	0	0	0	1	0	0	0	0	0	0	0	0	2	0	0	0	0	0	0	0	0
4558261|F|0-13:A>G-13:A>G	4558261	TGCAGCGGGAGCCATCACGCCGAGATCGGAAGAGCGGTTCAGCAGGAATGCCGAGACCGATCTCGTATG	TGCAGCGGGAGCCATCACGCCG		0	0	999	13:A>G	13	1	1	0.338983	0.661017	0	0.338983	0	0.448147	0.224074	12.6376	7.58131	0.97619	1	0	0	1	1	0	0	1	1	1	0	0	0	0	0	0	0	1	0	1	0	1	1	1	0	0	1	0
4212312|F|0-37:G>C-37:G>C	4212312	TGCAGCCGCTGGACGCGGGTGTCGGCGGCGCGTCGGCGGCGCCGCCAATCCGAGATCGGAAGAGCGGTT	TGCAGCCGCTGGACGCGGGTGTCGGCGGCGCGTCGGCGGCGCCGCCAATCCG	chr5D	317146543	1	1.99e-18	37:G>C	37	1	1	0.279661	0.720339	0	0.279661	0	0.402901	0.201451	13.484	7.38356	0.994048	0	0	0	0	0	0	1	0	0	1	0	0	0	0	0	0	0	0	0	0	0	0	1	1	1	1	1	1
8511386|F|0-56:C>G-56:C>G	8511386	TGCAGCACATCGAGCCCTCCCGCTTCATCTCCTTCTCCTTCCCCAACCCTCTCCTCCACGACGCCTCCA	TGCAGCACATCGAGCCCTCCCGCTTCATCTCCTTCTCCTTCCCCAACCCTCTCCTCCACGACGCCTCCA	chr7D	222147239	1	5.61e-26	56:C>G	56	1	0.830508	0.20339	0.79661	0.169492	0.0338983	0.281528	0.324045	0.302787	8.95965	7.62581	0.982143	0	0	0	0	2	0	2	0	1	0	0	0	0	0	0	0	0	0	0	0	0	0	0	0	0	0	0	0
11911860|F|0-13:G>A-13:G>A	11911860	TGCAGGTGCCTCCGCGAGCATGGAACCGAGATCGGAAGAGCGGTTCAGCAGGAATGCCGAGACCGATCT	TGCAGGTGCCTCCGCGAGCATGGAACCG		0	0	999	13:G>A	13	1	1	0.381356	0.618644	0	0.381356	0	0.471847	0.235924	32.4502	14.6792	1	0	0	0	1	1	0	0	0	0	0	0	0	0	0	0	0	0	0	0	0	0	0	1	1	1	1	1	1
4364271|F|0-8:T>C-8:T>C	4364271	TGCAGAAGTTGTGCTTGTAGGAGCTCCTGGCGTGCAGCGTGACGTTGAAAGCCGAGATCGGAAGAGCGG	TGCAGAAGTTGTGCTTGTAGGAGCTCCTGGCGTGCAGCGTGACGTTGAAAGCCG	chr5B	53737744	1	7.76e-18	8:T>C	8	1	0.381356	1	0	0.618644	0.381356	0.471847	0	0.235924	13.5052	17.7776	0.994048	2	2	2	2	2	2	1	2	1	2	2	2	2	2	2	2	2	2	2	1	2	2	2	2	2	2	2	2
3616708|F|0-17:G>A-17:G>A	3616708	TGCAGGACAACAAGGCCGCCGCCGCCATGGAGCTCCCCGAGATCGGAAGAGCGGTTCAGCAGGAATGCC	TGCAGGACAACAAGGCCGCCGCCGCCATGGAGCTCCCCG	chr1B	631966793	1	1.68e-11	17:G>A	17	1	1	0.194915	0.805085	0	0.194915	0	0.313847	0.156923	10.0222	8.83391	0.994048	0	0	0	1	0	1	0	1	0	0	0	0	0	0	0	0	0	0	0	1	0	0	0	0	0	0	0	0
14478925|F|0-33:C>A-33:C>A	14478925	TGCAGTTCACGGCGTACATATACTTCGGCGACGCCACCATCAACCGAGATCGGAAGAGCGGTTCAGCAG	TGCAGTTCACGGCGTACATATACTTCGGCGACGCCACCATCAACCG	chr5B	487248365	1	3.41e-15	33:C>A	33	1	1	0.322034	0.677966	0	0.322034	0	0.436656	0.218328	28.9546	15.3108	1	0	0	0	0	0	1	0	0	0	0	0	0	0	0	0	0	0	0	1	0	1	0	0	0	0	0	0	0
8538128|F|0-16:A>C-16:A>C	8538128	TGCAGCCATCCCACCGACTCGGATCTCGCCGAGATCGGAAGAGCGGTTCAGCAGGAATGCCGAGACCGA	TGCAGCCATCCCACCGACTCGGATCTCGCCG	chr3A	235368423	1	1.96e-07	16:A>C	16	1	1	0.262712	0.737288	0	0.262712	0	0.387389	0.193694	21.8137	13.2679	1	0	0	0	0	0	0	1	0	0	0	0	0	0	0	0	0	0	0	0	0	0	0	1	1	1	1	1	1
54360144|F|0-65:A>G-65:A>G	54360144	TGCAGAGACGATGTCAAGAACAAAGCGCACGCCATCATCGACAAGTACGCCGAGCGCGGCCTCCGAGAT	TGCAGAGACGATGTCAAGAACAAAGCGCACGCCATCATCGACAAGTACGCCGAGCGCGGCCTCCGAGAT	chr1B	471762171	1	2.02e-25	65:A>G	65	1	1	0.364407	0.635593	0	0.364407	0	0.463229	0.231614	11.1478	2.98966	0.934524	0	1	0	1	1	0	0	1	0	1	1	0	0	1	0	0	1	0	1	1	1	0	1	0	0	0	0	0
10524323|F|0-25:T>C-25:T>C	10524323	TGCAGCAGCTGTTCCACCTTCACGATTCCGAGATCGGAAGAGCGGTTCAGCAGGAATGCCGAGACCGAT	TGCAGCAGCTGTTCCACCTTCACGATTCCG		0	0	999	25:T>C	25	1	0.279661	1	0	0.720339	0.279661	0.402901	0	0.201451	5.94326	13.2135	0.982143	2	2	2	2	1	1	1	1	2	2	2	1	1	2	1	2	1	2	2	1	2	2	1	2	2	2	2	2
14479195|F|0-17:T>C-17:T>C	14479195	TGCAGCCTTGCGGCTTCTGCCAGCTGGGCCGAGATCGGAAGAGCGGTTCAGCAGGAATGCCGAGACCGA	TGCAGCCTTGCGGCTTCTGCCAGCTGGGCCG	chr7A	13644906	1	1.96e-07	17:T>C	17	1	1	0.288136	0.711864	0	0.288136	0	0.410227	0.205113	22.6394	5.88612	0.987952	0	0	0	0	0	0	1	0	0	0	0	0	0	0	0	0	0	1	0	0	0	0	1	1	1	0	1	1
36893263|F|0-37:C>G-37:C>G	36893263	TGCAGCTGCCGAACCCATTACTTCCGCGTAGTTCCTTCGCGGAGGTCATATTCCCCGAGATCGGAAGAG	TGCAGCTGCCGAACCCATTACTTCCGCGTAGTTCCTTCGCGGAGGTCATATTCCCCG	chr5A	219642946	1	4e-21	37:C>G	37	1	1	0.313559	0.686441	0	0.313559	0	0.43048	0.21524	11.8568	11.9648	0.988095	0	0	0	0	0	0	0	0	1	0	0	0	0	0	0	0	0	0	0	1	0	0	0	0	0	0	0	0
4340074|F|0-38:T>C-38:T>C	4340074	TGCAGCGGGAAGTGCTTCTCGGCGTGCTGCTTGGGGATTACCAGCCGAGATCGGAAGAGCGGTTCAGCA	TGCAGCGGGAAGTGCTTCTCGGCGTGCTGCTTGGGGATTACCAGCCG	chr1D	454769741	2	4.65e-14	38:T>C	38	1	0.79661	0.254237	0.745763	0.20339	0.0508475	0.324045	0.379201	0.351623	12.2725	8.80137	0.982143	0	0	0	0	0	0	1	2	0	0	0	0	2	0	0	0	0	0	0	2	0	0	0	0	0	1	0	0
10521406|F|0-43:C>T-43:C>T	10521406	TGCAGATCATCACGGCGCGGCCGCCCATGGGGCTCACGCACCACGTGGCGCGCGCGCTGGACCACGGCA	TGCAGATCATCACGGCGCGGCCGCCCATGGGGCTCACGCACCACGTGGCGCGCGCGCTGGACCACGGCA	chr6D	433476534	1	2.61e-24	43:C>T	43	1	0.262712	1	0	0.737288	0.262712	0.387389	0	0.193694	7.62937	8.2331	0.994048	2	2	1	2	2	2	2	2	2	2	2	2	1	2	2	2	2	2	2	2	1	2	2	2	2	2	2	2
36893463|F|0-28:A>G-28:A>G	36893463	TGCAGACGGCTAGCAGCTTCTGCATGAGATAGTTCCCGAATGGGTTCACCATGAGGTCGACGGCGTGGC	TGCAGACGGCTAGCAGCTTCTGCATGAGATAGTTCCCGAATGGGTTCACCATGAGGTCGACGGCGTGGC	chr5A	198652194	1	7.26e-25	28:A>G	28	1	1	0.305085	0.694915	0	0.305085	0	0.424016	0.212008	10.5948	8.11511	0.994048	0	0	0	0	0	0	0	0	1	0	0	0	0	0	0	0	0	0	0	1	0	0	0	0	0	0	0	0
36894699|F|0-26:A>G-26:A>G	36894699	TGCAGCATCGGGTTGATGTGGCCCTGAAACGGCAGCGGAAACAACAGCACGCGCCGAGATCGGAAGAGC	TGCAGCATCGGGTTGATGTGGCCCTGAAACGGCAGCGGAAACAACAGCACGCGCCG	chr3A	728094999	2	1.39e-20	26:A>G	26	1	1	0.211864	0.788136	0	0.211864	0	0.333956	0.166978	15.9483	10.4793	1	0	0	0	0	0	0	1	0	0	0	0	0	0	0	0	0	0	0	0	0	0	0	0	0	0	0	0	0
16312625|F|0-12:T>A-12:T>A	16312625	TGCAGCCAAACATGAAATCATCAATGCTGAAGTTGTTTCCTAATGTGAGCTTGTCCTTGACCAAGCTTC	TGCAGCCAAACATGAAATCATCAATGCTGAAGTTGTTTCCTAATGTGAGCTTGTCCTTGACCAAGCTTC	chr5B	74140088	1	1.21e-27	12:T>A	12	1	1	0.322034	0.677966	0	0.322034	0	0.436656	0.218328	11.1726	11.5571	0.988095	1	0	1	1	1	1	0	1	1	0	0	0	0	0	0	1	0	0	0	0	0	0	0	0	0	0	0	0
36893464|F|0-12:G>A-12:G>A	36893464	TGCAGACGGCTAGCAGCTTCTGCATGAGGTAGTTCCCGAATGGGTTCACCATGAGGTCGACGGCGTGAC	TGCAGACGGCTAGCAGCTTCTGCATGAGGTAGTTCCCGAATGGGTTCACCATGAGGTCGACGGCGTGAC	chr5A	198652194	1	1.21e-27	12:G>A	12	1	1	0.305085	0.694915	0	0.305085	0	0.424016	0.212008	10.169	8.11511	0.994048	0	0	0	0	0	0	0	0	1	0	0	0	0	0	0	0	0	0	0	1	0	0	0	0	0	0	0	0
3047198|F|0-48:A>G-48:A>G	3047198	TGCAGGAAGTCGTCGTCGCTGTAGCCGTCCTTGAGCCTCTGGTTGAGCACCGCCATGAACCCCGAGATC	TGCAGGAAGTCGTCGTCGCTGTAGCCGTCCTTGAGCCTCTGGTTGAGCACCGCCATGAACCCCG	chr1A	583895706	1	6.37e-25	48:A>G	48	1	0.788136	0.288136	0.711864	0.211864	0.0762712	0.333956	0.410227	0.372091	11.0048	8.26056	0.994048	0	2	0	0	0	2	0	2	2	0	0	0	0	0	0	0	0	0	0	2	1	0	0	0	0	0	2	0
14474795|F|0-64:C>T-64:C>T	14474795	TGCAGGCCCGCCTTCACCGACCGCGACACCGACTTGCTCCCCTTCGGCTTGCCCCTCCCGCCGCCGAGA	TGCAGGCCCGCCTTCACCGACCGCGACACCGACTTGCTCCCCTTCGGCTTGCCCCTCCCGCCGCCGAGA	chr6B	706747115	1	5.61e-26	64:C>T	64	1	0.966102	0.211864	0.788136	0.0338983	0.177966	0.0654984	0.333956	0.199727	12.5264	7.0188	1	1	1	0	1	1	1	0	1	0	1	0	0	1	1	0	0	1	0	2	1	0	2	0	0	0	0	0	0
8537880|F|0-9:A>G-9:A>G	8537880	TGCAGCCTCACGCACCGAGTTCCCGAGCCCCCTCGTCCAGGAGCTCCACGAGGAGAGGAGCAACAACGC	TGCAGCCTCACGCACCGAGTTCCCGAGCCCCCTCGTCCAGGAGCTCCACGAGGAGAGGAGCAACAACGC	chr7A	271491969	5	1.21e-27	9:A>G	9	1	1	0.415254	0.584746	0	0.415254	0	0.485636	0.242818	10.847	9.51439	1	0	1	0	0	0	0	1	0	0	1	0	0	0	1	0	1	1	1	1	0	1	0	0	0	0	0	0	0
10521652|F|0-41:G>A-41:G>A	10521652	TGCAGCTGCCTCTTCACCAGGGCCGTGTAGATGCCGTCGCGGCCGAGGAGCTCGTCGTGCGTGCCGCTC	TGCAGCTGCCTCTTCACCAGGGCCGTGTAGATGCCGTCGCGGCCGAGGAGCTCGTCGTGCGTGCCGCTC	chr5A	588761897	2	1.21e-27	41:G>A	41	1	0.822034	0.211864	0.788136	0.177966	0.0338983	0.292588	0.333956	0.313272	11.7574	10.7357	1	0	0	0	0	0	0	2	0	0	0	0	0	0	0	0	0	0	0	1	0	0	2	0	0	0	0	0	0
4212815|F|0-27:T>C-27:T>C	4212815	TGCAGCTCCTTCTCTAGCCTCGTCAAATCCCAGCGCAGCCGAGATCGGAAGAGCGGTTCAGCAGGAATG	TGCAGCTCCTTCTCTAGCCTCGTCAAATCCCAGCGCAGCCG	chr2A	142281034	2	1.51e-12	27:T>C	27	1	1	0.220339	0.779661	0	0.220339	0	0.343579	0.17179	17.6103	7.37722	0.982143	0	0	0	0	0	0	0	0	0	0	0	0	1	0	0	0	0	0	0	1	0	0	0	0	0	0	0	0
36891859|F|0-25:G>A-25:G>A	36891859	TGCAGCACCAGCAGGAGCGGGCGCGGGAGGTGTACAGGGAGTGCCTGCGCAACCACGCGGCGAAGCTGG	TGCAGCACCAGCAGGAGCGGGCGCGGGAGGTGTACAGGGAGTGCCTGCGCAACCACGCGGCGAAGCTGG	chr4B	39289378	1	1.21e-27	25:G>A	25	1	1	0.118644	0.881356	0	0.118644	0	0.209135	0.104568	11.6375	4.85507	0.982143	0	0	0	0	0	0	0	0	1	0	0	0	0	0	0	0	0	0	0	0	0	0	0	0	0	0	0	0
4344504|F|0-37:C>A-37:C>A	4344504	TGCAGCGTCTTCATCTGACCGACCTCTCGCGGGATCGCGCCGAGATCGGAAGAGCGGTTCAGCAGGAAT	TGCAGCGTCTTCATCTGACCGACCTCTCGCGGGATCGCGCCG	chr7B	589960456	1	4.51e-13	37:C>A	37	1	0.788136	0.220339	0.779661	0.211864	0.00847458	0.333956	0.343579	0.338768	11.7308	10.8321	0.994048	0	0	0	2	2	2	2	2	0	0	0	0	0	2	2	0	0	2	0	0	0	2	0	0	0	0	0	0
36894427|F|0-12:C>T-12:C>T	36894427	TGCAGGGGCCTGCGCGGCGCGCCAGGCGCGCCATGAGAGGGCGGAGCGCGAAGAACGTGAACGCCACGA	TGCAGGGGCCTGCGCGGCGCGCCAGGCGCGCCATGAGAGGGCGGAGCGCGAAGAACGTGAACGCCACGA	chr1D	475888967	2	1.21e-27	12:C>T	12	1	1	0.228814	0.771186	0	0.228814	0	0.352916	0.176458	16.3804	8.37313	0.982143	0	1	0	1	1	0	0	1	0	0	0	0	0	0	0	0	0	0	0	0	0	0	0	0	0	0	0	0
14475720|F|0-15:G>C-15:G>C	14475720	TGCAGCCTCGGCGGTGGTGCTAGTCGCTGCATCCGAGATCGGAAGAGCGGTTCAGCAGGAATGCCGAGA	TGCAGCCTCGGCGGTGGTGCTAGTCGCTGCATCCG		0	0	999	15:G>C	15	1	0.279661	1	0	0.720339	0.279661	0.402901	0	0.201451	10.5643	11.1931	1	2	2	2	2	2	1	2	2	2	2	2	2	2	2	2	2	2	2	1	2	1	2	2	2	2	2	2	2
3046935|F|0-11:C>G-11:C>G	3046935	TGCAGCTTCACCGAGGGCCACCATGGTTGATTCGCCTCACTCTGCCCCTCGGCGTCCGCTTTATCTTCG	TGCAGCTTCACCGAGGGCCACCATGGTTGATTCGCCTCACTCTGCCCCTCGGCGTCCGCTTTATCTTCG	chr7B	553815931	1	1.21e-27	11:C>G	11	1	0.822034	0.20339	0.79661	0.177966	0.0254237	0.292588	0.324045	0.308317	11.3123	11.4	1	0	0	0	0	2	0	2	2	0	0	0	0	0	2	0	0	0	2	0	0	0	2	0	0	0	0	0	0
22073523|F|0-10:C>G-10:C>G	22073523	TGCAGCTCGCCTACGCCGTCGGCGGCGGCTGCCCGAGATCGGAAGAGCGGTTCAGCAGGAATGCCGAGA	TGCAGCTCGCCTACGCCGTCGGCGGCGGCTGCCCG		0	0	999	10:C>G	10	1	0.220339	1	0	0.779661	0.220339	0.343579	0	0.17179	6.34307	14.4039	0.994048	2	1	2	1	2	2	1	2	2	2	2	2	2	2	2	2	2	2	2	1	2	2	2	2	2	2	2	2
3616623|F|0-64:C>T-64:C>T	3616623	TGCAGTTCAGCTGGTACCTGACGGGCACCATGGTGTTCGTCGTCGTGCTCTACCTCCAGGTCAGCAGGC	TGCAGTTCAGCTGGTACCTGACGGGCACCATGGTGTTCGTCGTCGTGCTCTACCTCCAGGTCAGCAGGC	chr5D	345035307	1	1.21e-27	64:C>T	64	1	1	0.186441	0.813559	0	0.186441	0	0.303361	0.151681	21.9778	6.64444	1	0	0	0	0	0	0	0	0	0	1	1	1	0	1	0	0	0	1	1	0	0	1	0	0	0	0	1	0
8539028|F|0-10:A>G-10:A>G	8539028	TGCAGGGACCAGTTCAGCCAAATATTTTCCGAGATCGGAAGAGCGGTTCAGCAGGAATGCCGAGACCGA	TGCAGGGACCAGTTCAGCCAAATATTTTCCG	chr5A	606180903	1	1.96e-07	10:A>G	10	1	1	0.254237	0.745763	0	0.254237	0	0.379201	0.189601	11.1948	4.08015	0.934524	1	1	0	1	0	0	0	0	0	1	0	0	0	0	0	0	0	0	1	0	0	1	0	0	0	0	0	0
16358161|F|0-12:C>T-12:C>T	16358161	TGCAGTGGGTAACGGCGGAGCTCATGCGGAACCCGAGGGTTCGGCATAAGGCGCAGGAGGAGGTCCGAG	TGCAGTGGGTAACGGCGGAGCTCATGCGGAACCCGAGGGTTCGGCATAAGGCGCAGGAGGAGGTCCGAG	chr6B	248510675	3	1.56e-26	12:C>T	12	1	1	0.135593	0.864407	0	0.135593	0	0.234415	0.117208	27.0107	11.3321	1	0	0	0	1	0	0	0	0	1	0	0	0	0	0	0	0	0	0	0	0	1	0	0	0	0	0	0	0
8512688|F|0-48:G>A-48:G>A	8512688	TGCAGTGGCGGTGCAGGGAGGGGTCTGATCATAGGTGAACAGTGGCGCGAACCGAGATCGGAAGAGCGG	TGCAGTGGCGGTGCAGGGAGGGGTCTGATCATAGGTGAACAGTGGCGCGAACCG	chr5D	360045809	2	7.76e-18	48:G>A	48	1	0.211864	1	0	0.788136	0.211864	0.333956	0	0.166978	11.0074	9.76779	0.994048	2	1	2	1	2	2	1	2	2	2	2	2	2	2	2	2	2	2	2	1	2	2	2	2	2	2	2	2
4344586|F|0-5:C>G-5:C>G	4344586	TGCAGCACAAGATCAAGGCCCTCGAGGCAGCCACCGAGATCGGAAGAGCGGTTCAGCAGGAATGCCGAG	TGCAGCACAAGATCAAGGCCCTCGAGGCAGCCACCG		0	0	999	5:C>G	5	1	0.991525	0.186441	0.813559	0.00847458	0.177966	0.0168055	0.303361	0.160083	8.5368	7.188	0.988095	0	0	0	0	0	0	0	0	0	1	0	0	0	1	1	0	1	1	1	0	0	1	0	0	0	0	1	0
8538199|F|0-13:A>G-13:A>G	8538199	TGCAGCTCTCCGAAGCCGAGAAGATGGGGGTCAGGATCACCGAGATCGGAAGAGCGGTTCAGCAGGAAT	TGCAGCTCTCCGAAGCCGAGAAGATGGGGGTCAGGATCACCG	chr5B	557136133	1	4.51e-13	13:A>G	13	1	1	0.330508	0.669492	0	0.330508	0	0.442545	0.221273	13.6219	11.0843	1	0	1	0	1	0	0	0	0	0	0	0	0	0	0	0	0	0	0	0	0	0	0	1	1	1	1	0	1
4367920|F|0-36:A>G-36:A>G	4367920	TGCAGATGGTGCCGTACCACGGCGGGAACAACGACGACCTACTCGAGCAATTCCCACGGGACCATGGCT	TGCAGATGGTGCCGTACCACGGCGGGAACAACGACGACCTACTCGAGCAATTCCCACGGGACCATGGCT	chr7A	540872088	2	1.21e-27	36:A>G	36	1	0.864407	0.161017	0.838983	0.135593	0.0254237	0.234415	0.270181	0.252298	13.6954	12.2941	0.994048	0	0	0	0	0	2	0	0	2	0	0	0	0	0	0	0	0	0	0	0	0	0	0	0	0	0	0	0
10524019|F|0-63:C>G-63:C>G	10524019	TGCAGGCCATCCACCCGAGCCCATCCATGGAGGGAGAGGCCGTTGACGCCGAGCTGCGGCTCGCCCCTC	TGCAGGCCATCCACCCGAGCCCATCCATGGAGGGAGAGGCCGTTGACGCCGAGCTGCGGCTCGCCCCTC	chr2B	776889148	1	5.61e-26	63:C>G	63	1	0.245763	0.957627	0.0423729	0.754237	0.20339	0.370727	0.0811548	0.225941	7.65726	15.6655	0.994048	2	1	2	2	2	2	2	2	1	0	2	2	2	2	2	2	2	1	2	2	1	2	2	2	2	2	2	2
4340115|F|0-67:A>G-67:A>G	4340115	TGCAGCAGCGCGTCCTCCAGCTCGGCCACAGCTTCCTCTTCACGGACGTGGACGTGGTGTGGCTCCGAG	TGCAGCAGCGCGTCCTCCAGCTCGGCCACAGCTTCCTCTTCACGGACGTGGACGTGGTGTGGCTCCGAG	chr1B	566983049	1	1.56e-26	67:A>G	67	1	1	0.110169	0.889831	0	0.110169	0	0.196064	0.0980322	10.0668	3.43023	0.964286	0	0	0	0	0	0	0	0	0	0	0	0	1	0	0	0	0	0	1	0	0	0	0	0	0	0	0	0
3047792|F|0-13:A>G-13:A>G	3047792	TGCAGGAGACGCCAACCCAAGAGCAGAAGGATGTGCCGAGATCGGAAGAGCGGTTCAGCAGGAATGCCG	TGCAGGAGACGCCAACCCAAGAGCAGAAGGATGTGCCG	chr4A	613333265	1	5.53e-11	13:A>G	13	1	1	0.220339	0.779661	0	0.220339	0	0.343579	0.17179	10.6317	8.8	0.994048	0	1	1	0	0	0	0	1	0	1	1	0	0	0	1	0	0	1	0	0	0	0	1	1	1	1	0	0
4362237|F|0-12:C>T-12:C>T	4362237	TGCAGGCGATTCCCGGGTTTCCCCCGCCGCGGCCAACTGCGACGACCGAGATCGGAAGAGCGGTTCAGC	TGCAGGCGATTCCCGGGTTTCCCCCGCCGCGGCCAACTGCGACGACCG	chr7D	66704937	1	1.29e-14	12:C>T	12	1	0.364407	1	0	0.635593	0.364407	0.463229	0	0.231614	3.34191	9.1032	0.964286	2	1	2	1	2	2	2	2	1	1	1	2	2	1	2	2	2	2	1	2	2	1	2	2	1	2	1	1
19758966|F|0-40:C>T-40:C>T	19758966	TGCAGGCATTCCTGGAGCAAGGGATACCTACCACGCCCCACATGCTCGTGGCCATGATGCCGAAGGTAC	TGCAGGCATTCCTGGAGCAAGGGATACCTACCACGCCCCACATGCTCGTGGCCATGATGCCGAAGGTAC	chr5A	458670718	1	1.21e-27	40:C>T	40	1	1	0.169492	0.830508	0	0.169492	0	0.281528	0.140764	8.20107	9.07393	1	1	0	1	0	0	0	0	0	0	0	0	0	0	0	0	0	0	0	0	1	0	0	0	0	0	0	0	0
3624534|F|0-61:A>G-61:A>G	3624534	TGCAGCGCCGTGGCCAACGCCATGGCCGTGCAGTACAACAAGGCGGCCGAGGGCGTGCTGAACGGCATG	TGCAGCGCCGTGGCCAACGCCATGGCCGTGCAGTACAACAAGGCGGCCGAGGGCGTGCTGAACGGCATG	chr5A	640307799	2	1.21e-27	61:A>G	61	1	1	0.118644	0.881356	0	0.118644	0	0.209135	0.104568	14.258	6.23333	0.988095	0	0	0	0	0	0	0	0	0	0	0	0	0	0	0	0	0	0	0	0	0	0	0	0	0	0	0	0
38189391|F|0-10:C>G-10:C>G	38189391	TGCAGGGCCGCCATGCCCAGCACGAACTCCGAGATCGGAAGAGCGGTTCAGCAGGAATGCCGAGACCGA	TGCAGGGCCGCCATGCCCAGCACGAACTCCG	chr3A	660435699	1	1.96e-07	10:C>G	10	1	1	0.338983	0.661017	0	0.338983	0	0.448147	0.224074	11.1326	8.20229	0.994048	0	0	0	0	1	0	0	0	1	0	0	1	1	0	0	0	1	0	0	1	0	0	0	0	0	0	0	0
36894828|F|0-34:T>G-34:T>G	36894828	TGCAGTCACCGTACACCGAGGCTCGCTACGGGTCTGTGCGCAAGGTGTTCATCGTCCTCAAGGACGACA	TGCAGTCACCGTACACCGAGGCTCGCTACGGGTCTGTGCGCAAGGTGTTCATCGTCCTCAAGGACGACA	chr4A	5200608	1	1.21e-27	34:T>G	34	1	0.991525	0.440678	0.559322	0.00847458	0.432203	0.0168055	0.492962	0.254884	8.36631	4.65354	0.982143	0	1	0	0	0	0	0	0	0	0	0	0	0	0	0	0	0	1	0	0	0	0	1	1	1	1	0	1
16357926|F|0-55:G>A-55:G>A	16357926	TGCAGGTCGTCCCGTGGGGCGACATGAGGTGGGCGTCCTTCAGTGCCTTCGGCGCGCCGACGGCCGACA	TGCAGGTCGTCCCGTGGGGCGACATGAGGTGGGCGTCCTTCAGTGCCTTCGGCGCGCCGACGGCCGACA	chr5A	664265259	3	1.21e-27	55:G>A	55	1	1	0.20339	0.79661	0	0.20339	0	0.324045	0.162022	22.4884	8.71937	1	0	0	0	0	0	0	1	0	0	0	0	0	0	0	0	1	0	0	0	0	1	0	0	0	0	0	0	0
3614806|F|0-46:C>G-46:C>G	3614806	TGCAGGTTCTGGTCGCGCTGGAAGCCCTTGTGGCACATCTCGCACACGAACCGAGATCGGAAGAGCGGT	TGCAGGTTCTGGTCGCGCTGGAAGCCCTTGTGGCACATCTCGCACACGAACCG	chrUn	295855369	1	2.68e-17	46:C>G	46	1	0.245763	1	0	0.754237	0.245763	0.370727	0	0.185363	12.5885	10.6572	0.994048	2	2	2	2	1	2	1	2	2	2	1	2	2	2	2	2	2	2	2	2	2	2	2	2	2	2	2	1
10523698|F|0-5:T>C-5:T>C	10523698	TGCAGTTGCCTGTAGGTATTTGTGCAGAAGCCCTTTTTGTCTGGTCAAAGTCTATGGATGGAAGCGTCG	TGCAGTTGCCTGTAGGTATTTGTGCAGAAGCCCTTTTTGTCTGGTCAAAGTCTATGGATGGAAGCGTCG	chr3A	606667462	1	1.21e-27	5:T>C	5	1	1	0.237288	0.762712	0	0.237288	0	0.361965	0.180982	15.1512	14.5039	1	0	0	1	0	0	0	0	0	1	0	0	0	0	0	0	0	1	1	0	0	0	0	0	0	0	0	0	0
10524318|F|0-9:A>G-9:A>G	10524318	TGCAGATGAACCCCACGGCGAAGCTCGGGGAGGTGATGTCGCGCCCGAGATCGGAAGAGCGGTTCAGCA	TGCAGATGAACCCCACGGCGAAGCTCGGGGAGGTGATGTCGCGCCCG	chr3A	17239705	1	4.65e-14	9:A>G	9	1	0.101695	1	0	0.898305	0.101695	0.182706	0	0.0913531	8.58846	20.5854	0.982143	2	2	2	1	2	1	2	1	2	2	2	2	2	2	2	2	2	2	2	1	2	2	2	2	2	2	2	2
16357704|F|0-14:C>T-14:C>T	16357704	TGCAGCTCCTTCTCCAGCCTCGTCAGATCCCAGCGCAGCCGAGATCGGAAGAGCGGTTCAGCAGGAATG	TGCAGCTCCTTCTCCAGCCTCGTCAGATCCCAGCGCAGCCG	chr6A	250246352	3	1.51e-12	14:C>T	14	1	1	0.177966	0.822034	0	0.177966	0	0.292588	0.146294	10.4697	9.02652	1	0	0	0	0	0	0	0	0	0	0	0	0	0	0	0	0	0	0	0	1	0	0	0	0	0	0	0	0
4212815|F|0-16:G>A-16:G>A	4212815	TGCAGCTCCTTCTCTAGCCTCGTCAAATCCCAGCGCAGCCGAGATCGGAAGAGCGGTTCAGCAGGAATG	TGCAGCTCCTTCTCTAGCCTCGTCAAATCCCAGCGCAGCCG	chr2A	142281034	2	1.51e-12	16:G>A	16	1	1	0.177966	0.822034	0	0.177966	0	0.292588	0.146294	17.6103	9.02652	1	0	0	0	0	0	0	0	0	0	0	0	0	0	0	0	0	0	0	0	1	0	0	0	0	0	0	0	0
11911979|F|0-53:G>C-53:G>C	11911979	TGCAGAGAGCAAAAAAACGGAGGGAGCGGAGGTCAGGTAGGAGATGGAGAGCAGAGGGAGGAGGAGAGG	TGCAGAGAGCAAAAAAACGGAGGGAGCGGAGGTCAGGTAGGAGATGGAGAGCAGAGGGAGGAGGAGAGG		0	0	999	53:G>C	53	1	1	0.262712	0.737288	0	0.262712	0	0.387389	0.193694	10.2634	9.15709	0.988095	1	0	1	1	0	0	0	0	0	0	0	0	0	0	0	0	0	0	0	0	0	0	1	1	1	1	0	0
19759408|F|0-17:T>C-17:T>C	19759408	TGCAGAGAGCAAAAAAATGGAGGGAGCGGAGGTCAGGTAGGAGATGGAGAGCACGGGGAGGAGGAGAGG	TGCAGAGAGCAAAAAAATGGAGGGAGCGGAGGTCAGGTAGGAGATGGAGAGCACGGGGAGGAGGAGAGG		0	0	999	17:T>C	17	1	1	0.262712	0.737288	0	0.262712	0	0.387389	0.193694	9.11833	9.15709	0.988095	1	0	1	1	0	0	0	0	0	0	0	0	0	0	0	0	0	0	0	0	0	0	1	1	1	1	0	0
8512670|F|0-32:C>G-32:C>G	8512670	TGCAGCGTGCGGAAGTCCTTGAGCGGCCGCGCCCGCGGGTGGTCGATATTGTTCCGAGATCGGAAGAGC	TGCAGCGTGCGGAAGTCCTTGAGCGGCCGCGCCCGCGGGTGGTCGATATTGTTCCG	chr5D	285839724	2	6.46e-19	32:C>G	32	1	0.177966	1	0	0.822034	0.177966	0.292588	0	0.146294	10.0438	8.86376	0.994048	1	2	2	2	2	2	2	2	2	2	2	2	2	2	2	2	2	2	2	1	2	2	1	1	1	1	1	2
8511135|F|0-29:T>C-29:T>C	8511135	TGCAGGAAGTCGCCCACGTTCACCACCAGTGCCCCGAGATCGGAAGAGCGGTTCAGCAGGAATGCCGAG	TGCAGGAAGTCGCCCACGTTCACCACCAGTGCCCCG	chr2A	15960588	2	2.72e-08	29:T>C	29	1	0.262712	0.983051	0.0169492	0.737288	0.245763	0.387389	0.0333238	0.210356	6.48347	9.49508	0.982143	2	2	2	2	2	2	2	2	2	1	1	2	2	1	2	2	2	2	1	2	2	2	2	2	2	2	2	2
19758673|F|0-19:G>T-19:G>T	19758673	TGCAGCTCAGGCGCCCGCGGTCGCTCCGAGATCGGAAGAGCGGTTCAGCAGGAATGCCGAGACCGATCT	TGCAGCTCAGGCGCCCGCGGTCGCTCCG		0	0	999	19:G>T	19	1	1	0.127119	0.872881	0	0.127119	0	0.221919	0.110959	22.1085	7.21509	0.988095	0	0	0	0	1	0	1	0	0	0	0	0	0	0	0	0	0	0	0	0	0	0	0	0	0	0	0	0
3612618|F|0-46:T>C-46:T>C	3612618	TGCAGGTCCCAGCGCAGCGTCCACGTGCTCGCCCATCCATGTCCGTTGCCGAGATCGGAAGAGCGGTTC	TGCAGGTCCCAGCGCAGCGTCCACGTGCTCGCCCATCCATGTCCGTTGCCG	chr5B	75251097	1	6.86e-18	46:T>C	46	1	1	0.288136	0.711864	0	0.288136	0	0.410227	0.205113	9.31523	4.864	0.975904	0	1	0	1	0	1	0	1	0	0	0	0	0	0	0	0	0	0	0	1	0	0	1	1	1	0	1	1
3045974|F|0-29:A>C-29:A>C	3045974	TGCAGACAGCCAATATTGCCAAAGCACACAGTCACTGAGTACGCCCGAGATCGGAAGAGCGGTTCAGCA	TGCAGACAGCCAATATTGCCAAAGCACACAGTCACTGAGTACGCCCG		0	0	999	29:A>C	29	1	0.381356	0.991525	0.00847458	0.618644	0.372881	0.471847	0.0168055	0.244326	11.3173	34.9252	1	2	2	2	2	2	1	2	2	2	2	2	2	2	2	2	1	2	2	1	2	2	2	2	2	2	2	2	2
8511425|F|0-23:G>A-23:G>A	8511425	TGCAGCCTCTTCAACCCGACGCCGTCGCTCTCCGCCATGGTCGTCAACCACTACAAGCTCCGCGGCAAC	TGCAGCCTCTTCAACCCGACGCCGTCGCTCTCCGCCATGGTCGTCAACCACTACAAGCTCCGCGGCAAC	chr6D	36222671	1	2.61e-24	23:G>A	23	1	0.347458	1	0	0.652542	0.347458	0.453462	0	0.226731	8.30078	9.92527	0.988095	1	2	2	2	2	2	2	2	2	1	1	1	1	1	1	2	1	1	1	2	2	1	2	2	2	2	2	2
3617429|F|0-10:G>C-10:G>C	3617429	TGCAGGCCCTGCTCGCGCACCTGTGGCGTGCGGTGTGCCGAGATCGGAAGAGCGGTTCAGCAGGAATGC	TGCAGGCCCTGCTCGCGCACCTGTGGCGTGCGGTGTGCCG	chr2D	572405091	1	5.05e-12	10:G>C	10	1	1	0.262712	0.737288	0	0.262712	0	0.387389	0.193694	11.4274	5.36965	0.988095	0	1	0	0	1	1	0	1	0	1	1	0	0	1	0	0	0	0	0	0	1	0	0	0	0	0	1	0
4369220|F|0-17:G>A-17:G>A	4369220	TGCAGAGCAAGAAATCCGTGGTCAGGGCGCTCTACAACCTGAGCCTCACCAACCAGGCCACCGAGATCG	TGCAGAGCAAGAAATCCGTGGTCAGGGCGCTCTACAACCTGAGCCTCACCAACCAGGCCACCG	chr2B	763449358	1	2.23e-24	17:G>A	17	1	0.991525	0.169492	0.830508	0.00847458	0.161017	0.0168055	0.281528	0.149167	17.1934	8.82787	0.994048	1	0	0	0	1	0	0	1	0	0	0	0	0	0	0	0	0	0	0	0	0	0	0	0	0	0	0	0
4343949|F|0-20:C>A-20:C>A	4343949	TGCAGCAGCAGCTTCGAGGCCAGGGTCTTCGAGCTCGCGCGCGCCTCCAACCCGAGATCGGAAGAGCGG	TGCAGCAGCAGCTTCGAGGCCAGGGTCTTCGAGCTCGCGCGCGCCTCCAACCCG	chr5D	513663226	1	1.67e-19	20:C>A	20	1	1	0.254237	0.745763	0	0.254237	0	0.379201	0.189601	13.1601	5.46721	0.958333	0	0	0	0	0	0	1	0	1	0	0	0	0	0	0	1	0	0	1	1	1	0	0	0	0	0	0	0
10516743|F|0-11:G>A-11:G>A	10516743	TGCAGGTTCGGGCAAATTTCGTGCATGACCGAGATCGGAAGAGCGGTTCAGCAGGAATGCCGAGACCGA	TGCAGGTTCGGGCAAATTTCGTGCATGACCG	chr5B	659521734	1	1.96e-07	11:G>A	11	1	1	0.262712	0.737288	0	0.262712	0	0.387389	0.193694	9.60409	7.68	0.97619	0	0	0	0	1	0	0	0	1	0	0	0	0	0	0	0	0	0	1	0	0	0	0	0	0	0	0	0
19759669|F|0-16:T>G-16:T>G	19759669	TGCAGGTTCTGGTCCCTCTGGAAGCCCTTGCCGCACACCTCGCACACGAACCGAGATCGGAAGAGCGGT	TGCAGGTTCTGGTCCCTCTGGAAGCCCTTGCCGCACACCTCGCACACGAACCG	chr2D	149683776	1	5.77e-19	16:T>G	16	1	1	0.228814	0.771186	0	0.228814	0	0.352916	0.176458	38.8087	12.9091	1	0	0	0	0	1	0	1	0	0	0	0	0	0	0	0	0	0	0	0	0	0	0	0	0	0	0	0	1
3614806|F|0-35:G>C-35:G>C	3614806	TGCAGGTTCTGGTCGCGCTGGAAGCCCTTGTGGCAGATCTCGCACACGAACCGAGATCGGAAGAGCGGT	TGCAGGTTCTGGTCGCGCTGGAAGCCCTTGTGGCAGATCTCGCACACGAACCG	chrUn	295855369	1	5.77e-19	35:G>C	35	1	1	0.228814	0.771186	0	0.228814	0	0.352916	0.176458	47.0294	12.9091	1	0	0	0	0	1	0	1	0	0	0	0	0	0	0	0	0	0	0	0	0	0	0	0	0	0	0	0	1
4564766|F|0-11:G>A-11:G>A	4564766	TGCAGCCTGTCGTTCTCCTCCATCAGCAGCTTGTTCATCGCAGACAGCTTCCGAGATCGGAAGAGCGGT	TGCAGCCTGTCGTTCTCCTCCATCAGCAGCTTGTTCATCGCAGACAGCTTCCG	chr5D	454415439	2	5.77e-19	11:G>A	11	1	1	0.338983	0.661017	0	0.338983	0	0.448147	0.224074	42.4724	13.3658	0.994048	0	1	0	1	1	0	0	1	0	0	0	0	0	0	0	1	0	0	1	1	1	0	0	0	0	0	0	0
4208880|F|0-17:C>A-17:C>A	4208880	TGCAGGACAAGTACAAGCAGGCGAGGCTGGCCCTCGGCGACGTAACTCCGAGATCGGAAGAGCGGTTCA	TGCAGGACAAGTACAAGCAGGCGAGGCTGGCCCTCGGCGACGTAACTCCG	chr1D	37203758	1	2.36e-17	17:C>A	17	1	0.177966	0.847458	0.152542	0.822034	0.0254237	0.292588	0.258546	0.275567	10.432	12.1915	1	2	2	2	2	2	2	0	2	2	2	2	2	2	2	2	2	2	2	2	2	2	2	2	2	2	2	2	2
8538245|F|0-8:G>A-8:G>A	8538245	TGCAGGCAGGCGGCCACGAAACTCCGAGATCGGAAGAGCGGTTCAGCAGGAATGCCGAGACCGATCTCG	TGCAGGCAGGCGGCCACGAAACTCCG		0	0	999	8:G>A	8	1	0.254237	1	0	0.745763	0.254237	0.379201	0	0.189601	26.6878	16.8826	1	2	2	2	1	2	2	2	2	2	1	1	2	2	1	2	2	2	2	1	2	2	1	2	2	2	2	2	2
8538064|F|0-5:G>A-5:G>A	8538064	TGCAGGTAACCGAGGCCTCGAGCGCACTGGTCGTGTACGAAGACTGGGACGACGCCGAGATCGGAAGAG	TGCAGGTAACCGAGGCCTCGAGCGCACTGGTCGTGTACGAAGACTGGGACGACGCCG	chr3A	620760256	1	4e-21	5:G>A	5	1	1	0.305085	0.694915	0	0.305085	0	0.424016	0.212008	13.9182	12.1818	0.994048	0	0	0	0	0	0	0	0	0	0	0	0	0	0	0	0	0	0	0	0	0	0	0	0	0	0	0	0
4546241|F|0-19:C>T-19:C>T	4546241	TGCAGCAGGCGGAGCCAGCCATCCTCGCCGCCACCGAGATCGGAAGAGCGGTTCAGCAGGAATGCCGAG	TGCAGCAGGCGGAGCCAGCCATCCTCGCCGCCACCG	chr5D	205995905	1	5.85e-10	19:C>T	19	1	1	0.211864	0.788136	0	0.211864	0	0.333956	0.166978	10.0945	3.09877	0.970238	0	0	0	0	0	0	1	0	0	0	0	0	0	0	0	0	0	0	0	1	0	0	1	1	1	1	1	1
8510951|F|0-9:G>A-9:G>A	8510951	TGCAGAAAGGATCAACAATCAGCAGGCCGTTCGATTACTTCCCCGAGATCGGAAGAGCGGTTCAGCAGG	TGCAGAAAGGATCAACAATCAGCAGGCCGTTCGATTACTTCCCCG	chr4B	444842198	1	2.52e-11	9:G>A	9	1	0.864407	0.186441	0.813559	0.135593	0.0508475	0.234415	0.303361	0.268888	11.308	9.90698	0.994048	0	0	0	0	1	0	0	0	0	0	0	0	0	0	0	0	0	0	0	0	0	0	0	0	0	0	0	0
3618414|F|0-64:A>G-64:A>G	3618414	TGCAGTGACCTGTACAATTGTAGGGTTACCGTATGGATGTGGATAGAGCCATGTTGTGATTGGAAAAAT	TGCAGTGACCTGTACAATTGTAGGGTTACCGTATGGATGTGGATAGAGCCATGTTGTGATTGGAAAAAT		0	0	999	64:A>G	64	1	0.211864	0.855932	0.144068	0.788136	0.0677966	0.333956	0.246625	0.29029	11.8203	8.90727	0.994048	2	1	2	2	2	2	2	2	2	2	2	2	2	0	2	2	2	2	0	2	2	2	2	2	2	2	2	2
36894176|F|0-34:A>G-34:A>G	36894176	TGCAGGTCGGCAGCTCCGTCGTTGTTGTGGTGGTATAGATGGCTCCGAGATCGGAAGAGCGGTTCAGCA	TGCAGGTCGGCAGCTCCGTCGTTGTTGTGGTGGTATAGATGGCTCCG	chr2A	475570498	2	2.16e-12	34:A>G	34	1	1	0.161017	0.838983	0	0.161017	0	0.270181	0.13509	10.121	7.74603	1	0	0	0	0	0	0	0	0	0	0	0	0	0	0	0	0	0	0	0	0	0	0	0	0	0	0	0	0
4212142|F|0-29:G>A-29:G>A	4212142	TGCAGGCAGTACTCGAGGTTCCACAGCACGTCGCCCATGGACGGCCGAGATCGGAAGAGCGGTTCAGCA	TGCAGGCAGTACTCGAGGTTCCACAGCACGTCGCCCATGGACGGCCG	chr5A	678082368	2	9.99e-16	29:G>A	29	1	1	0.127119	0.872881	0	0.127119	0	0.221919	0.110959	16.5619	7.45417	0.988095	0	0	0	0	1	0	0	0	0	1	0	0	0	1	1	0	1	1	0	0	0	1	0	0	0	0	1	0
4212142|F|0-17:G>A-17:G>A	4212142	TGCAGGCAGTACTCCAGGTTCCACAGCACGTCGCCCATGGACGGCCGAGATCGGAAGAGCGGTTCAGCA	TGCAGGCAGTACTCCAGGTTCCACAGCACGTCGCCCATGGACGGCCG	chr4B	654126235	3	9.99e-16	17:G>A	17	1	1	0.245763	0.754237	0	0.245763	0	0.370727	0.185363	30.3648	8.96581	0.97619	1	0	1	0	0	0	0	0	0	1	0	0	0	0	0	0	1	0	0	0	0	0	0	0	1	0	0	0
8538512|F|0-14:C>A-14:C>A	8538512	TGCAGGTTTGGCATCCGTGGGTTGAAGTGGCGATGAGGGGTCTGGATTGGAGGTGGCGACGGTGGGAGC	TGCAGGTTTGGCATCCGTGGGTTGAAGTGGCGATGAGGGGTCTGGATTGGAGGTGGCGACGGTGGGAGC	chr5B	479629473	1	1.21e-27	14:C>A	14	1	0.923729	0.110169	0.889831	0.0762712	0.0338983	0.140908	0.196064	0.168486	9.59923	5.85039	0.994048	0	1	0	0	2	0	0	0	0	0	0	0	0	0	0	0	0	0	0	0	0	0	0	0	0	0	0	0
4551589|F|0-35:A>G-35:A>G	4551589	TGCAGGTAATCGGTCACCTCGAAATTGAGCGTCCTAGTCTGCTCCCAGACCGTGGCAGGTGACGTGATC	TGCAGGTAATCGGTCACCTCGAAATTGAGCGTCCTAGTCTGCTCCCAGACCGTGGCAGGTGACGTGATC	chr2A	714529009	1	1.21e-27	35:A>G	35	1	1	0.262712	0.737288	0	0.262712	0	0.387389	0.193694	11.6432	11.2361	1	1	0	1	0	0	0	0	0	0	1	0	0	0	0	0	0	1	0	0	1	0	0	0	0	0	0	0	0
8512670|F|0-47:A>G-47:A>G	8512670	TGCAGCGTGCGGAAGTCCTTGAGCGGCCGCGCCCGCGGGTGGTCGATATTGTTCCGAGATCGGAAGAGC	TGCAGCGTGCGGAAGTCCTTGAGCGGCCGCGCCCGCGGGTGGTCGATATTGTTCCG	chr5D	285839724	2	6.46e-19	47:A>G	47	1	0.152542	1	0	0.847458	0.152542	0.258546	0	0.129273	10.7009	16.7881	1	1	2	2	2	2	2	2	2	2	2	2	2	2	2	2	2	2	2	2	1	2	2	1	1	1	1	1	2
3607583|F|0-31:C>G-31:C>G	3607583	TGCAGATGTACGCCCGCTGCGCGGACACCGCCTATGCTCGCAGGGTGTTCGACGCGATGCCCCACAGGG	TGCAGATGTACGCCCGCTGCGCGGACACCGCCTATGCTCGCAGGGTGTTCGACGCGATGCCCCACAGGG	chr1D	292527043	1	5.65e-21	31:C>G	31	1	0.220339	1	0	0.779661	0.220339	0.343579	0	0.17179	6.11203	6.56011	0.993976	2	2	2	2	2	1	2	2	2	2	2	2	2	2	2	2	2	2	1	2	2	2	2	2	1	2	2	2
11911745|F|0-21:G>T-21:G>T	11911745	TGCAGCGAGGGGAGCGAGGTCGCTGGGGCAGAGGGTGCCGAGATCGGAAGAGCGGTTCAGCAGGAATGC	TGCAGCGAGGGGAGCGAGGTCGCTGGGGCAGAGGGTGCCG	chr7B	45212705	2	5.05e-12	21:G>T	21	1	1	0.161017	0.838983	0	0.161017	0	0.270181	0.13509	7.33452	5.48305	0.987805	0	1	0	0	0	0	0	0	0	0	0	0	0	0	0	0	0	0	0	0	0	0	0	0	0	0	0	0
16358651|F|0-45:C>A-45:C>A	16358651	TGCAGCAACTGGAGGTCGATGGCGGAGCAGCAGCAAGACGAAGAGCTCGGCGGTCTGGACTCGCCGAGA	TGCAGCAACTGGAGGTCGATGGCGGAGCAGCAGCAAGACGAAGAGCTCGGCGGTCTGGACTCGCCGAGA	chr6A	111692361	4	5.61e-26	45:C>A	45	1	0.991525	0.245763	0.754237	0.00847458	0.237288	0.0168055	0.370727	0.193766	16.213	11.2137	1	1	1	1	1	0	1	0	1	0	0	1	0	1	1	1	1	1	0	1	1	0	1	0	0	0	0	0	0
4348416|F|0-7:G>C-7:G>C	4348416	TGCAGTCGAAGAAAGTGTGCGTGGTGGGCGGCGGCATGGCCGAGATCGGAAGAGCGGTTCAGCAGGAAT	TGCAGTCGAAGAAAGTGTGCGTGGTGGGCGGCGGCATGGCCG	chr5B	480170803	1	4.51e-13	7:G>C	7	1	0.923729	0.110169	0.889831	0.0762712	0.0338983	0.140908	0.196064	0.168486	9.9527	7.70079	1	0	1	0	0	2	0	0	0	0	0	0	0	0	0	0	0	0	0	0	0	0	0	0	0	0	0	0	0
4348325|F|0-37:G>A-37:G>A	4348325	TGCAGCTTCGGCAGGTAGTCGCGCACGCACCCGATCCGCGGCCCGACGCCGAGATCGGAAGAGCGGTTC	TGCAGCTTCGGCAGGTAGTCGCGCACGCACCCGATCCGCGGCCCGACGCCG	chr7A	105211903	1	6.86e-18	37:G>A	37	1	1	0.161017	0.838983	0	0.161017	0	0.270181	0.13509	13.4057	6.06276	0.994048	0	1	0	0	0	0	0	0	1	0	0	0	0	0	0	0	0	0	0	0	0	0	0	0	0	0	0	0
8539121|F|0-7:A>G-7:A>G	8539121	TGCAGCAACTCTTCCACCTCCACGACGCCGAGATCGGAAGAGCGGTTCAGCAGGAATGCCGAGACCGAT	TGCAGCAACTCTTCCACCTCCACGACGCCG		0	0	999	7:A>G	7	1	0.271186	1	0	0.728814	0.271186	0.395289	0	0.197644	9.19583	18.7936	1	2	2	2	2	2	2	2	2	1	2	2	2	1	1	2	2	2	2	1	2	2	1	2	2	2	2	2	2
8512351|F|0-53:A>T-53:A>T	8512351	TGCAGCCTGAGCAGCACGTCCAGCAGGTCCTCATCGTCGGTGCTGCATGCGCCATGACCGAGATCGGAA	TGCAGCCTGAGCAGCACGTCCAGCAGGTCCTCATCGTCGGTGCTGCATGCGCCATGACCG	chr2A	551722301	1	9.48e-23	53:A>T	53	1	0.915254	0.0932203	0.90678	0.0847458	0.00847458	0.155128	0.169061	0.162094	9.29175	8.45385	1	0	0	0	0	0	0	0	0	0	0	0	0	0	0	0	0	0	0	0	0	0	0	1	2	2	2	0	2
8512093|F|0-6:T>C-6:T>C	8512093	TGCAGCTTGTCAAACTCGTCATCCAGCCTCCGAGATCGGAAGAGCGGTTCAGCAGGAATGCCGAGACCG	TGCAGCTTGTCAAACTCGTCATCCAGCCTCCG	chr5B	631549559	1	6.53e-08	6:T>C	6	1	1	0.279661	0.720339	0	0.279661	0	0.402901	0.201451	11.9822	10.9181	0.994048	1	0	0	1	1	0	0	1	0	0	0	0	0	0	0	0	0	0	0	1	0	0	1	1	1	1	1	1
4370959|F|0-46:C>T-46:C>T	4370959	TGCAGAGGTCCACGGTGGAGGTGGTCGGGCACAAGGCGCACGGAGCCGTGCCGCAGCCGAGATCGGAAG	TGCAGAGGTCCACGGTGGAGGTGGTCGGGCACAAGGCGCACGGAGCCGTGCCGCAGCCG	chr5A	558963959	1	3.3e-22	46:C>T	46	1	1	0.279661	0.720339	0	0.279661	0	0.402901	0.201451	12.9394	6.33333	0.993976	1	0	0	0	0	0	0	0	0	0	0	0	0	0	0	0	0	0	0	0	0	0	0	0	0	0	0	0
10518347|F|0-59:A>G-59:A>G	10518347	TGCAGGTACGCACCAGCTCCAGGATCGCCATTCCGCTCGGCAATTTCTTGATTTGCTCAAAGAGAAAAT	TGCAGGTACGCACCAGCTCCAGGATCGCCATTCCGCTCGGCAATTTCTTGATTTGCTCAAAGAGAAAAT	chr4A	617850054	1	1.21e-27	59:A>G	59	1	1	0.279661	0.720339	0	0.279661	0	0.402901	0.201451	10.8826	7.96996	1	1	0	0	0	1	1	0	1	0	0	0	0	0	0	0	0	0	0	0	0	0	0	1	0	0	0	1	1
16312569|F|0-9:G>A-9:G>A	16312569	TGCAGGCTGGCGCATTTCCCGAGCTCCGAGATCGGAAGAGCGGTTCAGCAGGAATGCCGAGACCGATCT	TGCAGGCTGGCGCATTTCCCGAGCTCCG		0	0	999	9:G>A	9	1	1	0.161017	0.838983	0	0.161017	0	0.270181	0.13509	24.0418	11.9651	0.994048	1	0	0	0	1	0	0	1	0	0	0	0	0	0	0	0	0	0	0	0	0	0	0	0	0	0	0	0
16358533|F|0-11:C>G-11:C>G	16358533	TGCAGCCACGCCACCTGCTCGGCGTACTTCTCCGAGATCGGAAGAGCGGTTCAGCAGGAATGCCGAGAC	TGCAGCCACGCCACCTGCTCGGCGTACTTCTCCG	chr5A	622392981	1	6.73e-09	11:C>G	11	1	1	0.127119	0.872881	0	0.127119	0	0.221919	0.110959	12.4858	11.6453	0.994048	0	0	0	0	0	0	0	0	1	0	0	0	0	0	0	0	0	0	0	0	0	0	0	0	0	0	0	0
38189950|F|0-38:A>G-38:A>G	38189950	TGCAGCTTCACGCAGGGGTTCTCCGCCGACAGCCTTCCAAGCATGAGGTTGCGCGCGCCGATCTCGACG	TGCAGCTTCACGCAGGGGTTCTCCGCCGACAGCCTTCCAAGCATGAGGTTGCGCGCGCCGATCTCGACG	chr7B	600479439	1	1.21e-27	38:A>G	38	1	1	0.144068	0.855932	0	0.144068	0	0.246625	0.123312	9.16118	7.43043	0.994048	0	0	0	0	0	0	0	0	0	0	0	0	0	0	0	0	0	0	0	0	0	0	1	1	1	1	0	1
3042993|F|0-31:G>A-31:G>A	3042993	TGCAGTTTTCTAACACCACGAACTGAAAACCGTCGTCCGAGATCGGAAGAGCGGTTCAGCAGGAATGCC	TGCAGTTTTCTAACACCACGAACTGAAAACCGTCGTCCG	chr5A	619100632	1	1.68e-11	31:G>A	31	1	1	0.228814	0.771186	0	0.228814	0	0.352916	0.176458	17.7711	15.9181	0.993976	0	0	0	0	0	0	0	0	0	1	0	0	0	0	0	0	0	0	0	0	0	0	1	1	1	0	0	0
10524142|F|0-25:T>C-25:T>C	10524142	TGCAGGGGAGCGGCGGCTCGTCGCTTCATGGCCCGAGATCGGAAGAGCGGTTCAGCAGGAATGCCGAGA	TGCAGGGGAGCGGCGGCTCGTCGCTTCATGGCCCG	chr5D	494033819	1	2.11e-09	25:T>C	25	1	0.211864	1	0	0.788136	0.211864	0.333956	0	0.166978	8.16596	15.6005	0.97619	2	2	2	2	2	2	2	2	2	2	2	2	2	2	2	2	2	2	2	2	2	2	1	1	1	2	2	2
8519647|F|0-16:T>C-16:T>C	8519647	TGCAGCAGCGCACAGTTCCCCTGGCCCCGAGATCGGAAGAGCGGTTCAGCAGGAATGCCGAGACCGATC	TGCAGCAGCGCACAGTTCCCCTGGCCCCG		0	0	999	16:T>C	16	1	0.127119	1	0	0.872881	0.127119	0.221919	0	0.110959	5.90265	10.7335	0.982143	2	2	2	1	2	2	2	2	2	2	2	2	2	2	2	2	2	2	2	2	2	2	1	1	1	1	1	1
14478525|F|0-12:G>A-12:G>A	14478525	TGCAGAAACTTGGAAGCGACTTAAGCCGAGATCGGAAGAGCGGTTCAGCAGGAATGCCGAGACCGATCT	TGCAGAAACTTGGAAGCGACTTAAGCCG		0	0	999	12:G>A	12	1	1	0.245763	0.754237	0	0.245763	0	0.370727	0.185363	21.8842	13.8692	1	0	0	0	0	0	0	1	0	1	0	1	0	0	0	0	1	1	0	0	0	0	0	0	0	0	0	0	0
4210589|F|0-47:G>T-47:G>T	4210589	TGCAGGCTCTGGCGCGACGTCGTCGACGAGCGTACCACGGAGATGCAGAGCCGTGCCACGGTCCTCCTT	TGCAGGCTCTGGCGCGACGTCGTCGACGAGCGTACCACGGAGATGCAGAGCCGTGCCACGGTCCTCCTT	chr5D	410346812	1	5.61e-26	47:G>T	47	1	0.889831	0.135593	0.864407	0.110169	0.0254237	0.196064	0.234415	0.21524	10.5352	9.61905	0.994048	0	2	0	0	2	0	0	0	0	0	0	0	0	0	0	0	0	0	0	0	0	0	0	0	0	0	0	0
19759481|F|0-14:G>C-14:G>C	19759481	TGCAGTTTTGGTCTGGAGATCGAGATCGACGACGCTTTCAAACCCTGCAAGTAGTGCCGAGATCGGAAG	TGCAGTTTTGGTCTGGAGATCGAGATCGACGACGCTTTCAAACCCTGCAAGTAGTGCCG	chr5A	664849331	1	3.3e-22	14:G>C	14	1	1	0.169492	0.830508	0	0.169492	0	0.281528	0.140764	11.7464	11.7124	0.994048	1	0	1	0	0	0	0	0	0	0	0	0	0	0	0	0	0	0	0	0	0	0	1	1	1	0	0	1
4368004|F|0-31:C>T-31:C>T	4368004	TGCAGCTCTGTACTTGATCTTCATTTCCATACTGGCTGGATTCTGGGGCCAGTGCTTGGTCCGAGATCG	TGCAGCTCTGTACTTGATCTTCATTTCCATACTGGCTGGATTCTGGGGCCAGTGCTTGGTCCG	chr4A	570266778	1	2.23e-24	31:C>T	31	1	1	0.330508	0.669492	0	0.330508	0	0.442545	0.221273	14.6957	9.30901	1	0	1	1	1	1	0	1	0	1	0	0	0	0	1	0	0	0	0	1	0	0	1	0	0	0	0	1	1
3616848|F|0-6:G>A-6:G>A	3616848	TGCAGCGCACCACCGTCCGCCTGCTCAACCCATTCACCGAGATCGGAAGAGCGGTTCAGCAGGAATGCC	TGCAGCGCACCACCGTCCGCCTGCTCAACCCATTCACCG	chr3B	736466595	2	1.68e-11	6:G>A	6	1	1	0.288136	0.711864	0	0.288136	0	0.410227	0.205113	9.02317	6.26293	0.988095	0	0	0	0	0	0	1	0	0	0	0	0	0	0	0	0	0	0	1	0	0	0	0	0	0	0	0	0
11912436|F|0-28:A>G-28:A>G	11912436	TGCAGGTGCTGCGCATGGTCGGCTTCGCAAGGGAGTTCGGCAGGTTCGCCGACGTCGCCGTCGTGCTGG	TGCAGGTGCTGCGCATGGTCGGCTTCGCAAGGGAGTTCGGCAGGTTCGCCGACGTCGCCGTCGTGCTGG	chr1A	73355450	1	1.21e-27	28:A>G	28	1	1	0.169492	0.830508	0	0.169492	0	0.281528	0.140764	7.87533	6.2511	1	0	0	0	0	0	0	0	0	0	0	0	0	0	0	0	0	0	0	1	0	0	0	0	0	0	0	0	0
3606739|F|0-6:T>C-6:T>C	3606739	TGCAGCTTGGCAGTCATGGCCACAGATGTCTCAAGCGCCCGAGATCGGAAGAGCGGTTCAGCAGGAATG	TGCAGCTTGGCAGTCATGGCCACAGATGTCTCAAGCGCCCG	chr7B	626044132	1	1.51e-12	6:T>C	6	1	1	0.381356	0.618644	0	0.381356	0	0.471847	0.235924	23.4884	9.31602	0.97619	0	0	0	1	1	1	1	1	0	1	1	0	0	1	0	1	0	0	0	0	0	1	1	0	0	0	1	0
4551297|F|0-40:G>C-40:G>C	4551297	TGCAGCCCAGCCTTGGAGCTCCTGGACGTCGCCTTCTTGGGCGCGCCGAGATCGGAAGAGCGGTTCAGC	TGCAGCCCAGCCTTGGAGCTCCTGGACGTCGCCTTCTTGGGCGCGCCG	chr2B	243830702	1	1.29e-14	40:G>C	40	1	0.169492	0.872881	0.127119	0.830508	0.0423729	0.281528	0.221919	0.251724	9.16071	9.23773	1	2	2	2	2	2	2	0	2	2	2	2	0	2	2	2	0	0	2	1	2	2	2	2	2	2	2	2	2
4565933|F|0-44:T>A-44:T>A	4565933	TGCAGACCATCAACGGCCCCAACTCCGACTTCCCCGTCTACTCGTCGGAGCTCAAGAAGGTCAAGGGCA	TGCAGACCATCAACGGCCCCAACTCCGACTTCCCCGTCTACTCGTCGGAGCTCAAGAAGGTCAAGGGCA	chr1B	531535366	1	1.21e-27	44:T>A	44	1	1	0.135593	0.864407	0	0.135593	0	0.234415	0.117208	13.6388	6.28571	1	0	0	0	0	0	1	0	0	0	0	0	0	0	0	0	0	0	0	0	0	0	0	0	0	0	0	0	0
8512829|F|0-9:A>G-9:A>G	8512829	TGCAGGCGCATTAGCTGGGCCGAGATCGGAAGAGCGGTTCAGCAGGAATGCCGAGACCGATCTCGTATG	TGCAGGCGCATTAGCTGGGCCG		0	0	999	9:A>G	9	1	0.288136	1	0	0.711864	0.288136	0.410227	0	0.205113	5.34649	15.9929	0.993976	2	1	2	2	2	2	2	2	2	2	2	2	2	2	2	2	2	2	1	2	2	2	1	1	1	1	1	1
11912799|F|0-5:C>T-5:C>T	11912799	TGCAGCCCTTCGGTGAGATCCCGAGATCGGAAGAGCGGTTCAGCAGGAATGCCGAGACCGATCTCGTAT	TGCAGCCCTTCGGTGAGATCCCG		0	0	999	5:C>T	5	1	0.991525	0.262712	0.737288	0.00847458	0.254237	0.0168055	0.387389	0.202097	21.3886	6.37727	0.97619	1	1	1	1	1	0	0	1	1	1	0	0	0	0	0	0	0	0	0	0	0	0	0	0	0	0	0	0
16356378|F|0-23:C>A-23:C>A	16356378	TGCAGTACATGCAGTTTTGGTGCCGAGAGAGCGGCGGCGACGAGGACCCGAGATCGGAAGAGCGGTTCA	TGCAGTACATGCAGTTTTGGTGCCGAGAGAGCGGCGGCGACGAGGACCCG	chr2A	679964933	1	2.36e-17	23:C>A	23	1	1	0.254237	0.745763	0	0.254237	0	0.379201	0.189601	13.653	12.3982	0.994048	1	0	0	0	1	1	0	1	0	0	0	0	0	0	0	0	0	0	0	1	0	0	1	1	1	1	1	1
4564454|F|0-26:G>A-26:G>A	4564454	TGCAGATCCTTGGGGTCCTTGCCGTCGACGGTGCAGCCGACGCTGACGCAGGTGCCGAGGATCTCCTTG	TGCAGATCCTTGGGGTCCTTGCCGTCGACGGTGCAGCCGACGCTGACGCAGGTGCCGAGGATCTCCTTG	chr6A	494478355	1	1.21e-27	26:G>A	26	1	1	0.169492	0.830508	0	0.169492	0	0.281528	0.140764	21.0943	5.72961	0.994048	0	0	0	1	0	0	0	0	1	0	0	0	0	0	0	0	0	0	0	0	0	0	0	0	0	0	0	0
8538279|F|0-31:C>T-31:C>T	8538279	TGCAGGGCTTCCTGGTCTTCAACGCCGTCGGCGGTGGAACCGAGATCGGAAGAGCGGTTCAGCAGGAAT	TGCAGGGCTTCCTGGTCTTCAACGCCGTCGGCGGTGGAACCG	chr5D	479878339	1	4.51e-13	31:C>T	31	1	1	0.20339	0.79661	0	0.20339	0	0.324045	0.162022	12.6655	10.8661	0.994048	0	0	0	0	0	0	0	0	0	0	0	0	0	0	0	0	0	0	0	0	0	0	0	0	0	0	0	0
3607083|F|0-28:T>C-28:T>C	3607083	TGCAGGGCTTCCTGGTCTTCAACGCCGTTGGTGGTGGAACCGAGATCGGAAGAGCGGTTCAGCAGGAAT	TGCAGGGCTTCCTGGTCTTCAACGCCGTTGGTGGTGGAACCG	chr5A	598518924	1	4.51e-13	28:T>C	28	1	1	0.194915	0.805085	0	0.194915	0	0.313847	0.156923	12.6201	10.955	0.994048	0	0	0	0	0	0	0	0	0	0	0	0	0	0	0	0	0	0	0	0	0	0	0	0	0	0	0	0
4564691|F|0-19:C>T-19:C>T	4564691	TGCAGGAGCTGGACCACTTCACCTTCACGCCCAACTCCTCCCACCTCTTCTCCCAGAAGTACCTCCTCA	TGCAGGAGCTGGACCACTTCACCTTCACGCCCAACTCCTCCCACCTCTTCTCCCAGAAGTACCTCCTCA	chr7D	605830423	5	1.21e-27	19:C>T	19	1	1	0.330508	0.669492	0	0.330508	0	0.442545	0.221273	11.7799	4.87783	0.981928	0	0	0	1	0	1	0	0	0	0	1	1	0	0	1	0	1	0	1	0	0	1	0	0	0	0	0	0
14477262|F|0-5:G>A-5:G>A	14477262	TGCAGGGGCGACAGGGCTGCGTAGTTGATGGCAGCATGCATGGTGTGGCGGCTCACGGCTCCCGCCGAG	TGCAGGGGCGACAGGGCTGCGTAGTTGATGGCAGCATGCATGGTGTGGCGGCTCACGGCTCCCGCCGAG	chr4B	413875902	1	7.26e-25	5:G>A	5	1	0.898305	0.118644	0.881356	0.101695	0.0169492	0.182706	0.209135	0.195921	7.6408	6.5614	1	0	0	0	0	0	0	0	0	0	0	0	0	0	0	0	0	0	0	0	0	0	0	0	0	0	0	0	0
4367851|F|0-5:C>G-5:C>G	4367851	TGCAGCGCAACGGGTGTCAGTCCTTCTGGGCACCATCCGAGATCGGAAGAGCGGTTCAGCAGGAATGCC	TGCAGCGCAACGGGTGTCAGTCCTTCTGGGCACCATCCG	chr7D	614296840	1	1.68e-11	5:C>G	5	1	1	0.29661	0.70339	0	0.29661	0	0.417265	0.208633	17.9021	11.2273	0.994048	1	1	0	1	1	1	0	1	1	0	0	1	1	1	1	0	0	0	1	1	0	1	0	0	0	0	0	0
4564412|F|0-13:A>C-13:A>C	4564412	TGCAGCAGCAACAACTCCTTGGCAGCTCGTCAGGAGGCGCCGAGATCGGAAGAGCGGTTCAGCAGGAAT	TGCAGCAGCAACAACTCCTTGGCAGCTCGTCAGGAGGCGCCG	chr5A	60524280	1	4.51e-13	13:A>C	13	1	1	0.177966	0.822034	0	0.177966	0	0.292588	0.146294	10.4167	5.819	0.982143	0	0	0	0	1	0	0	0	0	0	0	1	0	0	1	0	0	0	0	0	0	1	0	0	0	0	0	1
3607449|F|0-46:C>T-46:C>T	3607449	TGCAGCAACCGAACAGGCCATGTCATCAAGCTTCACCTTCGCAATACGTTTCCGAGATCGGAAGAGCGG	TGCAGCAACCGAACAGGCCATGTCATCAAGCTTCACCTTCGCAATACGTTTCCG	chr5B	20814048	3	1.67e-19	46:C>T	46	1	1	0.237288	0.762712	0	0.237288	0	0.361965	0.180982	15.6995	14.3173	0.994048	1	1	1	1	1	0	0	1	1	0	0	0	0	0	0	0	0	0	0	0	0	0	0	0	0	0	0	0
8511647|F|0-26:A>G-26:A>G	8511647	TGCAGCAGCGGGCACGGCGGGTAGTGATTCACCCGAGATCGGAAGAGCGGTTCAGCAGGAATGCCGAGA	TGCAGCAGCGGGCACGGCGGGTAGTGATTCACCCG	chr1A	521877775	1	2.11e-09	26:A>G	26	1	1	0.338983	0.661017	0	0.338983	0	0.448147	0.224074	11.9866	10.9955	0.994048	1	0	0	1	1	0	0	1	0	0	0	0	1	0	0	0	0	0	0	0	0	0	0	0	0	0	0	0
38189771|F|0-21:A>C-21:A>C	38189771	TGCAGTTTAACAGGCTCAAAGAATTTCTGATATCCTCACATGTGGAAATATCCATCAGCTCATCAACTT	TGCAGTTTAACAGGCTCAAAGAATTTCTGATATCCTCACATGTGGAAATATCCATCAGCTCATCAACTT	chr3A	681466247	1	1.21e-27	21:A>C	21	1	1	0.20339	0.79661	0	0.20339	0	0.324045	0.162022	12.8221	11.3721	0.994048	0	0	0	0	0	0	1	0	0	0	0	0	0	0	0	0	0	0	0	1	0	0	0	0	0	0	0	0
8539256|F|0-30:C>A-30:C>A	8539256	TGCAGCCATCTCCCTCACGCCCTTCCTCCTCTCCGAGATCGGAAGAGCGGTTCAGCAGGAATGCCGAGA	TGCAGCCATCTCCCTCACGCCCTTCCTCCTCTCCG	chr7A	255721361	1	2.11e-09	30:C>A	30	1	0.305085	1	0	0.694915	0.305085	0.424016	0	0.212008	10.831	10.573	1	2	1	1	1	2	1	2	1	1	2	2	2	2	2	2	2	2	2	2	1	2	2	1	1	1	1	2	2
4211328|F|0-34:G>A-34:G>A	4211328	TGCAGCGCGTACCCACACGGGCCTTGAGGTTGGCGACGAACTCGTCCGAGATCGGAAGAGCGGTTCAGC	TGCAGCGCGTACCCACACGGGCCTTGAGGTTGGCGACGAACTCGTCCG	chr1B	119219133	1	2.8e-11	34:G>A	34	1	0.949153	0.20339	0.79661	0.0508475	0.152542	0.096524	0.324045	0.210284	17.3399	8.17143	0.97619	0	1	0	1	0	1	0	1	0	0	0	0	0	0	0	0	0	0	0	1	0	0	2	2	2	2	2	2
38186416|F|0-66:A>C-66:A>C	38186416	TGCAGATGCCGCAGTCTTTGCAGTGGTATTGCTCCTTGTCAACCTGCACAGCAGCAGCAAGATCCCATC	TGCAGATGCCGCAGTCTTTGCAGTGGTATTGCTCCTTGTCAACCTGCACAGCAGCAGCAAGATCCCATC	chr4B	58250247	1	1.21e-27	66:A>C	66	1	0.991525	0.29661	0.70339	0.00847458	0.288136	0.0168055	0.417265	0.217035	13.0909	7.16071	1	0	1	0	1	1	0	1	0	0	1	1	0	0	1	0	0	0	0	1	0	0	1	0	0	0	0	1	1
4362004|F|0-25:A>G-25:A>G	4362004	TGCAGCAGGTTCCATTCATTTTACCACTTATCATTGCGCCGAGATCGGAAGAGCGGTTCAGCAGGAATG	TGCAGCAGGTTCCATTCATTTTACCACTTATCATTGCGCCG	chr5D	339355805	1	1.51e-12	25:A>G	25	1	0.991525	0.228814	0.771186	0.00847458	0.220339	0.0168055	0.352916	0.184861	14.6874	17.0625	1	0	0	0	0	0	0	0	0	0	0	1	1	0	0	0	0	1	0	0	0	0	0	0	0	0	0	0	1
3620390|F|0-19:G>T-19:G>T	3620390	TGCAGCGGGACAAGTCAGAGGCCATGATGGAGGCGCGCCAGTTCCGAGATCGGAAGAGCGGTTCAGCAG	TGCAGCGGGACAAGTCAGAGGCCATGATGGAGGCGCGCCAGTTCCG	chr4A	330085137	1	3.41e-15	19:G>T	19	1	1	0.110169	0.889831	0	0.110169	0	0.196064	0.0980322	19.2571	9.73585	0.994048	0	0	0	0	0	0	0	0	0	0	0	0	0	0	0	0	0	0	1	0	1	0	0	0	0	0	0	0
11912944|F|0-18:T>C-18:T>C	11912944	TGCAGGCGCCCGTTCGCGTTCCTAGCGCTTGCAGCGCCCCGCGCTGGGCCGAGATCGGAAGAGCGGTTC	TGCAGGCGCCCGTTCGCGTTCCTAGCGCTTGCAGCGCCCCGCGCTGGGCCG	chr5B	371900865	1	6.86e-18	18:T>C	18	1	1	0.305085	0.694915	0	0.305085	0	0.424016	0.212008	9.14324	6.25676	1	0	0	0	1	1	0	0	0	0	0	0	0	0	0	0	0	0	0	0	0	0	0	0	0	0	0	0	0
10524601|F|0-44:C>A-44:C>A	10524601	TGCAGCTGTGACGGCTCGCCGTCGCCGCTCGAGGAGAAGCTCCTCAACGCTGGCACGATCACCTTGTTG	TGCAGCTGTGACGGCTCGCCGTCGCCGCTCGAGGAGAAGCTCCTCAACGCTGGCACGATCACCTTGTTG	chr6D	350203934	1	1.21e-27	44:C>A	44	1	1	0.177966	0.822034	0	0.177966	0	0.292588	0.146294	15.2153	6.97309	0.988095	0	0	0	1	0	0	0	0	1	0	0	0	0	0	0	0	0	0	0	0	0	0	0	0	0	0	0	0
14479043|F|0-20:T>G-20:T>G	14479043	TGCAGCCGCAGGGCGTGGGTTGGCTCGTTCTCCTCCTGCTGCACGACGCAGAGGGAGCGGCCGTCCGAG	TGCAGCCGCAGGGCGTGGGTTGGCTCGTTCTCCTCCTGCTGCACGACGCAGAGGGAGCGGCCGTCCGAG	chr1B	657283628	1	1.56e-26	20:T>G	20	1	1	0.355932	0.644068	0	0.355932	0	0.458489	0.229244	14.2838	11.533	1	0	0	0	0	0	1	0	0	0	0	0	0	0	0	0	1	0	0	1	0	0	0	0	0	0	0	0	0
4344510|F|0-6:T>C-6:T>C	4344510	TGCAGATGTACACCGTCGTCGCCGTGCAGCCGAGATCGGAAGAGCGGTTCAGCAGGAATGCCGAGACCG	TGCAGATGTACACCGTCGTCGCCGTGCAGCCG		0	0	999	6:T>C	6	1	0.847458	0.194915	0.805085	0.152542	0.0423729	0.258546	0.313847	0.286197	10.2126	7.15652	0.981928	0	0	0	0	0	2	0	0	0	0	0	0	0	0	0	0	0	0	0	0	0	0	0	0	0	0	0	0
14479782|F|0-23:A>G-23:A>G	14479782	TGCAGCTCAATCTTCGATGCAATACAGCCAGCATGCAGCCGAGATCGGAAGAGCGGTTCAGCAGGAATG	TGCAGCTCAATCTTCGATGCAATACAGCCAGCATGCAGCCG	chr3A	9538216	2	1.51e-12	23:A>G	23	1	1	0.169492	0.830508	0	0.169492	0	0.281528	0.140764	17.992	5.94581	0.988095	0	0	0	0	0	0	0	1	0	0	0	1	0	0	1	0	0	0	0	0	0	0	1	0	0	0	1	1
16355835|F|0-44:T>C-44:T>C	16355835	TGCAGTACCAGGGCGGCAGAGCGCAGAGGACGCTGGCCAGGTTCTTGCTCCGCAACGCGCCGAGATCGG	TGCAGTACCAGGGCGGCAGAGCGCAGAGGACGCTGGCCAGGTTCTTGCTCCGCAACGCGCCG	chr3D	556045188	1	7.79e-24	44:T>C	44	1	1	0.237288	0.762712	0	0.237288	0	0.361965	0.180982	17.1407	9.28241	0.994048	0	0	0	0	0	0	0	0	0	1	1	0	0	1	0	0	0	1	0	0	0	1	1	1	1	0	1	1
36891663|F|0-39:C>G-39:C>G	36891663	TGCAGACAGGCAGACACGCAGGGGCTTGCAAAAACCACTCAAAAACAAAAGAGACGCCGACCTCGAACT	TGCAGACAGGCAGACACGCAGGGGCTTGCAAAAACCACTCAAAAACAAAAGAGACGCCGACCTCGAACT	chr7A	657883501	1	1.21e-27	39:C>G	39	1	1	0.101695	0.898305	0	0.101695	0	0.182706	0.0913531	11.0587	7.05189	1	0	0	0	1	0	0	0	0	0	0	0	0	0	0	0	0	0	0	0	0	0	0	1	0	0	0	1	1
10519134|F|0-13:G>T-13:G>T	10519134	TGCAGCCATTGTAGCACCTAAACAAACAAAGGTAAAATATATCCGAGATCGGAAGAGCGGTTCAGCAGG	TGCAGCCATTGTAGCACCTAAACAAACAAAGGTAAAATATATCCG	chr7A	671422916	1	1.16e-14	13:G>T	13	1	1	0.144068	0.855932	0	0.144068	0	0.246625	0.123312	14.7989	15.7343	0.988095	1	0	0	0	0	0	0	0	0	0	0	0	0	0	0	0	0	0	1	0	0	0	0	0	0	0	0	0
11912594|F|0-8:T>C-8:T>C	11912594	TGCAGCGCTACCATCGGAGCTTCATGGCCGCGGGCACCTTCATCCGTTGCCACACGCCGCCTGGGCTTG	TGCAGCGCTACCATCGGAGCTTCATGGCCGCGGGCACCTTCATCCGTTGCCACACGCCGCCTGGGCTTG	chr7A	252953098	1	1.21e-27	8:T>C	8	1	1	0.135593	0.864407	0	0.135593	0	0.234415	0.117208	8.36655	8.02899	0.994048	1	1	0	0	0	0	0	0	0	0	0	0	0	0	0	0	0	0	0	1	0	0	0	0	0	0	0	0
14478469|F|0-25:T>G-25:T>G	14478469	TGCAGGTGAGGCTGACGAAGGGGAATGGCCCAGGATGTGCCTTGAGGGCGGCGGAGACGGCGTCGGTGA	TGCAGGTGAGGCTGACGAAGGGGAATGGCCCAGGATGTGCCTTGAGGGCGGCGGAGACGGCGTCGGTGA	chr6D	101721037	1	1.21e-27	25:T>G	25	1	1	0.254237	0.745763	0	0.254237	0	0.379201	0.189601	9.02491	7.66176	0.982143	0	0	0	0	1	0	0	0	0	0	0	0	0	0	1	0	0	1	1	0	0	0	0	0	0	0	0	0
8512269|F|0-36:A>G-36:A>G	8512269	TGCAGGAAGGTGACAGGAAGTGCCAATTGTCCGACTACCAAGTGGTACGTGGGGTGGGGTGAATGGCTA	TGCAGGAAGGTGACAGGAAGTGCCAATTGTCCGACTACCAAGTGGTACGTGGGGTGGGGTGAATGGCTA	chr5A	480507460	1	1.21e-27	36:A>G	36	1	0.847458	0.20339	0.79661	0.152542	0.0508475	0.258546	0.324045	0.291296	11.7977	8.87931	0.982143	0	1	2	2	2	2	2	2	1	0	0	0	0	0	0	0	0	0	0	0	0	0	2	2	2	2	2	0
22074965|F|0-6:T>C-6:T>C	22074965	TGCAGCTAGCGCGCGGTAGCTATGGTGGCGTGTCTTGCGGATGTAGCGGCGCTTCGCCGTGGAGTAGAC	TGCAGCTAGCGCGCGGTAGCTATGGTGGCGTGTCTTGCGGATGTAGCGGCGCTTCGCCGTGGAGTAGAC	chr5A	47659309	2	1.21e-27	6:T>C	6	1	1	0.186441	0.813559	0	0.186441	0	0.303361	0.151681	9.57473	8.97487	0.994048	1	0	0	0	0	0	0	0	0	0	0	0	0	0	0	0	0	0	0	0	0	0	1	1	1	1	1	0
38189301|F|0-7:G>T-7:G>T	38189301	TGCAGTTGAATGACAACCGTTCCCTTGGTCCCTTTAAGGTTAGTTATCAACTACCCGATCCCATGTCCT	TGCAGTTGAATGACAACCGTTCCCTTGGTCCCTTTAAGGTTAGTTATCAACTACCCGATCCCATGTCCT	chr4A	631224821	1	1.21e-27	7:G>T	7	1	1	0.186441	0.813559	0	0.186441	0	0.303361	0.151681	9.82028	8.54545	1	0	0	0	0	0	0	0	0	0	1	1	0	1	1	0	0	0	0	0	0	1	1	1	1	1	1	1	1
4367948|F|0-11:T>C-11:T>C	4367948	TGCAGCCTGGTTTTGATGGTGTCGATGGGGTAGAGCGCCGTCTCCACCACGACCCCGAGATCGGAAGAG	TGCAGCCTGGTTTTGATGGTGTCGATGGGGTAGAGCGCCGTCTCCACCACGACCCCG	chr5D	549635046	1	8.65e-18	11:T>C	11	1	0.957627	0.279661	0.720339	0.0423729	0.237288	0.0811548	0.402901	0.242028	13.3789	5.11675	1	0	0	0	1	0	0	0	0	0	0	0	0	0	0	0	0	0	0	0	0	0	0	2	2	2	2	1	2
54347665|F|0-43:T>C-43:T>C	54347665	TGCAGCCCGTGCACCTCAGGCGTTGCCGCGCCAAAACCCACAGTACCATACCTAGACCCAGAGTCATGG	TGCAGCCCGTGCACCTCAGGCGTTGCCGCGCCAAAACCCACAGTACCATACCTAGACCCAGAGTCATGG	chr4A	22219271	3	1.21e-27	43:T>C	43	1	1	0.186441	0.813559	0	0.186441	0	0.303361	0.151681	9.35943	9.33498	0.994048	0	1	0	0	0	1	0	0	0	0	0	0	0	1	0	0	0	0	1	0	0	1	0	0	0	0	0	0
8536944|F|0-61:C>G-61:C>G	8536944	TGCAGCTGACGTGGAACTACAACTACGGGGCGGCGGGGAAGAGCGTGGGGTTCGACGGGCTCAAAAACC	TGCAGCTGACGTGGAACTACAACTACGGGGCGGCGGGGAAGAGCGTGGGGTTCGACGGGCTCAAAAACC	chr2A	590817101	2	1.21e-27	61:C>G	61	1	1	0.220339	0.779661	0	0.220339	0	0.343579	0.17179	11.8657	10.4767	0.988095	0	0	0	0	1	0	0	0	0	0	1	1	0	0	0	0	1	0	0	0	0	0	0	0	0	0	0	0
8512564|F|0-53:G>C-53:G>C	8512564	TGCAGCAGCAGCGTCAGCCCGACGGCGTCCGAGTGCGGCGACAGGCCCAGCACGCTGTCCACATGCGCC	TGCAGCAGCAGCGTCAGCCCGACGGCGTCCGAGTGCGGCGACAGGCCCAGCACGCTGTCCACATGCGCC	chr3A	652830731	2	1.21e-27	53:G>C	53	1	1	0.101695	0.898305	0	0.101695	0	0.182706	0.0913531	9.06139	7.77612	1	0	0	0	0	1	0	1	0	0	0	1	0	0	0	1	0	0	0	0	0	0	0	1	1	1	1	0	1
22077674|F|0-60:C>T-60:C>T	22077674	TGCAGGACTGGCAGAGGCGGTACTGCGAGATGCTGAAGGACAGCGGCAAGGACGTGAGGGCGTTGGAGT	TGCAGGACTGGCAGAGGCGGTACTGCGAGATGCTGAAGGACAGCGGCAAGGACGTGAGGGCGTTGGAGT	chr4A	532834016	2	1.21e-27	60:C>T	60	1	1	0.211864	0.788136	0	0.211864	0	0.333956	0.166978	12.1753	9.68687	0.952381	0	1	0	0	0	0	0	0	1	0	1	0	0	0	0	1	0	0	0	0	1	0	0	0	0	0	1	1
16358393|F|0-67:G>C-67:G>C	16358393	TGCAGGAGCGCGCGAACATGCTGCTGCCGAGGAACGCGATGCGCGGGACGCCGCGCTCCGCGGCGGCGT	TGCAGGAGCGCGCGAACATGCTGCTGCCGAGGAACGCGATGCGCGGGACGCCGCGCTCCGCGGCGGCGT	chr5A	617096855	2	1.21e-27	67:G>C	67	1	1	0.127119	0.872881	0	0.127119	0	0.221919	0.110959	16.3179	7.56566	1	0	0	0	0	0	0	0	0	0	0	0	0	0	0	0	0	0	0	0	0	0	0	1	1	1	0	0	0
4343505|F|0-11:G>C-11:G>C	4343505	TGCAGGTACGTGGAGTGCGCCGAGATCGGAAGAGCGGTTCAGCAGGAATGCCGAGACCGATCTCGTATG	TGCAGGTACGTGGAGTGCGCCG		0	0	999	11:G>C	11	1	0.915254	0.135593	0.864407	0.0847458	0.0508475	0.155128	0.234415	0.194772	12.5448	8.42105	0.981928	0	0	0	0	0	1	0	0	0	0	0	0	0	0	0	0	0	0	0	0	0	0	1	2	2	0	2	0
16357654|F|0-13:C>G-13:C>G	16357654	TGCAGAGGAAGCGCCCGCCCTTCATCCCGAGATCGGAAGAGCGGTTCAGCAGGAATGCCGAGACCGATC	TGCAGAGGAAGCGCCCGCCCTTCATCCCG		0	0	999	13:C>G	13	1	0.186441	1	0	0.813559	0.186441	0.303361	0	0.151681	6.23469	7.98931	0.994048	2	2	2	2	2	2	2	2	2	2	2	2	2	2	2	2	2	2	2	2	2	2	2	2	2	2	2	2
8511968|F|0-42:C>G-42:C>G	8511968	TGCAGGACGCACGTTCTTGTACTGGTTCGGAGCGCGGCCGACCCTGTGCGTGGCGGACGTGAGCATGGT	TGCAGGACGCACGTTCTTGTACTGGTTCGGAGCGCGGCCGACCCTGTGCGTGGCGGACGTGAGCATGGT	chr5B	668461626	1	1.21e-27	42:C>G	42	1	0.898305	0.144068	0.855932	0.101695	0.0423729	0.182706	0.246625	0.214665	10.9544	10.3077	0.994048	0	2	0	0	0	0	0	0	0	0	0	0	0	0	0	0	0	0	0	0	0	0	0	0	0	0	0	0
3610518|F|0-5:T>C-5:T>C	3610518	TGCAGTCGCAGACTCAGAGGATCCGCGCGGCCCACCGAGATCGGAAGAGCGGTTCAGCAGGAATGCCGA	TGCAGTCGCAGACTCAGAGGATCCGCGCGGCCCACCG		0	0	999	5:T>C	5	1	0.211864	1	0	0.788136	0.211864	0.333956	0	0.166978	9.05376	14.3826	0.994048	2	2	2	2	1	2	2	2	2	2	1	1	2	2	2	2	1	2	2	2	2	2	2	2	2	2	2	2
8511952|F|0-38:G>C-38:G>C	8511952	TGCAGCTCGGCATTGGGCGGCAGGATGACGGGCTTCTGGACGACGATGCCGCCGCCGCCGTCGGCGGGG	TGCAGCTCGGCATTGGGCGGCAGGATGACGGGCTTCTGGACGACGATGCCGCCGCCGCCGTCGGCGGGG	chr3D	407747638	1	5.61e-26	38:G>C	38	1	0.940678	0.101695	0.898305	0.059322	0.0423729	0.111606	0.182706	0.147156	10.5445	8.55882	0.994048	0	1	0	0	0	0	0	0	0	0	0	0	0	2	0	0	0	0	2	0	0	0	0	0	0	0	0	0
3617506|F|0-10:A>G-10:A>G	3617506	TGCAGGCACAACTCTACATCAGCAAGAAGCCTCGGCCGAGATCGGAAGAGCGGTTCAGCAGGAATGCCG	TGCAGGCACAACTCTACATCAGCAAGAAGCCTCGGCCG	chr2A	763798474	1	5.53e-11	10:A>G	10	1	1	0.288136	0.711864	0	0.288136	0	0.410227	0.205113	28.1231	8.61497	0.970238	0	0	0	0	0	0	0	0	0	0	0	0	0	0	0	0	0	0	0	0	0	0	1	1	1	1	1	1
10522194|F|0-7:G>A-7:G>A	10522194	TGCAGCTGGCCGTGCCATTGATGGTCCACCCGAGATCGGAAGAGCGGTTCAGCAGGAATGCCGAGACCG	TGCAGCTGGCCGTGCCATTGATGGTCCACCCG	chr6D	6328850	1	6.53e-08	7:G>A	7	1	1	0.271186	0.728814	0	0.271186	0	0.395289	0.197644	26.4991	6.67526	1	0	0	0	1	0	0	0	0	0	0	0	0	0	0	0	0	0	0	0	0	0	0	1	0	0	0	0	1
19759443|F|0-5:T>C-5:T>C	19759443	TGCAGTCACTGAGGGGGTATTTGGTTCACCATAACTCAAAAGGGCTCCGAGAAGAAGTCCGAGATCGGA	TGCAGTCACTGAGGGGGTATTTGGTTCACCATAACTCAAAAGGGCTCCGAGAAGAAGTCCG	chr5A	313307050	1	2.72e-23	5:T>C	5	1	1	0.127119	0.872881	0	0.127119	0	0.221919	0.110959	10.3265	7.86486	0.982143	0	0	0	0	0	0	0	0	0	0	1	1	0	0	0	0	1	0	0	0	0	0	0	0	0	0	0	0
3041519|F|0-16:C>T-16:C>T	3041519	TGCAGCATGAAGAAAGCTCTCAAGAGCTTGGGACTCCGAGATCGGAAGAGCGGTTCAGCAGGAATGCCG	TGCAGCATGAAGAAAGCTCTCAAGAGCTTGGGACTCCG		0	0	999	16:C>T	16	1	0.211864	1	0	0.788136	0.211864	0.333956	0	0.166978	7.82065	12.7235	0.975904	2	2	2	2	2	2	1	2	2	2	2	2	2	2	2	1	2	2	1	1	1	2	2	2	2	2	2	2
3042505|F|0-36:G>C-36:G>C	3042505	TGCAGAGAAGCGACTCCCTTCCTGATTGAGCTCCTTGTCTGCTCTGCTGCCTGCCAAGGCCGAGATCGG	TGCAGAGAAGCGACTCCCTTCCTGATTGAGCTCCTTGTCTGCTCTGCTGCCTGCCAAGGCCG	chr7B	648660809	1	7.79e-24	36:G>C	36	1	0.90678	0.186441	0.813559	0.0932203	0.0932203	0.169061	0.303361	0.236211	10.7172	7.84746	1	0	0	0	1	2	2	2	1	0	0	0	0	0	0	0	0	0	0	0	0	0	0	0	0	0	0	0	0
4360247|F|0-63:G>A-63:G>A	4360247	TGCAGGCGTTCTGGACGGAGGTGCGCACCGAGGGACACGGCGACAAGAAGGAGGCGCCGTGGTGGCCTA	TGCAGGCGTTCTGGACGGAGGTGCGCACCGAGGGACACGGCGACAAGAAGGAGGCGCCGTGGTGGCCTA	chr5A	683133122	1	5.61e-26	63:G>A	63	1	0.957627	0.0677966	0.932203	0.0423729	0.0254237	0.0811548	0.1264	0.103778	9.40702	7.43519	1	0	0	0	0	0	0	0	0	0	0	0	0	0	0	0	0	0	0	0	0	0	0	1	2	2	2	0	0
10522586|F|0-15:A>G-15:A>G	10522586	TGCAGCGCATGCGTTATCGTCGGCGACGGCGGCGGCGCCCTTCCCTCCTCCCAACGCGGAGTACCTGGC	TGCAGCGCATGCGTTATCGTCGGCGACGGCGGCGGCGCCCTTCCCTCCTCCCAACGCGGAGTACCTGGC	chr5A	584455794	1	1.21e-27	15:A>G	15	1	1	0.169492	0.830508	0	0.169492	0	0.281528	0.140764	18.7642	7.12632	1	0	0	0	0	0	0	0	0	0	0	0	0	0	0	0	0	0	0	0	0	0	0	0	0	0	0	0	0
11911425|F|0-12:A>G-12:A>G	11911425	TGCAGCGCATGCATTGTCGTCGGCGACGGCGGCGGCGCCCTTCCCTCCTCCGAACGCGGAGTACCTGGC	TGCAGCGCATGCATTGTCGTCGGCGACGGCGGCGGCGCCCTTCCCTCCTCCGAACGCGGAGTACCTGGC	chr5B	570930441	1	1.21e-27	12:A>G	12	1	1	0.169492	0.830508	0	0.169492	0	0.281528	0.140764	10.4199	7.12632	1	0	0	0	0	0	0	0	0	0	0	0	0	0	0	0	0	0	0	0	0	0	0	0	0	0	0	0	0
4563529|F|0-53:A>C-53:A>C	4563529	TGCAGGGAGGGGCGAGGGAGAAGGCCCAGTTGGCCACGAAATTCGGCATCACGACAGCCAGGGAGGTCC	TGCAGGGAGGGGCGAGGGAGAAGGCCCAGTTGGCCACGAAATTCGGCATCACGACAGCCAGGGAGGTCC	chr2B	507912200	2	5.61e-26	53:A>C	53	1	0.881356	0.135593	0.864407	0.118644	0.0169492	0.209135	0.234415	0.221775	8.80667	8.91579	1	0	0	0	2	0	0	0	0	0	0	0	0	0	0	0	0	0	0	0	0	0	0	0	0	0	0	0	0
4563663|F|0-31:A>G-31:A>G	4563663	TGCAGGTGGCGGACATGCACTACGCCGACGGACGGAGCACCGAGATCGGAAGAGCGGTTCAGCAGGAAT	TGCAGGTGGCGGACATGCACTACGCCGACGGACGGAGCACCG	chr5A	534107889	1	4.51e-13	31:A>G	31	1	0.90678	0.144068	0.855932	0.0932203	0.0508475	0.169061	0.246625	0.207843	11.7789	8.92793	0.97619	0	0	0	0	0	0	2	0	1	0	1	0	0	0	0	0	0	0	0	0	0	0	0	0	0	0	0	0
4368984|F|0-28:C>T-28:C>T	4368984	TGCAGATCAAGAGGAACGGCAGCTGGCTCCCTGTCAAGCCTGTCCCGAGATCGGAAGAGCGGTTCAGCA	TGCAGATCAAGAGGAACGGCAGCTGGCTCCCTGTCAAGCCTGTCCCG	chr5A	697760318	2	9.99e-16	28:C>T	28	1	1	0.135593	0.864407	0	0.135593	0	0.234415	0.117208	14.161	3.8674	0.988095	1	1	1	1	0	1	0	1	0	0	0	0	0	0	0	0	0	0	0	1	0	0	0	0	0	0	0	0
4565218|F|0-37:A>G-37:A>G	4565218	TGCAGAGACGTGCACCCTACGGCGTCGATACCGACGAAGAGCTACAGCTGCTGGCCGAGATCGGAAGAG	TGCAGAGACGTGCACCCTACGGCGTCGATACCGACGAAGAGCTACAGCTGCTGGCCG	chr6B	188196079	1	8.65e-18	37:A>G	37	1	0.838983	0.177966	0.822034	0.161017	0.0169492	0.270181	0.292588	0.281385	7.33998	6.8	0.993976	0	0	0	0	0	0	0	0	0	0	0	0	0	0	0	0	0	0	0	0	0	0	0	0	0	0	0	0
14477819|F|0-37:C>T-37:C>T	14477819	TGCAGCTTGTACGTGGACGGCCTCATCACGGCGGCGGCGACGCCGTCCGAGATCGGAAGAGCGGTTCAG	TGCAGCTTGTACGTGGACGGCCTCATCACGGCGGCGGCGACGCCGTCCG	chr5A	669194395	1	8.11e-17	37:C>T	37	1	0.983051	0.110169	0.889831	0.0169492	0.0932203	0.0333238	0.196064	0.114694	25.4159	13.1679	0.988095	0	0	0	0	0	0	1	0	0	0	0	0	0	0	0	0	0	0	0	0	0	0	1	1	1	1	1	1
16358212|F|0-5:G>A-5:G>A	16358212	TGCAGGCGAGCAACCTTCGGTACCTGAAACTGGTGATCAAGGAGGCACTCCGAGATCGGAAGAGCGGTT	TGCAGGCGAGCAACCTTCGGTACCTGAAACTGGTGATCAAGGAGGCACTCCG	chr7A	4516355	1	1.99e-18	5:G>A	5	1	1	0.169492	0.830508	0	0.169492	0	0.281528	0.140764	12.1984	7.52406	1	0	0	0	0	0	0	0	0	0	0	0	0	0	0	0	0	0	0	0	0	0	0	0	0	0	0	0	0
3617290|F|0-47:G>C-47:G>C	3617290	TGCAGGTGGTGGTAGAAGGTGAGGTTGCCGTCGTAGACGTGGAGCATGAGCGTCGTCGCCTGCCGCTCC	TGCAGGTGGTGGTAGAAGGTGAGGTTGCCGTCGTAGACGTGGAGCATGAGCGTCGTCGCCTGCCGCTCC	chr3B	154425249	1	7.26e-25	47:G>C	47	1	0.90678	0.118644	0.881356	0.0932203	0.0254237	0.169061	0.209135	0.189098	8.81002	7.9596	1	0	0	0	0	0	0	0	0	0	0	0	0	0	2	0	0	0	0	2	0	0	0	0	0	0	0	0	0
3608769|F|0-43:G>A-43:G>A	3608769	TGCAGTTTGTGACATACTTCTGCTGCTGATTGACTGGCCTGAAGTTTGAACCTCATGGAGACCGTTTCC	TGCAGTTTGTGACATACTTCTGCTGCTGATTGACTGGCCTGAAGTTTGAACCTCATGGAGACCGTTTCC	chr5D	447885465	1	2.02e-25	43:G>A	43	1	0.161017	1	0	0.838983	0.161017	0.270181	0	0.13509	8.06557	6.84684	1	2	2	2	2	2	2	2	2	2	2	2	2	2	2	2	2	2	2	2	2	2	2	2	2	2	2	2	2
8512013|F|0-65:C>G-65:C>G	8512013	TGCAGTGAGGTGGCGTCGACTTTTTCTTTGACTGGACTGCGCGGCGGGCCGCGTCGTAACGAAGCCGAA	TGCAGTGAGGTGGCGTCGACTTTTTCTTTGACTGGACTGCGCGGCGGGCCGCGTCGTAACGAAGCCGAA	chr5A	621860322	1	1.21e-27	65:C>G	65	1	0.898305	0.127119	0.872881	0.101695	0.0254237	0.182706	0.221919	0.202313	10.8201	8.6701	1	0	0	0	0	0	0	0	0	0	0	0	0	0	0	0	0	0	0	0	0	0	0	2	2	2	2	2	2
4368242|F|0-10:A>G-10:A>G	4368242	TGCAGATCGGATTCGCCCTCAAGAAGGTGTTCGACGAGGGCATAACCAGCCGAGATCGGAAGAGCGGTT	TGCAGATCGGATTCGCCCTCAAGAAGGTGTTCGACGAGGGCATAACCAGCCG	chr1D	379509442	1	1.99e-18	10:A>G	10	1	0.991525	0.152542	0.847458	0.00847458	0.144068	0.0168055	0.258546	0.137676	19.3973	6.8869	0.982143	0	1	0	1	0	0	0	1	0	0	0	0	0	0	0	0	0	0	0	1	0	0	0	0	0	0	0	0
4351004|F|0-63:T>C-63:T>C	4351004	TGCAGAAGGTGCCCTCGCAGCGGCATCGGAACCCCAGCAGCCCAACCTTCTTGCGGCACGCCGTGCACC	TGCAGAAGGTGCCCTCGCAGCGGCATCGGAACCCCAGCAGCCCAACCTTCTTGCGGCACGCCGTGCACC	chr5B	605518741	3	5.61e-26	63:T>C	63	1	0.762712	0.271186	0.728814	0.237288	0.0338983	0.361965	0.395289	0.378627	8.93478	6.23232	0.988095	0	0	0	0	0	0	0	0	0	2	0	0	0	1	0	0	0	2	0	0	2	0	0	0	0	0	0	0
4359959|F|0-59:T>C-59:T>C	4359959	TGCAGGACGTCCCCGACAGGCTCCTGGAGCCGATCCTGGCGCGTCTCATGTCGTCGCCTTTCTGCCTCG	TGCAGGACGTCCCCGACAGGCTCCTGGAGCCGATCCTGGCGCGTCTCATGTCGTCGCCTTTCTGCCTCG	chr1A	551210523	1	1.21e-27	59:T>C	59	1	1	0.152542	0.847458	0	0.152542	0	0.258546	0.129273	7.89305	5.63372	0.994048	0	0	0	0	0	0	0	0	0	0	0	0	0	0	0	0	0	0	0	0	0	0	1	1	1	1	0	1
11912396|F|0-31:T>G-31:T>G	11912396	TGCAGCCAGTCTACGGTTGACTTCTGCCCTCTATCCTTAGGATCACGCGGCGCAGGAGCGTACTGCATA	TGCAGCCAGTCTACGGTTGACTTCTGCCCTCTATCCTTAGGATCACGCGGCGCAGGAGCGTACTGCATA	chr5B	327196367	2	1.21e-27	31:T>G	31	1	1	0.271186	0.728814	0	0.271186	0	0.395289	0.197644	16.8986	6.21714	0.958333	0	1	0	0	1	1	0	1	0	1	1	0	1	0	1	0	1	1	0	0	0	0	0	0	0	0	0	0
38188827|F|0-6:T>A-6:T>A	38188827	TGCAGCTCGCCGACGTCGACGGCGACGGCAATCCGAGATCGGAAGAGCGGTTCAGCAGGAATGCCGAGA	TGCAGCTCGCCGACGTCGACGGCGACGGCAATCCG	chr5B	333196035	1	2.11e-09	6:T>A	6	1	1	0.177966	0.822034	0	0.177966	0	0.292588	0.146294	10.6068	4.26901	0.994048	0	0	0	0	0	0	0	0	0	0	1	1	0	0	0	0	1	0	0	0	0	0	0	0	0	0	0	0
8512114|F|0-50:A>G-50:A>G	8512114	TGCAGCGGCGGCTAGGGTTTCTGGCTGCTTGCCCTGAGTTGAGGGATTGAAGCGCCGAGATCGGAAGAG	TGCAGCGGCGGCTAGGGTTTCTGGCTGCTTGCCCTGAGTTGAGGGATTGAAGCGCCG	chr5D	367980710	1	1.86e-19	50:A>G	50	1	0.0932203	0.940678	0.059322	0.90678	0.0338983	0.169061	0.111606	0.140333	10.6087	10.7601	0.988095	2	2	2	2	2	2	2	2	2	2	2	2	0	2	2	2	0	2	2	2	2	2	2	2	2	2	2	2
3623190|F|0-38:T>C-38:T>C	3623190	TGCAGCCTGTCCAGCACGTTCTCCACGCCCACGTCCTCTCTCAGGCTCTCCTCGCAGGCCTTCTTCAGG	TGCAGCCTGTCCAGCACGTTCTCCACGCCCACGTCCTCTCTCAGGCTCTCCTCGCAGGCCTTCTTCAGG	chr5B	438017304	1	1.21e-27	38:T>C	38	1	0.889831	0.135593	0.864407	0.110169	0.0254237	0.196064	0.234415	0.21524	9.86347	7.70707	0.994048	0	0	0	0	0	0	0	0	0	0	0	0	0	0	0	0	0	0	1	0	0	0	2	2	2	2	2	2
10525069|F|0-11:A>G-11:A>G	10525069	TGCAGCGTGCGAAAGTCCTTGAGCGGCCGCGCCCGCGGGTGGTCGATGTTGTTCCGAGATCGGAAGAGC	TGCAGCGTGCGAAAGTCCTTGAGCGGCCGCGCCCGCGGGTGGTCGATGTTGTTCCG	chr5D	285839724	2	6.46e-19	11:A>G	11	1	0.118644	1	0	0.881356	0.118644	0.209135	0	0.104568	8.38235	16.774	0.994048	2	2	2	2	1	2	2	2	2	2	1	1	2	2	2	2	1	2	2	2	2	2	2	2	2	2	2	2
4205142|F|0-10:C>T-10:C>T	4205142	TGCAGCTCAGCGCCTCGGCACCCCAGCTTCCCCCTCGCCGCCGAGATCGGAAGAGCGGTTCAGCAGGAA	TGCAGCTCAGCGCCTCGGCACCCCAGCTTCCCCCTCGCCGCCG	chr3A	61062968	1	1.34e-13	10:C>T	10	1	0.288136	1	0	0.711864	0.288136	0.410227	0	0.205113	5.20115	9.63669	0.994048	2	2	2	2	1	2	2	2	2	1	1	1	1	1	1	2	1	2	2	1	2	1	1	1	1	1	1	1
4567961|F|0-32:G>C-32:G>C	4567961	TGCAGCCTGAGCAGCACGTCCAGCAGGTCCTCGTCGTAGGTTCCGAGATCGGAAGAGCGGTTCAGCAGG	TGCAGCCTGAGCAGCACGTCCAGCAGGTCCTCGTCGTAGGTTCCG	chr5A	558311113	1	1.5e-13	32:G>C	32	1	0.127119	1	0	0.872881	0.127119	0.221919	0	0.110959	12.6215	11.8887	0.994048	1	2	1	1	2	1	2	1	2	2	2	2	2	2	2	2	2	2	2	2	2	2	2	2	2	2	2	2
10520605|F|0-12:T>C-12:T>C	10520605	TGCAGTGGGTGGTGACCGCCTTCTCCGTGGCGTCGCTGCCCAACACCATCATCATGGGCGTGCCGCTCC	TGCAGTGGGTGGTGACCGCCTTCTCCGTGGCGTCGCTGCCCAACACCATCATCATGGGCGTGCCGCTCC	chr3D	437734542	1	1.21e-27	12:T>C	12	1	1	0.127119	0.872881	0	0.127119	0	0.221919	0.110959	12.3286	5.53571	0.982143	0	0	0	0	0	0	0	0	0	0	0	0	0	0	0	0	0	0	0	0	0	0	0	0	0	0	0	0
4544964|F|0-17:A>T-17:A>T	4544964	TGCAGCCGAGGAGGCGAAGCTAGTGAGGGAACCGAGATCGGAAGAGCGGTTCAGCAGGAATGCCGAGAC	TGCAGCCGAGGAGGCGAAGCTAGTGAGGGAACCG	chr5B	553263641	1	6.73e-09	17:A>T	17	1	1	0.228814	0.771186	0	0.228814	0	0.352916	0.176458	12.5409	7.40678	0.994048	0	0	0	1	0	0	0	0	1	0	0	0	0	0	0	0	0	0	0	0	0	0	0	0	0	0	0	0
3618351|F|0-23:C>T-23:C>T	3618351	TGCAGCAAGAATTCGAATTTTAGCTCAGCAGACACTCTGAAACTTGATTGATTGACTCTTCATGTTACC	TGCAGCAAGAATTCGAATTTTAGCTCAGCAGACACTCTGAAACTTGATTGATTGACTCTTCATGTTACC	chr5A	42277297	1	1.21e-27	23:C>T	23	1	1	0.101695	0.898305	0	0.101695	0	0.182706	0.0913531	11.6575	11.381	0.994048	0	0	0	0	0	0	0	0	0	0	1	1	0	0	0	0	1	0	0	0	0	0	0	0	0	0	0	0
16358651|F|0-39:G>C-39:G>C	16358651	TGCAGCAACTGGAGGTCGATGGCGGAGCAGCAGCAAGACGAAGAGCTCGGCGGTCTGGACTCGCCGAGA	TGCAGCAACTGGAGGTCGATGGCGGAGCAGCAGCAAGACGAAGAGCTCGGCGGTCTGGACTCGCCGAGA	chr6A	111692361	4	5.61e-26	39:G>C	39	1	0.991525	0.161017	0.838983	0.00847458	0.152542	0.0168055	0.270181	0.143493	16.1995	7.77647	0.994048	1	0	1	1	0	1	0	1	0	0	0	0	1	1	0	0	0	0	1	0	0	1	0	0	0	0	0	0
4367928|F|0-36:C>A-36:C>A	4367928	TGCAGGTTAACCCGAGGTGTCAAACGAGTGCGGCGTCGAGAGGGGGTTCGAACGGTGACAAGTGGAGCG	TGCAGGTTAACCCGAGGTGTCAAACGAGTGCGGCGTCGAGAGGGGGTTCGAACGGTGACAAGTGGAGCG	chr7B	646343478	3	1.21e-27	36:C>A	36	1	0.983051	0.194915	0.805085	0.0169492	0.177966	0.0333238	0.313847	0.173585	23.5426	9.60736	1	0	0	0	1	0	0	0	0	1	0	0	0	0	0	0	0	0	0	0	0	0	0	0	0	0	0	0	0
4560727|F|0-44:G>A-44:G>A	4560727	TGCAGGACGAGATAACCCGAGCCACCGAAGGCAAACCGACCATCGAGGAAGACGACCTGAGCAGGATGG	TGCAGGACGAGATAACCCGAGCCACCGAAGGCAAACCGACCATCGAGGAAGACGACCTGAGCAGGATGG	chr5B	502377352	2	1.21e-27	44:G>A	44	1	0.974576	0.152542	0.847458	0.0254237	0.127119	0.0495547	0.258546	0.154051	19.4812	9.11111	0.988095	0	1	0	2	0	0	0	0	0	0	1	0	0	0	0	0	0	0	0	0	0	0	1	1	1	0	1	0
4549292|F|0-19:C>T-19:C>T	4549292	TGCAGGTGCTCGACCTCAGCTACAATAACCTCTCCGAGATCGGAAGAGCGGTTCAGCAGGAATGCCGAG	TGCAGGTGCTCGACCTCAGCTACAATAACCTCTCCG	chr7D	545695843	1	5.85e-10	19:C>T	19	1	0.966102	0.237288	0.762712	0.0338983	0.20339	0.0654984	0.361965	0.213732	21.9225	12.0709	0.994048	0	0	0	1	1	1	1	1	0	0	1	0	0	2	1	0	0	1	0	0	0	2	0	0	0	0	0	0
3612238|F|0-62:G>A-62:G>A	3612238	TGCAGAGCAAGTGCCCCGTCAGCCCCAACTTCACCAACGACCCCACGGTGGTGCAGGACATCGTCACCC	TGCAGAGCAAGTGCCCCGTCAGCCCCAACTTCACCAACGACCCCACGGTGGTGCAGGACATCGTCACCC	chr2D	95654355	3	1.21e-27	62:G>A	62	1	1	0.245763	0.754237	0	0.245763	0	0.370727	0.185363	24.228	5.3526	0.964286	0	0	0	0	0	0	0	0	1	0	0	0	0	1	0	0	0	1	0	0	0	0	0	0	0	0	0	0
14479959|F|0-8:G>A-8:G>A	14479959	TGCAGCTTGGCGAGCTCGTCGGCGCTGTTGGCGGACAGCCGAGATCGGAAGAGCGGTTCAGCAGGAATG	TGCAGCTTGGCGAGCTCGTCGGCGCTGTTGGCGGACAGCCG	chr6D	451861623	1	1.51e-12	8:G>A	8	1	1	0.288136	0.711864	0	0.288136	0	0.410227	0.205113	10.8621	9.05294	1	0	1	0	1	0	0	0	0	0	0	0	0	0	0	1	0	0	1	0	0	0	0	0	0	0	0	1	0
3620654|F|0-41:G>C-41:G>C	3620654	TGCAGGGTGTTCCACAACCACTGCAAGCAGAGCGGGATCGCGCTGGAGGACAAGAACTTCGCCCTGTCG	TGCAGGGTGTTCCACAACCACTGCAAGCAGAGCGGGATCGCGCTGGAGGACAAGAACTTCGCCCTGTCG		0	0	999	41:G>C	41	1	1	0.169492	0.830508	0	0.169492	0	0.281528	0.140764	19.7295	5.2069	1	0	0	1	0	0	0	0	0	0	1	1	0	1	1	0	0	0	0	0	0	0	1	0	0	0	0	0	0
10523470|F|0-8:A>G-8:A>G	10523470	TGCAGCCAACACCAAGCAGAGACCGATCAGGAGGAGCCTCAGCAAGGAGCTCGCCGAGATCGGAAGAGC	TGCAGCCAACACCAAGCAGAGACCGATCAGGAGGAGCCTCAGCAAGGAGCTCGCCG	chr5B	262563936	1	1.39e-20	8:A>G	8	1	1	0.101695	0.898305	0	0.101695	0	0.182706	0.0913531	11.6723	11.2622	0.994048	0	0	0	0	0	0	0	0	0	0	1	1	0	0	0	0	1	0	0	0	0	0	0	0	0	0	0	0
40904689|F|0-15:T>G-15:T>G	40904689	TGCAGCACCTCCACGTTGGACCGAGATCGGAAGAGCGGTTCAGCAGGAATGCCGAGACCGATCTCGTAT	TGCAGCACCTCCACGTTGGACCG		0	0	999	15:T>G	15	1	1	0.161017	0.838983	0	0.161017	0	0.270181	0.13509	44.1993	13.2025	1	0	0	0	0	0	0	0	0	0	0	0	0	0	0	1	0	0	1	1	0	0	0	0	0	0	0	0	0
16358040|F|0-13:C>T-13:C>T	16358040	TGCAGGTGTACCACCCCAACATCGGCCCGAGATCGGAAGAGCGGTTCAGCAGGAATGCCGAGACCGATC	TGCAGGTGTACCACCCCAACATCGGCCCG		0	0	999	13:C>T	13	1	0.983051	0.211864	0.788136	0.0169492	0.194915	0.0333238	0.333956	0.18364	12.407	4.93631	0.946429	0	0	0	0	0	0	0	0	1	0	0	0	0	1	0	0	0	1	0	0	0	0	0	0	0	0	0	0
3608144|F|0-19:T>G-19:T>G	3608144	TGCAGGGTGGGTACGCCTATTGCGGGAGTGCATGCGCATGGTGGCCGCGGCCGAGATCGGAAGAGCGGT	TGCAGGGTGGGTACGCCTATTGCGGGAGTGCATGCGCATGGTGGCCGCGGCCG	chr5B	65103993	1	5.77e-19	19:T>G	19	1	1	0.110169	0.889831	0	0.110169	0	0.196064	0.0980322	9.20907	8.58282	1	0	0	0	0	0	0	0	0	0	0	1	1	0	0	0	0	1	0	1	0	0	0	0	0	0	0	0	0
4565702|F|0-45:G>C-45:G>C	4565702	TGCAGGGTGGGTACGCCTAGTGCGGGAGTGCATGCGCATGGTGGCGGTGGCCGAGATCGGAAGAGCGGT	TGCAGGGTGGGTACGCCTAGTGCGGGAGTGCATGCGCATGGTGGCGGTGGCCG	chr5A	55249438	1	5.77e-19	45:G>C	45	1	1	0.110169	0.889831	0	0.110169	0	0.196064	0.0980322	8.83719	8.58282	1	0	0	0	0	0	0	0	0	0	0	1	1	0	0	0	0	1	0	1	0	0	0	0	0	0	0	0	0
4206831|F|0-44:T>C-44:T>C	4206831	TGCAGTACGTGATCACCGTCGGCATCGGCTCCCCTGTCGTGACCTAGACCATGATGGTCGACACCAGCG	TGCAGTACGTGATCACCGTCGGCATCGGCTCCCCTGTCGTGACCTAGACCATGATGGTCGACACCAGCG	chr6B	559463116	1	5.61e-26	44:T>C	44	1	0.135593	0.889831	0.110169	0.864407	0.0254237	0.234415	0.196064	0.21524	8.85149	11.5188	0.982143	2	2	2	0	2	2	2	2	0	2	2	2	2	2	2	2	2	2	2	2	2	2	2	2	2	2	2	2
4557099|F|0-9:G>C-9:G>C	4557099	TGCAGCGCAGCAGAACGACGCCGCCACCGACGCCCGACTTCGCCGAGATCGGAAGAGCGGTTCAGCAGG	TGCAGCGCAGCAGAACGACGCCGCCACCGACGCCCGACTTCGCCG	chr7A	67066558	2	1.16e-14	9:G>C	9	1	1	0.194915	0.805085	0	0.194915	0	0.313847	0.156923	12.742	8.63905	0.982143	0	0	0	1	0	0	0	0	1	0	0	0	0	1	0	0	0	0	0	0	0	0	0	0	0	0	0	0
4566395|F|0-52:C>G-52:C>G	4566395	TGCAGCGGTACAGCGCCAGCACGGGCGGGCGCATCGTGGTGGGCTGCATCCCCTACCGAGATCGGAAGA	TGCAGCGGTACAGCGCCAGCACGGGCGGGCGCATCGTGGTGGGCTGCATCCCCTACCG	chr7A	165936843	1	2.49e-18	52:C>G	52	1	0.940678	0.0677966	0.932203	0.059322	0.00847458	0.111606	0.1264	0.119003	10.7202	9.40625	0.994048	0	2	0	0	2	0	1	0	0	0	0	0	0	0	0	0	0	0	0	0	0	0	0	0	0	0	2	2
3612860|F|0-19:A>G-19:A>G	3612860	TGCAGGAAGAGCTCTCGGCATGCTCGTCCTTGTCGGAAAAGCCACTAGGAATGAGTGTGTAGGGCGTGA	TGCAGGAAGAGCTCTCGGCATGCTCGTCCTTGTCGGAAAAGCCACTAGGAATGAGTGTGTAGGGCGTGA		0	0	999	19:A>G	19	1	1	0.101695	0.898305	0	0.101695	0	0.182706	0.0913531	8.6379	6.91139	0.994048	0	0	0	0	0	0	0	0	0	0	1	1	0	0	0	0	1	0	0	0	0	0	0	0	0	0	0	0
4214203|F|0-37:C>G-37:C>G	4214203	TGCAGCAGTCGCTCAACTTCAGCAGCAGCCACGTGGCCCGCTACCTCACCGAGATCGGAAGAGCGGTTC	TGCAGCAGTCGCTCAACTTCAGCAGCAGCCACGTGGCCCGCTACCTCACCG	chr6D	454748602	2	6.86e-18	37:C>G	37	1	1	0.228814	0.771186	0	0.228814	0	0.352916	0.176458	11.6059	8.93293	0.994048	0	0	0	0	0	0	0	0	0	0	1	0	0	0	1	0	0	1	0	0	1	0	0	0	0	0	0	0
8539489|F|0-7:G>A-7:G>A	8539489	TGCAGAAGAACCTCAGCCTCTCCGACGAGCAGGTGGAGGCGTCGCGGATGACGCTGCACCGAGATCGGA	TGCAGAAGAACCTCAGCCTCTCCGACGAGCAGGTGGAGGCGTCGCGGATGACGCTGCACCG	chrUn	241848753	2	2.72e-23	7:G>A	7	1	1	0.127119	0.872881	0	0.127119	0	0.221919	0.110959	21.8879	9.17178	0.994048	0	0	0	1	0	0	0	0	0	0	0	0	0	0	0	0	0	0	0	0	0	0	1	0	0	0	1	1
4367928|F|0-37:G>T-37:G>T	4367928	TGCAGGTTAACCCGAGGTGTCAAACGAGTGCGGCGTCGAGAGGGGGTTCGAACGGTGACAAGTGGAGCG	TGCAGGTTAACCCGAGGTGTCAAACGAGTGCGGCGTCGAGAGGGGGTTCGAACGGTGACAAGTGGAGCG	chr7B	646343478	3	1.21e-27	37:G>T	37	1	0.983051	0.237288	0.762712	0.0169492	0.220339	0.0333238	0.361965	0.197644	23.5426	9.37255	0.994048	0	0	0	1	1	1	1	1	0	0	1	0	0	0	0	0	0	0	0	0	0	0	0	0	0	0	0	0
4552052|F|0-43:C>A-43:C>A	4552052	TGCAGCAGCTTTGCAGAGTGATTGATCTCCAAGACCAAAGAGGCCAGCGCGCCAATCATCACGGCGGCC	TGCAGCAGCTTTGCAGAGTGATTGATCTCCAAGACCAAAGAGGCCAGCGCGCCAATCATCACGGCGGCC	chr7A	34531931	1	1.21e-27	43:C>A	43	1	1	0.101695	0.898305	0	0.101695	0	0.182706	0.0913531	11.6166	11.0299	0.994048	0	1	0	0	0	0	0	0	1	0	0	0	0	0	0	0	0	0	0	0	0	0	1	0	0	0	0	0
4213519|F|0-14:T>C-14:T>C	4213519	TGCAGTACCTGTACTATCAACAGTATGCCATCTCCAACCAATCCGAGATCGGAAGAGCGGTTCAGCAGG	TGCAGTACCTGTACTATCAACAGTATGCCATCTCCAACCAATCCG	chr2B	325973274	1	1.16e-14	14:T>C	14	1	0.347458	1	0	0.652542	0.347458	0.453462	0	0.226731	13.6562	13.242	1	2	1	2	2	2	2	1	2	2	2	2	1	2	2	2	1	1	2	2	2	2	2	2	2	2	2	2	2
8538198|F|0-9:C>G-9:C>G	8538198	TGCAGCTCTCGCACACGAAGTCCCAGTGCGGGCCGAGATCGGAAGAGCGGTTCAGCAGGAATGCCGAGA	TGCAGCTCTCGCACACGAAGTCCCAGTGCGGGCCG	chr7A	173265099	1	2.11e-09	9:C>G	9	1	1	0.186441	0.813559	0	0.186441	0	0.303361	0.151681	7.54141	7.4878	1	0	1	0	1	0	0	0	0	0	1	1	0	0	0	0	0	0	0	0	0	0	0	0	0	0	0	1	1
10521764|F|0-46:C>T-46:C>T	10521764	TGCAGGCGACCTTGTCGCCCCCTGGTTCTCCTCCTAGCCTCGTGCCCGAGCTGCTCGTCCAGGAGCACC	TGCAGGCGACCTTGTCGCCCCCTGGTTCTCCTCCTAGCCTCGTGCCCGAGCTGCTCGTCCAGGAGCACC	chr6A	455846827	4	1.21e-27	46:C>T	46	1	0.118644	0.991525	0.00847458	0.881356	0.110169	0.209135	0.0168055	0.11297	8.875	6.71327	0.994048	1	2	1	1	2	0	2	1	2	2	2	2	2	2	2	2	2	2	2	2	2	2	2	2	2	2	2	2
19759269|F|0-16:C>G-16:C>G	19759269	TGCAGTGGGTGAGGGACAAGATGGACTTCAACACCACCAGGGTCTTCTTCACCAGCATGTCGCCCACCC	TGCAGTGGGTGAGGGACAAGATGGACTTCAACACCACCAGGGTCTTCTTCACCAGCATGTCGCCCACCC	chr1B	428608094	1	1.21e-27	16:C>G	16	1	1	0.135593	0.864407	0	0.135593	0	0.234415	0.117208	7.96527	6.91613	0.994048	0	0	0	0	0	0	0	0	0	0	0	1	1	0	0	1	1	0	0	0	0	0	1	1	1	1	1	1
36894330|F|0-59:C>T-59:C>T	36894330	TGCAGCGAGCTATCCCGACGGCGACGGCGGCCATCGTACGCTCGCTCGCTTGCTGTCCGCGGCTGCCAG	TGCAGCGAGCTATCCCGACGGCGACGGCGGCCATCGTACGCTCGCTCGCTTGCTGTCCGCGGCTGCCAG	chr7A	217696992	3	1.21e-27	59:C>T	59	1	1	0.288136	0.711864	0	0.288136	0	0.410227	0.205113	13.4528	5.80392	0.97619	1	1	1	1	0	1	0	1	0	0	0	0	0	0	0	0	0	0	0	1	0	0	1	1	1	1	0	1
4564691|F|0-44:C>G-44:C>G	4564691	TGCAGGAGCTGGACCACTTCACCTTCACGCCCAACTCCTCCCACCTCTTCTCCCAGAAGTACCTCCTCA	TGCAGGAGCTGGACCACTTCACCTTCACGCCCAACTCCTCCCACCTCTTCTCCCAGAAGTACCTCCTCA	chr7D	605830423	5	1.21e-27	44:C>G	44	1	1	0.169492	0.830508	0	0.169492	0	0.281528	0.140764	11.7799	6	0.981928	0	1	0	0	1	0	0	1	0	0	0	0	0	0	0	0	0	0	0	0	0	0	1	1	1	1	1	0
8538198|F|0-19:C>G-19:C>G	8538198	TGCAGCTCTCGCACACGAACTCCCAGTGCGGGCCGAGATCGGAAGAGCGGTTCAGCAGGAATGCCGAGA	TGCAGCTCTCGCACACGAACTCCCAGTGCGGGCCG	chr7B	136365782	1	2.11e-09	19:C>G	19	1	1	0.186441	0.813559	0	0.186441	0	0.303361	0.151681	10.3194	7.4878	1	0	1	0	1	0	0	0	0	0	1	1	0	0	0	0	0	0	0	0	0	0	0	0	0	0	0	1	1
4343559|F|0-47:A>C-47:A>C	4343559	TGCAGCGACGAGGCCCAGACGTGGAGGTGGGAGTCCACGACCTTGCAAGAAGCGGGGCCGAGATCGGAA	TGCAGCGACGAGGCCCAGACGTGGAGGTGGGAGTCCACGACCTTGCAAGAAGCGGGGCCG	chr3D	535990424	1	4.41e-21	47:A>C	47	1	0.20339	1	0	0.79661	0.20339	0.324045	0	0.162022	2.75974	8.6447	0.988095	2	2	2	2	2	2	2	2	2	2	2	2	2	2	2	2	2	2	2	2	2	2	1	1	1	2	1	1
16312724|F|0-11:T>C-11:T>C	16312724	TGCAGTTGTCGTAGGCCGTCTTGGTCACCTCCACCACGTTGTGCGCCGCAGCGGGGTACTGGAACCGAG	TGCAGTTGTCGTAGGCCGTCTTGGTCACCTCCACCACGTTGTGCGCCGCAGCGGGGTACTGGAACCGAG	chr7A	435864990	2	1.56e-26	11:T>C	11	1	1	0.101695	0.898305	0	0.101695	0	0.182706	0.0913531	15.274	6.94702	0.964286	0	0	0	0	0	0	0	0	0	1	0	0	0	0	0	0	0	0	0	0	0	0	1	0	0	0	1	1
16356792|F|0-20:G>A-20:G>A	16356792	TGCAGACCTCGACCTCCTCGGCGTCGGAGGACTCGTCCATGTCGGAGGCCGAGGAGGCGCTCCCGTCGG	TGCAGACCTCGACCTCCTCGGCGTCGGAGGACTCGTCCATGTCGGAGGCCGAGGAGGCGCTCCCGTCGG	chr6B	606436224	1	1.21e-27	20:G>A	20	1	1	0.305085	0.694915	0	0.305085	0	0.424016	0.212008	9.02491	8.23288	1	0	1	0	0	0	1	0	1	0	1	1	0	0	0	1	0	0	1	0	0	0	0	1	1	1	1	1	1
4339671|F|0-37:C>T-37:C>T	4339671	TGCAGGTTGAACGTGCCCGTGACCACGGCCGTCTCCGCGACCACGCTCCGCATCTCCTCGGTGTCGTTG	TGCAGGTTGAACGTGCCCGTGACCACGGCCGTCTCCGCGACCACGCTCCGCATCTCCTCGGTGTCGTTG	chr7B	540801773	2	1.21e-27	37:C>T	37	1	0.966102	0.237288	0.762712	0.0338983	0.20339	0.0654984	0.361965	0.213732	13.1593	6.14483	0.982143	0	0	0	0	1	0	0	2	0	0	1	0	0	1	0	0	0	1	0	0	0	1	0	0	0	0	0	0
10522286|F|0-20:G>A-20:G>A	10522286	TGCAGGTAGAAGCGGGAGATGGCCGAGATCGGAAGAGCGGTTCAGCAGGAATGCCGAGACCGATCTCGT	TGCAGGTAGAAGCGGGAGATGGCCG		0	0	999	20:G>A	20	1	0.237288	1	0	0.762712	0.237288	0.361965	0	0.180982	6.12245	13.9226	0.970238	2	2	2	2	2	2	2	2	2	1	2	2	2	1	1	2	1	1	1	1	2	1	2	2	2	2	2	2
8535958|F|0-6:C>G-6:C>G	8535958	TGCAGCCGCTCGACTCACGCGATTCCTCCGACTAGCCGAGATCGGAAGAGCGGTTCAGCAGGAATGCCG	TGCAGCCGCTCGACTCACGCGATTCCTCCGACTAGCCG	chr5A	653698439	1	5.53e-11	6:C>G	6	1	1	0.186441	0.813559	0	0.186441	0	0.303361	0.151681	14.4119	6.17123	1	0	0	0	0	0	0	1	0	0	0	0	0	0	0	0	1	0	0	0	0	1	0	0	0	0	0	0	0
15998440|F|0-19:T>C-19:T>C	15998440	TGCAGGCCATCCACCCGAGTCCATCCATGGAGGGAGAGGCCGTTGACGCCGAGCTGCGGCTCGGCCCTC	TGCAGGCCATCCACCCGAGTCCATCCATGGAGGGAGAGGCCGTTGACGCCGAGCTGCGGCTCGGCCCTC	chr2A	779809063	2	1.21e-27	19:T>C	19	1	0.220339	0.957627	0.0423729	0.779661	0.177966	0.343579	0.0811548	0.212367	9.39394	15.6655	1	2	2	2	2	2	2	2	2	2	0	1	2	2	1	2	2	2	2	2	2	2	1	1	1	1	1	2	2
4360515|F|0-64:A>G-64:A>G	4360515	TGCAGAGCACTGCTGAGGAGCTTGTCAGCAGGACGAGCTGCTCCCGCTGCTGCATGGCAACCCAACCGA	TGCAGAGCACTGCTGAGGAGCTTGTCAGCAGGACGAGCTGCTCCCGCTGCTGCATGGCAACCCAACCGA	chr5B	100027743	1	4.34e-27	64:A>G	64	1	1	0.169492	0.830508	0	0.169492	0	0.281528	0.140764	12.0721	8.74483	0.994048	1	0	1	0	0	0	0	0	0	0	0	0	0	0	0	0	0	0	0	0	0	0	0	0	0	0	0	0
14477773|F|0-17:A>G-17:A>G	14477773	TGCAGCTCCTCCACGGCAAACCCGAGATCGGAAGAGCGGTTCAGCAGGAATGCCGAGACCGATCTCGTA	TGCAGCTCCTCCACGGCAAACCCG		0	0	999	17:A>G	17	1	1	0.245763	0.754237	0	0.245763	0	0.370727	0.185363	10.1708	8.96479	1	0	0	0	0	0	0	1	0	0	0	0	0	0	0	0	1	0	0	1	1	1	0	0	0	0	0	0	0
8536851|F|0-45:C>A-45:C>A	8536851	TGCAGATGTTAATCAGCAGTACACAAAGCTCACTTTCACGCCCACCCAGGCCGACCGATTTGTTTTAGC	TGCAGATGTTAATCAGCAGTACACAAAGCTCACTTTCACGCCCACCCAGGCCGACCGATTTGTTTTAGC	chr4D	477016164	1	1.21e-22	45:C>A	45	1	0.211864	1	0	0.788136	0.211864	0.333956	0	0.166978	11.7584	10.3283	1	1	2	2	2	2	2	2	2	2	2	2	2	2	2	2	2	2	2	2	2	2	2	2	2	2	2	2	2
8512165|F|0-17:G>C-17:G>C	8512165	TGCAGGCGGTTGTCGGTGGCGAACTCATGCCACCCTCCCCCGAGATCGGAAGAGCGGTTCAGCAGGAAT	TGCAGGCGGTTGTCGGTGGCGAACTCATGCCACCCTCCCCCG		0	0	999	17:G>C	17	1	0.754237	0.271186	0.728814	0.245763	0.0254237	0.370727	0.395289	0.383008	5.97816	4.91954	0.993902	0	0	0	0	0	0	0	0	0	0	0	0	0	0	0	0	0	0	0	0	0	0	0	0	0	0	0	0
54347703|F|0-7:G>C-7:G>C	54347703	TGCAGGTGGGGTTCTACAATGCGACGTGCCCGATCGCGGAGGGGGTGGTGTTCGCGGAGATGCACGCCA	TGCAGGTGGGGTTCTACAATGCGACGTGCCCGATCGCGGAGGGGGTGGTGTTCGCGGAGATGCACGCCA	chr1A	510281098	1	1.21e-27	7:G>C	7	1	1	0.118644	0.881356	0	0.118644	0	0.209135	0.104568	9.85587	8.93103	0.994048	0	0	0	0	0	0	0	0	0	0	0	0	0	0	0	0	0	0	0	0	0	0	0	0	0	0	0	0
3612960|F|0-7:T>C-7:T>C	3612960	TGCAGCATGCATGTTTTACTTACTTTTATCTTCGAAGCCGCCGCACCGTCCGAGATCGGAAGAGCGGTT	TGCAGCATGCATGTTTTACTTACTTTTATCTTCGAAGCCGCCGCACCGTCCG	chr2D	597825749	4	1.99e-18	7:T>C	7	1	1	0.127119	0.872881	0	0.127119	0	0.221919	0.110959	21.0777	5.53623	0.952381	0	0	0	0	0	0	1	0	0	0	0	0	0	0	0	0	0	0	0	1	0	0	0	0	0	0	0	0
38189079|F|0-30:A>G-30:A>G	38189079	TGCAGCAAGATTTTCTCGGACCCTGGCGGGACGGCGGCGATGAAATCCACGAAGTAGGCGTTGAACAGC	TGCAGCAAGATTTTCTCGGACCCTGGCGGGACGGCGGCGATGAAATCCACGAAGTAGGCGTTGAACAGC	chr2A	36054854	1	1.21e-27	30:A>G	30	1	1	0.220339	0.779661	0	0.220339	0	0.343579	0.17179	9.71619	8.32414	1	0	0	0	0	0	0	0	0	0	0	0	0	0	0	0	0	0	0	0	0	0	0	1	1	1	1	0	0
3047979|F|0-23:A>G-23:A>G	3047979	TGCAGTGGCGCCGCATGGTGGACAACCTCCGCTCCAAGGGGTCGTTGTGCAATTGCATCTCAGTCTGCG	TGCAGTGGCGCCGCATGGTGGACAACCTCCGCTCCAAGGGGTCGTTGTGCAATTGCATCTCAGTCTGCG	chr7B	538052365	1	5.61e-26	23:A>G	23	1	0.20339	0.813559	0.186441	0.79661	0.0169492	0.324045	0.303361	0.313703	8	10.2397	0.994048	2	2	2	2	2	0	0	2	2	2	2	2	2	2	2	2	2	2	2	2	2	2	2	2	2	2	2	2
54347163|F|0-46:C>G-46:C>G	54347163	TGCAGGCCAGCACGCGCGGGCACTTGACGACCACGCGGCGGTAGGCCGCCTCCGAGATCGGAAGAGCGG	TGCAGGCCAGCACGCGCGGGCACTTGACGACCACGCGGCGGTAGGCCGCCTCCG	chr5A	609259056	1	1.67e-19	46:C>G	46	1	1	0.279661	0.720339	0	0.279661	0	0.402901	0.201451	7.88256	4.83099	0.988095	0	0	0	0	0	0	0	0	0	0	0	0	0	0	0	0	0	1	1	0	1	0	0	0	0	0	0	0
8537980|F|0-26:A>T-26:A>T	8537980	TGCAGTTCATGGACCTCTCCAACAACAACTTCTCGGGCCAAATCCCCGCTGCCAAGGCAAGTCACAACT	TGCAGTTCATGGACCTCTCCAACAACAACTTCTCGGGCCAAATCCCCGCTGCCAAGGCAAGTCACAACT	chr1B	297114768	1	2.61e-24	26:A>T	26	1	0.101695	1	0	0.898305	0.101695	0.182706	0	0.0913531	8.51408	10.5961	0.994048	2	2	2	2	2	2	2	2	2	2	2	2	2	2	2	2	2	2	2	2	2	2	2	2	2	2	2	2
8511733|F|0-14:G>C-14:G>C	8511733	TGCAGGAACTGGCGGGACGCCATAGACGGCCGCGGGCTGGTGCTCGAGCACCTCGCGCCGAGATCGGAA	TGCAGGAACTGGCGGGACGCCATAGACGGCCGCGGGCTGGTGCTCGAGCACCTCGCGCCG	chr1D	394060132	1	4.41e-21	14:G>C	14	1	0.161017	0.991525	0.00847458	0.838983	0.152542	0.270181	0.0168055	0.143493	10	9.63069	0.993976	2	1	2	2	2	1	2	2	2	2	1	2	2	2	2	2	2	2	2	1	2	2	2	2	2	2	2	2
8511386|F|0-61:T>C-61:T>C	8511386	TGCAGCACATCGAGCCCTCCCGCTTCATCTCCTTCTCCTTCCCCAACCCTCTCCTCCACGATGCCTCCA	TGCAGCACATCGAGCCCTCCCGCTTCATCTCCTTCTCCTTCCCCAACCCTCTCCTCCACGATGCCTCCA	chr7A	236621986	1	1.21e-27	61:T>C	61	1	1	0.20339	0.79661	0	0.20339	0	0.324045	0.162022	10.508	7.62581	0.994048	0	0	0	0	1	0	1	0	1	0	0	0	0	0	0	0	0	0	0	0	0	0	0	0	0	0	0	0
19759235|F|0-45:G>A-45:G>A	19759235	TGCAGCACATCGAGCCCTCCCGCTTCATCTCCTTCTCCTTCCCCAGCCCTTTCCTCCACGACGCCTCCA	TGCAGCACATCGAGCCCTCCCGCTTCATCTCCTTCTCCTTCCCCAGCCCTTTCCTCCACGACGCCTCCA	chr7B	174567612	1	1.21e-27	45:G>A	45	1	1	0.20339	0.79661	0	0.20339	0	0.324045	0.162022	10.8541	7.62581	0.994048	0	0	0	0	1	0	1	0	1	0	0	0	0	0	0	0	0	0	0	0	0	0	0	0	0	0	0	0
10523374|F|0-7:C>G-7:C>G	10523374	TGCAGTCCTCGCGCAACCCCACGCCCAGGGGCTCCAGCTTCAACCACACCGACTTCTACTCCATGGTCG	TGCAGTCCTCGCGCAACCCCACGCCCAGGGGCTCCAGCTTCAACCACACCGACTTCTACTCCATGGTCG	chr6D	397083072	1	2.61e-24	7:C>G	7	1	1	0.237288	0.762712	0	0.237288	0	0.361965	0.180982	11.1655	6.15278	1	0	0	0	0	0	0	0	0	0	0	1	0	1	1	1	1	1	0	1	0	0	1	0	0	0	0	0	0
16357939|F|0-52:C>T-52:C>T	16357939	TGCAGTCGTCGCGGAACCCCACGCCCAGGGGCTCCAGCTTCAACCACACCGACTTCTACTCCATGGTCG	TGCAGTCGTCGCGGAACCCCACGCCCAGGGGCTCCAGCTTCAACCACACCGACTTCTACTCCATGGTCG	chr6D	397083072	1	1.21e-27	52:C>T	52	1	1	0.237288	0.762712	0	0.237288	0	0.361965	0.180982	17.1379	6.15278	1	0	0	0	0	0	0	0	0	0	0	1	0	1	1	1	1	1	0	1	0	0	1	0	0	0	0	0	0
3617790|F|0-23:T>C-23:T>C	3617790	TGCAGCTGCCTCTTCACCAGGGCTGTGTAGATGCCGTCGCGGTCGAGGAGCTCGTCGTGCGTGCCGCTC	TGCAGCTGCCTCTTCACCAGGGCTGTGTAGATGCCGTCGCGGTCGAGGAGCTCGTCGTGCGTGCCGCTC	chr5B	575062408	1	1.21e-27	23:T>C	23	1	1	0.220339	0.779661	0	0.220339	0	0.343579	0.17179	9.40125	10.2095	1	0	0	0	0	0	0	1	0	0	0	0	0	0	0	0	0	0	0	1	0	0	1	0	0	0	0	0	0
36894330|F|0-10:T>C-10:T>C	36894330	TGCAGCGAGCTATCCCGACGGCGACGGCGGCCATCGTACGCTCGCTCGCTTGCTGTCCGCGGCTGCCAG	TGCAGCGAGCTATCCCGACGGCGACGGCGGCCATCGTACGCTCGCTCGCTTGCTGTCCGCGGCTGCCAG	chr7A	217696992	3	1.21e-27	10:T>C	10	1	1	0.161017	0.838983	0	0.161017	0	0.270181	0.13509	13.4528	4.10638	0.988095	0	0	0	0	0	0	0	0	0	0	0	0	0	0	0	0	0	0	0	0	0	0	0	0	0	0	1	0
3623412|F|0-9:C>G-9:C>G	3623412	TGCAGTGCACAGAAATGTGTTCGGTAGCTTGGTTCAGAGGACTGAGCAGAGGTTATTCGGGAGCTGCGT	TGCAGTGCACAGAAATGTGTTCGGTAGCTTGGTTCAGAGGACTGAGCAGAGGTTATTCGGGAGCTGCGT	chr5B	562373770	1	5.61e-26	9:C>G	9	1	0.127119	0.898305	0.101695	0.872881	0.0254237	0.221919	0.182706	0.202313	10.8684	11.1643	0.994048	2	2	2	2	2	2	2	2	2	2	2	2	0	0	2	2	0	0	0	2	2	0	2	1	2	2	2	2
4349055|F|0-7:G>C-7:G>C	4349055	TGCAGCTGTTCGAGGTTCTTGAGCTTGCCAATCCCCTCGGGGATCGCGCCGAGATCGGAAGAGCGGTTC	TGCAGCTGTTCGAGGTTCTTGAGCTTGCCAATCCCCTCGGGGATCGCGCCG		0	0	999	7:G>C	7	1	0.228814	1	0	0.771186	0.228814	0.352916	0	0.176458	10.4384	10.0009	0.987952	2	2	2	1	1	1	1	1	2	2	2	2	2	2	2	2	2	2	2	2	2	2	2	2	2	2	2	2
4564443|F|0-8:C>T-8:C>T	4564443	TGCAGCCTCGCATGCGCCGCGTCGATGCCGCGTAGGCGGTCGACCCACCGCAGCGCCGAGATCGGAAGA	TGCAGCCTCGCATGCGCCGCGTCGATGCCGCGTAGGCGGTCGACCCACCGCAGCGCCG	chr6B	150222577	1	1.15e-21	8:C>T	8	1	1	0.118644	0.881356	0	0.118644	0	0.209135	0.104568	17.661	4.70803	0.988095	1	0	1	0	0	1	0	1	0	0	0	0	0	0	0	0	0	0	0	0	0	0	0	0	0	0	0	0
8537490|F|0-31:C>G-31:C>G	8537490	TGCAGGCCGTGCTCCTGGTCCGCCGCCGTCCCCCCGCCGTCACCGAGATCGGAAGAGCGGTTCAGCAGG	TGCAGGCCGTGCTCCTGGTCCGCCGCCGTCCCCCCGCCGTCACCG	chr4D	464394586	1	1.16e-14	31:C>G	31	1	1	0.101695	0.898305	0	0.101695	0	0.182706	0.0913531	14.8798	7.05	1	1	0	0	0	0	0	0	0	0	0	0	0	0	0	0	0	0	0	0	0	0	0	0	0	0	0	0	0
40904924|F|0-33:C>G-33:C>G	40904924	TGCAGCTTCACGCAGGGGTTCTCCGCCGACAGCCTTCCGAGCATGAGGTTCCGCGTGCCGATCTCGACG	TGCAGCTTCACGCAGGGGTTCTCCGCCGACAGCCTTCCGAGCATGAGGTTCCGCGTGCCGATCTCGACG	chr7D	554353638	6	5.61e-26	33:C>G	33	1	1	0.194915	0.805085	0	0.194915	0	0.313847	0.156923	15.0259	7.56154	1	0	1	0	0	0	0	0	0	0	0	0	0	0	0	0	0	0	0	0	1	0	1	0	0	0	0	0	0
4367920|F|0-38:C>A-38:C>A	4367920	TGCAGATGGTGCCGTACCACGGCGGGAACAACGACGGCCTACTCGAGCAATTCCCACGGGACCATGGCT	TGCAGATGGTGCCGTACCACGGCGGGAACAACGACGGCCTACTCGAGCAATTCCCACGGGACCATGGCT	chr7A	540872088	2	5.61e-26	38:C>A	38	1	0.161017	1	0	0.838983	0.161017	0.270181	0	0.13509	12.1304	11.6085	1	2	2	2	2	2	1	2	2	1	2	2	2	2	2	2	2	2	2	2	2	2	2	2	2	2	2	2	2
4550994|F|0-10:G>A-10:G>A	4550994	TGCAGCGCGTGCCCACGCGGGCCTTGAGGTCGGCGACGAATTCGTCCGAGATCGGAAGAGCGGTTCAGC	TGCAGCGCGTGCCCACGCGGGCCTTGAGGTCGGCGACGAATTCGTCCG	chr1A	76729619	1	2.78e-16	10:G>A	10	1	1	0.20339	0.79661	0	0.20339	0	0.324045	0.162022	10.2545	8.17143	0.97619	0	1	0	1	0	1	0	1	0	0	0	0	0	0	0	0	0	0	0	1	0	0	1	1	1	1	1	1
4342293|F|0-21:A>G-21:A>G	4342293	TGCAGCACCGACAGCTGCACGACGATGTCGCGCGCCCACTTGCCGTACATGGCGTCCAGCAGCGGCACG	TGCAGCACCGACAGCTGCACGACGATGTCGCGCGCCCACTTGCCGTACATGGCGTCCAGCAGCGGCACG	chr5D	390371888	3	1.21e-27	21:A>G	21	1	1	0.177966	0.822034	0	0.177966	0	0.292588	0.146294	20.8105	5.9084	0.988095	0	0	0	0	0	0	0	0	0	0	0	0	0	0	0	1	0	0	1	0	0	0	1	1	1	1	0	0
3047071|F|0-35:C>T-35:C>T	3047071	TGCAGCAAGCTAACCATGCACGAGCACGAGTCGTCCGTCCTCGCGTCCAAGGTCTTCACCATCTCCGAG	TGCAGCAAGCTAACCATGCACGAGCACGAGTCGTCCGTCCTCGCGTCCAAGGTCTTCACCATCTCCGAG	chr6D	344058238	1	1.57e-21	35:C>T	35	1	0.838983	0.169492	0.830508	0.161017	0.00847458	0.270181	0.281528	0.275855	13.829	12	1	0	0	0	0	0	0	0	0	0	0	0	0	0	0	0	0	0	0	0	0	2	0	0	0	0	0	0	0
4564764|F|0-49:A>T-49:A>T	4564764	TGCAGTGCACTGTTAAGAACAAGGAGCCTGTGTATCTCTGCGCCCTGATACCGAGATCGGAAGAGCGGT	TGCAGTGCACTGTTAAGAACAAGGAGCCTGTGTATCTCTGCGCCCTGATACCG	chr2A	539965366	1	5.77e-19	49:A>T	49	1	1	0.118644	0.881356	0	0.118644	0	0.209135	0.104568	10.9929	8.94815	0.987952	0	0	0	0	0	0	0	0	0	0	0	0	0	1	0	0	0	0	1	0	0	0	0	0	0	0	0	0
10522323|F|0-7:G>A-7:G>A	10522323	TGCAGTTGTGATACATACCACTTATACCCGAGATCGGAAGAGCGGTTCAGCAGGAATGCCGAGACCGAT	TGCAGTTGTGATACATACCACTTATACCCG		0	0	999	7:G>A	7	1	0.169492	1	0	0.830508	0.169492	0.281528	0	0.140764	6.90511	19.0356	0.964286	2	2	2	1	2	2	2	1	2	2	2	2	2	2	2	2	2	2	2	1	2	2	1	1	1	1	1	1
8512462|F|0-5:G>A-5:G>A	8512462	TGCAGGGACACGCCGTGAAGCTAGGGTTCCTCGAGCGCGACGAGCACGCGCAGAACAGCCTCATCAGCT	TGCAGGGACACGCCGTGAAGCTAGGGTTCCTCGAGCGCGACGAGCACGCGCAGAACAGCCTCATCAGCT	chrUn	105322565	1	2.61e-24	5:G>A	5	1	0.940678	0.0677966	0.932203	0.059322	0.00847458	0.111606	0.1264	0.119003	10.2596	8.27273	0.993976	0	0	0	0	0	0	0	0	0	0	0	0	0	0	0	0	0	0	0	0	0	0	0	0	0	0	0	0
4218597|F|0-20:G>T-20:G>T	4218597	TGCAGCGGGACGGCGTCGATGGGTTCCGTGGCCATTGCTTCCGAGATCGGAAGAGCGGTTCAGCAGGAA	TGCAGCGGGACGGCGTCGATGGGTTCCGTGGCCATTGCTTCCG	chr1B	658439161	1	1.34e-13	20:G>T	20	1	0.161017	0.872881	0.127119	0.838983	0.0338983	0.270181	0.221919	0.24605	10.4625	13.2011	1	2	2	2	2	2	2	2	2	2	2	2	2	2	0	2	2	2	2	1	2	2	2	2	2	2	2	0	2
4207803|F|0-34:C>T-34:C>T	4207803	TGCAGCGCGCGCTCCACCTGCGCCATGTCCACCTCCTCCCCGAGATCGGAAGAGCGGTTCAGCAGGAAT	TGCAGCGCGCGCTCCACCTGCGCCATGTCCACCTCCTCCCCG	chr5B	682820016	1	4.51e-13	34:C>T	34	1	1	0.144068	0.855932	0	0.144068	0	0.246625	0.123312	16.3941	6.46377	1	0	0	0	0	0	0	0	0	0	0	0	0	0	0	0	0	0	1	0	0	0	0	0	0	0	0	0	0
4216307|F|0-11:C>T-11:C>T	4216307	TGCAGCTGCGCCCACGGTGTGGTGTTCGACGCCAACGTGATCCGAGATCGGAAGAGCGGTTCAGCAGGA	TGCAGCTGCGCCCACGGTGTGGTGTTCGACGCCAACGTGATCCG		0	0	999	11:C>T	11	1	0.110169	0.949153	0.0508475	0.889831	0.059322	0.196064	0.096524	0.146294	12	23.9899	1	2	2	2	2	2	2	2	2	2	2	2	2	2	2	2	2	2	2	2	2	2	2	2	2	2	2	1	2
10524019|F|0-62:G>T-62:G>T	10524019	TGCAGGCCATCCACCCGAGCCCATCCATGGAGGGAGAGGCCGTTGACGCCGAGCTGCGGCTCGGCCCTC	TGCAGGCCATCCACCCGAGCCCATCCATGGAGGGAGAGGCCGTTGACGCCGAGCTGCGGCTCGGCCCTC	chr2B	776889148	1	1.21e-27	62:G>T	62	1	0.957627	0.194915	0.805085	0.0423729	0.152542	0.0811548	0.313847	0.197501	15.6655	6.70085	0.994048	0	0	0	0	0	0	0	0	0	2	1	0	0	1	0	0	0	0	0	0	0	1	1	1	1	1	0	0
36893512|F|0-12:G>C-12:G>C	36893512	TGCAGATATGCAGGTACAAGGAAGCAGGCAGACAGGGAGGTCGATTGATTCTCGAGCACGAGTGAGCTA	TGCAGATATGCAGGTACAAGGAAGCAGGCAGACAGGGAGGTCGATTGATTCTCGAGCACGAGTGAGCTA		0	0	999	12:G>C	12	1	1	0.144068	0.855932	0	0.144068	0	0.246625	0.123312	12.9706	7.77778	0.994048	0	0	0	0	0	0	0	0	1	0	0	0	0	0	0	0	0	0	0	0	0	0	0	0	0	0	0	0
16356327|F|0-22:G>A-22:G>A	16356327	TGCAGGCTTGTTCCCCTTCTTCGGGTGAGGCTCAGGGCTTCAGGCAGCCGAGATCGGAAGAGCGGTTCA	TGCAGGCTTGTTCCCCTTCTTCGGGTGAGGCTCAGGGCTTCAGGCAGCCG	chr5B	24284953	1	2.36e-17	22:G>A	22	1	1	0.144068	0.855932	0	0.144068	0	0.246625	0.123312	12.5534	11.6846	0.994048	0	0	0	0	0	0	0	0	0	0	0	0	0	0	0	1	0	0	0	0	0	0	0	0	0	0	0	0
19759343|F|0-12:T>C-12:T>C	19759343	TGCAGCTCCGACTTGCTCCGCGTGGCGCGCATGAACCCCGAGATCGGAAGAGCGGTTCAGCAGGAATGC	TGCAGCTCCGACTTGCTCCGCGTGGCGCGCATGAACCCCG	chr1D	348985429	2	6.54e-11	12:T>C	12	1	1	0.20339	0.79661	0	0.20339	0	0.324045	0.162022	10.7936	6.59231	0.982143	0	1	0	1	0	0	0	1	0	0	1	1	1	0	1	1	1	0	0	1	0	1	0	0	0	0	0	0
4343949|F|0-24:G>C-24:G>C	4343949	TGCAGCAGCAGCTTCGAGGCCAGGGTCTTCGAGCTCGCGCGCGCCTCCAACCCGAGATCGGAAGAGCGG	TGCAGCAGCAGCTTCGAGGCCAGGGTCTTCGAGCTCGCGCGCGCCTCCAACCCG	chr5D	513663226	1	1.67e-19	24:G>C	24	1	1	0.220339	0.779661	0	0.220339	0	0.343579	0.17179	13.1601	7.21642	1	0	0	0	0	0	0	0	0	0	0	0	0	0	0	0	0	0	0	0	0	0	0	1	1	1	1	1	1
8535914|F|0-5:C>T-5:C>T	8535914	TGCAGCCAGCTGCTCCTGCGCCTCACCCGAGATCGGAAGAGCGGTTCAGCAGGAATGCCGAGACCGATC	TGCAGCCAGCTGCTCCTGCGCCTCACCCG		0	0	999	5:C>T	5	1	1	0.101695	0.898305	0	0.101695	0	0.182706	0.0913531	10.2642	7.88971	1	0	0	0	0	0	0	0	0	0	0	0	0	0	1	0	0	0	0	1	0	0	1	0	0	0	0	0	0
16358487|F|0-16:C>G-16:C>G	16358487	TGCAGCGGCCGATCGCCCGCCGCTCGCCTTGGGTGTGACGCAGCCGAGATCGGAAGAGCGGTTCAGCAG	TGCAGCGGCCGATCGCCCGCCGCTCGCCTTGGGTGTGACGCAGCCG	chr7A	681579931	2	3.41e-15	16:C>G	16	1	1	0.186441	0.813559	0	0.186441	0	0.303361	0.151681	18.2251	7.83582	1	0	0	0	0	0	0	0	0	0	0	0	0	0	0	0	0	0	0	0	0	0	0	0	0	0	0	0	0
3048246|F|0-14:G>A-14:G>A	3048246	TGCAGCGCTATGGTGGCTTTGGTTGGTAGTTACTCTGAACCGAGATCGGAAGAGCGGTTCAGCAGGAAT	TGCAGCGCTATGGTGGCTTTGGTTGGTAGTTACTCTGAACCG	chr4A	708594615	1	4.51e-13	14:G>A	14	1	0.957627	0.059322	0.940678	0.0423729	0.0169492	0.0811548	0.111606	0.0963804	9.76994	8.93421	0.993976	0	0	0	0	0	0	0	0	1	0	0	0	0	0	0	0	0	0	0	0	0	0	0	0	0	0	0	0
16357255|F|0-26:T>C-26:T>C	16357255	TGCAGGTGGGCCCGTGACGTGGCTTTTAGTTTCACCGAGATCGGAAGAGCGGTTCAGCAGGAATGCCGA	TGCAGGTGGGCCCGTGACGTGGCTTTTAGTTTCACCG	chr4B	134596051	1	1.81e-10	26:T>C	26	1	1	0.20339	0.79661	0	0.20339	0	0.324045	0.162022	23.5214	9.76259	1	0	0	0	0	1	0	1	0	1	1	1	0	0	1	0	0	0	0	1	0	0	1	0	0	0	0	0	0
3046740|F|0-32:A>G-32:A>G	3046740	TGCAGTTGAGTTGGTTACCCATGCAAATGATTATATGGGCCCGAGATCGGAAGAGCGGTTCAGCAGGAA	TGCAGTTGAGTTGGTTACCCATGCAAATGATTATATGGGCCCG		0	0	999	32:A>G	32	1	0.855932	0.177966	0.822034	0.144068	0.0338983	0.246625	0.292588	0.269606	9.46549	8.50667	0.994048	0	0	0	0	0	0	0	0	0	0	2	0	2	0	0	2	2	0	2	0	0	0	0	0	0	0	0	0
14479164|F|0-20:C>T-20:C>T	14479164	TGCAGCACGTCCTTCATGGCCGGCCGCGTCGACGGCTGGGCGCCGAGATCGGAAGAGCGGTTCAGCAGG	TGCAGCACGTCCTTCATGGCCGGCCGCGTCGACGGCTGGGCGCCG	chr3A	506228053	1	5.45e-08	20:C>T	20	1	0.101695	1	0	0.898305	0.101695	0.182706	0	0.0913531	4.72656	10.6237	0.994048	2	2	2	2	2	2	2	2	2	2	2	2	2	2	2	2	2	2	2	2	2	2	2	2	2	2	2	2
4367810|F|0-11:A>G-11:A>G	4367810	TGCAGCTATCTACGAATGGAAGGAGAGCTAGCTAGTGTGTGTGGCACCACCGAGATCGGAAGAGCGGTT	TGCAGCTATCTACGAATGGAAGGAGAGCTAGCTAGTGTGTGTGGCACCACCG	chr2B	93384529	2	1.99e-18	11:A>G	11	1	0.855932	0.161017	0.838983	0.144068	0.0169492	0.246625	0.270181	0.258403	13.4841	12.3906	1	0	2	0	0	0	0	2	0	0	0	0	0	0	0	0	0	0	0	0	0	0	0	0	0	0	0	0	0
4556710|F|0-5:C>T-5:C>T	4556710	TGCAGCGCCGAAGGCGGCCCAGCCTAGTTTCCCGCTCAGCCAGGAGGGCCGAGATCGGAAGAGCGGTTC	TGCAGCGCCGAAGGCGGCCCAGCCTAGTTTCCCGCTCAGCCAGGAGGGCCG	chr1A	351598052	1	6.86e-18	5:C>T	5	1	0.177966	0.830508	0.169492	0.822034	0.00847458	0.292588	0.281528	0.287058	11.3333	13.2047	1	2	2	2	2	2	2	0	2	2	2	2	2	2	2	2	2	2	2	2	2	2	2	0	0	0	0	0	0
10520349|F|0-47:A>G-47:A>G	10520349	TGCAGTATCGAATGATGAGCTGGGGATGTGCCATTTGCGAGGTAGGTATCCAAGATCGGTTTCGGATGC	TGCAGTATCGAATGATGAGCTGGGGATGTGCCATTTGCGAGGTAGGTATCCAAGATCGGTTTCGGATGC	chr7B	115521048	1	1.21e-27	47:A>G	47	1	1	0.186441	0.813559	0	0.186441	0	0.303361	0.151681	13.0961	9.91045	1	0	1	0	1	0	0	0	0	0	1	1	0	0	1	0	0	0	0	1	0	0	1	0	0	0	0	0	0
15998400|F|0-22:T>C-22:T>C	15998400	TGCAGGCACCCATATCGATCCGTCTCACCTCCGAGATCGGAAGAGCGGTTCAGCAGGAATGCCGAGACC	TGCAGGCACCCATATCGATCCGTCTCACCTCCG	chr2B	55892247	1	2.12e-08	22:T>C	22	1	1	0.177966	0.822034	0	0.177966	0	0.292588	0.146294	18.3167	10.5116	1	0	0	0	0	0	0	0	0	0	0	0	0	0	0	0	0	0	0	0	1	0	0	0	0	0	0	0	0
22077604|F|0-19:T>C-19:T>C	22077604	TGCAGGATCGAATGATGAGTTGGGCGTGTGCCATTTGCGAGGTAGGTGTCCAAGATCGGGTTCGGATGC	TGCAGGATCGAATGATGAGTTGGGCGTGTGCCATTTGCGAGGTAGGTGTCCAAGATCGGGTTCGGATGC	chr7A	155603649	1	1.21e-27	19:T>C	19	1	1	0.186441	0.813559	0	0.186441	0	0.303361	0.151681	9.97687	9.91045	1	0	1	0	1	0	0	0	0	0	1	1	0	0	1	0	0	0	0	1	0	0	1	0	0	0	0	0	0
4347149|F|0-8:C>A-8:C>A	4347149	TGCAGGGCCATGGCCGTGGACGATGAGATGTCGCGCCGAGATCGGAAGAGCGGTTCAGCAGGAATGCCG	TGCAGGGCCATGGCCGTGGACGATGAGATGTCGCGCCG	chr7D	554474636	2	5.53e-11	8:C>A	8	1	1	0.194915	0.805085	0	0.194915	0	0.313847	0.156923	36.7393	11.246	1	0	1	0	0	0	0	0	0	0	0	0	0	0	0	0	0	0	0	0	1	0	1	0	0	0	0	0	0
36894504|F|0-19:T>C-19:T>C	36894504	TGCAGCAGCGGCTCTTCTATCCGAGATCGGAAGAGCGGTTCAGCAGGAATGCCGAGACCGATCTCGTAT	TGCAGCAGCGGCTCTTCTATCCG		0	0	999	19:T>C	19	1	1	0.186441	0.813559	0	0.186441	0	0.303361	0.151681	22.9404	6.96947	1	0	0	0	1	0	1	0	1	1	0	0	0	0	1	0	0	0	0	1	1	0	0	0	0	0	0	0	0
4212904|F|0-61:C>G-61:C>G	4212904	TGCAGCAATGCAAATACGATACTACTGTACGTATCCGTGTGCAGGCACAAGGGGTGCATGCCGCCTAAC	TGCAGCAATGCAAATACGATACTACTGTACGTATCCGTGTGCAGGCACAAGGGGTGCATGCCGCCTAAC	chr5A	605365839	3	1.21e-27	61:C>G	61	1	1	0.169492	0.830508	0	0.169492	0	0.281528	0.140764	21.2687	9.90476	1	0	0	0	0	0	0	0	0	0	0	0	0	0	0	0	0	0	0	0	0	0	0	1	1	1	1	1	1
10525076|F|0-5:G>C-5:G>C	10525076	TGCAGGTCCAGCGACTGGAGCGCGCCCATCAGCCGCGCCGAGATCGGAAGAGCGGTTCAGCAGGAATGC	TGCAGGTCCAGCGACTGGAGCGCGCCCATCAGCCGCGCCG	chr1A	547005000	1	5.05e-12	5:G>C	5	1	1	0.135593	0.864407	0	0.135593	0	0.234415	0.117208	19.2117	8.07692	1	0	1	0	0	1	0	0	0	0	0	0	0	0	0	0	0	0	0	0	0	0	0	0	0	0	0	0	0
8538819|F|0-9:T>A-9:T>A	8538819	TGCAGCTGTTAATGCAATCTGCATGGAGTGGTTGTTGACCTTTGTGGACGTTTCCACTCAATGGACGAG	TGCAGCTGTTAATGCAATCTGCATGGAGTGGTTGTTGACCTTTGTGGACGTTTCCACTCAATGGACGAG		0	0	999	9:T>A	9	1	0.118644	1	0	0.881356	0.118644	0.209135	0	0.104568	12.6462	20.2482	1	2	1	2	2	1	2	1	2	2	1	1	2	2	2	2	2	2	2	2	2	2	2	2	2	2	2	1	1
10525134|F|0-57:C>G-57:C>G	10525134	TGCAGGTGGACGTCGTCGAGAGCATGGTGAGGCGGGTGTTCGAGGAGATGGGCGACGCTGAAGCCGAGA	TGCAGGTGGACGTCGTCGAGAGCATGGTGAGGCGGGTGTTCGAGGAGATGGGCGACGCTGAAGCCGAGA	chr7A	237517340	1	5.61e-26	57:C>G	57	1	1	0.161017	0.838983	0	0.161017	0	0.270181	0.13509	8.87355	6.73554	1	0	0	0	0	0	0	0	0	1	0	0	0	0	1	0	0	0	0	1	0	0	1	0	0	0	0	0	0
4567539|F|0-6:T>C-6:T>C	4567539	TGCAGATTTCGAGCACCTGAACAGCACCGCCATGCACCTCCCGCTGCACCACTCGCGGGGCCCCTGCTC	TGCAGATTTCGAGCACCTGAACAGCACCGCCATGCACCTCCCGCTGCACCACTCGCGGGGCCCCTGCTC	chr6B	559039912	1	1.21e-27	6:T>C	6	1	1	0.177966	0.822034	0	0.177966	0	0.292588	0.146294	8.5427	7.3719	0.982143	0	0	0	0	0	0	0	0	0	0	0	0	0	0	0	0	0	0	0	0	0	0	0	0	0	0	0	0
16357898|F|0-35:A>G-35:A>G	16357898	TGCAGCGGTTCTCTTTTGAGCTGTCGCCGACGTACATGCATGCGCCCTATGCCGTCCTTACACTGCACC	TGCAGCGGTTCTCTTTTGAGCTGTCGCCGACGTACATGCATGCGCCCTATGCCGTCCTTACACTGCACC	chr2A	733542967	1	1.21e-27	35:A>G	35	1	1	0.135593	0.864407	0	0.135593	0	0.234415	0.117208	9.8105	7.55932	1	0	0	0	0	0	0	0	0	0	0	1	0	0	0	0	1	1	0	0	0	0	0	0	0	0	0	0	0
8512005|F|0-5:G>A-5:G>A	8512005	TGCAGGTCGAGCAGCTTCTCCTCGCCACCCTGTCCAGCGGAGGCAGAGTGGAGCAGAGGAATGAGGCGG	TGCAGGTCGAGCAGCTTCTCCTCGCCACCCTGTCCAGCGGAGGCAGAGTGGAGCAGAGGAATGAGGCGG	chr1D	373116592	1	1.21e-27	5:G>A	5	1	0.949153	0.059322	0.940678	0.0508475	0.00847458	0.096524	0.111606	0.104065	9.81354	7.5493	0.994048	0	0	0	0	0	0	0	0	0	0	0	2	2	0	0	2	2	0	0	0	0	0	0	0	0	0	0	0
8538159|F|0-6:G>T-6:G>T	8538159	TGCAGCGAGGTCGCTGGGGCAGAGGGTGCCGAGATCGGAAGAGCGGTTCAGCAGGAATGCCGAGACCGA	TGCAGCGAGGTCGCTGGGGCAGAGGGTGCCG		0	0	999	6:G>T	6	1	1	0.144068	0.855932	0	0.144068	0	0.246625	0.123312	19.7891	5.98413	0.994048	0	0	0	0	0	0	0	0	1	0	0	0	0	0	0	0	0	0	0	0	0	0	0	0	0	0	0	0
10522086|F|0-20:T>C-20:T>C	10522086	TGCAGACGTAGGGCGCGTCGTGGCCGTGGTACGTGCCGAGATCGGAAGAGCGGTTCAGCAGGAATGCCG	TGCAGACGTAGGGCGCGTCGTGGCCGTGGTACGTGCCG		0	0	999	20:T>C	20	1	0.110169	1	0	0.889831	0.110169	0.196064	0	0.0980322	5.56911	14.8549	0.988095	2	2	2	1	2	2	2	2	2	2	2	2	2	2	2	2	2	2	2	2	2	2	2	2	2	2	2	2
54360499|F|0-17:T>C-17:T>C	54360499	TGCAGCTTGAGCGGGCATTTGGCCTGGAACTTGCACTTGGTGAAGTGCGCCTGGTACCTGACCTCGCCC	TGCAGCTTGAGCGGGCATTTGGCCTGGAACTTGCACTTGGTGAAGTGCGCCTGGTACCTGACCTCGCCC	chr2D	584867828	2	1.21e-27	17:T>C	17	1	1	0.288136	0.711864	0	0.288136	0	0.410227	0.205113	12.5294	4.65079	0.994048	0	0	0	0	0	0	0	0	1	0	0	0	0	0	0	0	0	0	0	0	0	0	1	1	1	1	1	1
16356239|F|0-11:C>G-11:C>G	16356239	TGCAGCTGGCCCCCGAGGAGGAACCTGCGCCGAGATCGGAAGAGCGGTTCAGCAGGAATGCCGAGACCG	TGCAGCTGGCCCCCGAGGAGGAACCTGCGCCG		0	0	999	11:C>G	11	1	0.220339	1	0	0.779661	0.220339	0.343579	0	0.17179	7.68644	18.1425	1	2	2	2	1	1	2	2	1	2	2	2	2	2	2	2	2	2	2	2	1	2	2	1	1	1	1	1	1
3047234|F|0-13:G>C-13:G>C	3047234	TGCAGGAGGAGGAGGACTGCGACCCCACCGCCACTCGTCGTGGTCTTCTCAGCAACGGTCAGCTCGCGG	TGCAGGAGGAGGAGGACTGCGACCCCACCGCCACTCGTCGTGGTCTTCTCAGCAACGGTCAGCTCGCGG	chr7A	128049397	1	5.61e-26	13:G>C	13	1	0.177966	0.838983	0.161017	0.822034	0.0169492	0.292588	0.270181	0.281385	8.82609	10.7084	0.994048	2	2	0	0	2	2	2	0	2	2	2	2	2	2	2	2	2	2	2	2	2	2	2	2	2	2	2	2
10519900|F|0-54:C>A-54:C>A	10519900	TGCAGAGGTGCAGAGCTTGACGCCGCTGGTCACCTGCATACTCCAGAGGCTCGGCACCGACATCGACCG	TGCAGAGGTGCAGAGCTTGACGCCGCTGGTCACCTGCATACTCCAGAGGCTCGGCACCGACATCGACCG	chr5D	324760863	1	1.21e-27	54:C>A	54	1	1	0.177966	0.822034	0	0.177966	0	0.292588	0.146294	13.9528	4.40351	1	0	1	0	0	0	0	0	0	0	0	0	0	0	0	0	0	0	1	0	1	0	0	0	0	0	0	0	0
3618372|F|0-8:G>A-8:G>A	3618372	TGCAGATCGCGAACGAGAGCGCCAGCGCCGCGCCGCCGTGCAGCACCGACATGCTGCCCCGAGATCGGA	TGCAGATCGCGAACGAGAGCGCCAGCGCCGCGCCGCCGTGCAGCACCGACATGCTGCCCCG	chr7A	7773196	1	2.72e-23	8:G>A	8	1	0.881356	0.245763	0.754237	0.118644	0.127119	0.209135	0.370727	0.289931	10.0878	8.525	0.993976	0	0	0	0	0	0	0	0	1	0	0	0	0	0	0	2	0	0	0	0	2	0	1	1	1	1	0	2
54360568|F|0-30:C>T-30:C>T	54360568	TGCAGCAGGCGCAGATGACGGAGGGCGCGGCGGTGGCCGACGAGGTGATGGCGGCGCTGGAGCGCAACG	TGCAGCAGGCGCAGATGACGGAGGGCGCGGCGGTGGCCGACGAGGTGATGGCGGCGCTGGAGCGCAACG	chr6D	454254018	4	1.21e-27	30:C>T	30	1	1	0.245763	0.754237	0	0.245763	0	0.370727	0.185363	9.24933	3.5614	0.988095	0	0	0	0	0	0	0	0	0	0	0	0	0	0	1	0	0	1	0	0	0	0	0	0	0	0	1	0
14477103|F|0-37:A>C-37:A>C	14477103	TGCAGCAGCTGGTCTCGAGCTGCCCGCACCTCGCCGAACTGACGCTCGAGGAGTGCCCGACCGCCACCA	TGCAGCAGCTGGTCTCGAGCTGCCCGCACCTCGCCGAACTGACGCTCGAGGAGTGCCCGACCGCCACCA	chr2A	33335244	1	1.21e-27	37:A>C	37	1	1	0.161017	0.838983	0	0.161017	0	0.270181	0.13509	9.47687	3.51786	0.988095	0	0	0	0	0	0	0	0	1	0	0	0	0	0	0	0	0	0	0	0	0	0	0	0	0	0	0	0
11912944|F|0-28:T>C-28:T>C	11912944	TGCAGGCGCCCGTTCGCGTTCCTAGCGCTTGCAGCGCCCCGCGCTGGGCCGAGATCGGAAGAGCGGTTC	TGCAGGCGCCCGTTCGCGTTCCTAGCGCTTGCAGCGCCCCGCGCTGGGCCG	chr5B	371900865	1	6.86e-18	28:T>C	28	1	1	0.135593	0.864407	0	0.135593	0	0.234415	0.117208	9.14324	3.7395	1	0	1	0	0	1	0	0	0	0	0	0	0	0	0	0	0	0	0	0	0	0	0	0	0	0	0	0	0
4339571|F|0-17:G>A-17:G>A	4339571	TGCAGCGGGAGGTGCACGTTGAGGTCGCAGGCGGCGGCGAGCGGGCAGTCGGCGCCGAGATCGGAAGAG	TGCAGCGGGAGGTGCACGTTGAGGTCGCAGGCGGCGGCGAGCGGGCAGTCGGCGCCG	chr6B	163966002	1	4e-21	17:G>A	17	1	0.974576	0.20339	0.79661	0.0254237	0.177966	0.0495547	0.324045	0.1868	14.0304	5.59091	0.958333	0	0	0	0	0	0	0	0	0	0	0	0	0	0	0	0	0	0	0	0	0	0	0	0	0	0	0	0
4557631|F|0-13:T>C-13:T>C	4557631	TGCAGGCGGTTGCTGCTGACGTCGAACACGGTCACCTTCCTGAGCATCCCCACCTGCGGCGGGATGCAG	TGCAGGCGGTTGCTGCTGACGTCGAACACGGTCACCTTCCTGAGCATCCCCACCTGCGGCGGGATGCAG	chr7D	525773748	1	1.21e-22	13:T>C	13	1	0.847458	0.169492	0.830508	0.152542	0.0169492	0.258546	0.281528	0.270037	13.3933	8.33846	0.994048	0	0	0	0	0	0	0	0	0	0	0	0	0	0	0	0	0	0	0	0	0	0	2	2	2	2	2	2
8538253|F|0-25:G>T-25:G>T	8538253	TGCAGGCCGCGTCGGCGGCGTTGGGGCCGAGATCGGAAGAGCGGTTCAGCAGGAATGCCGAGACCGATC	TGCAGGCCGCGTCGGCGGCGTTGGGGCCG		0	0	999	25:G>T	25	1	1	0.177966	0.822034	0	0.177966	0	0.292588	0.146294	16.3479	8.79646	1	0	0	0	0	0	0	0	0	0	0	0	0	0	1	0	0	0	0	1	0	0	0	1	1	1	1	1	0
8536234|F|0-20:A>G-20:A>G	8536234	TGCAGGCCGTCGGCGAGCTCACGCGCGGGCTGCCGTCGCCGTCCGTGGCTCCGAGATCGGAAGAGCGGT	TGCAGGCCGTCGGCGAGCTCACGCGCGGGCTGCCGTCGCCGTCCGTGGCTCCG	chrUn	17151815	2	1.25e-15	20:A>G	20	1	0.279661	0.915254	0.0847458	0.720339	0.194915	0.402901	0.155128	0.279015	9.53535	34.4733	1	2	2	2	2	2	2	2	2	2	2	2	2	2	2	2	2	2	2	2	2	2	2	1	0	0	2	1	1
4369821|F|0-24:T>G-24:T>G	4369821	TGCAGCAGCTCCCGACCGCCGCTTTTGCAGCCCACCTGGCCGAGATTCGCTGCCTCCATGACCGAGATC	TGCAGCAGCTCCCGACCGCCGCTTTTGCAGCCCACCTGGCCGAGATTCGCTGCCTCCATGACCG	chr6B	502720794	1	6.37e-25	24:T>G	24	1	1	0.161017	0.838983	0	0.161017	0	0.270181	0.13509	16.1112	7.17273	1	0	0	0	0	0	0	0	0	0	0	0	0	0	0	0	0	0	0	0	0	0	0	0	0	0	0	0	0
8512757|F|0-13:A>C-13:A>C	8512757	TGCAGGGGAGCGGAGGCTCGTCGCTCCATGGCCCGAGATCGGAAGAGCGGTTCAGCAGGAATGCCGAGA	TGCAGGGGAGCGGAGGCTCGTCGCTCCATGGCCCG	chr5B	610085212	1	2.11e-09	13:A>C	13	1	0.864407	0.169492	0.830508	0.135593	0.0338983	0.234415	0.281528	0.257972	11.383	9.15873	1	0	0	0	0	0	0	0	0	0	0	0	0	0	0	0	0	0	0	0	0	0	0	0	0	0	0	0	0
19759518|F|0-6:C>T-6:C>T	19759518	TGCAGCCGCTGGCGGGCGCTGGGCCGAGATCGGAAGAGCGGTTCAGCAGGAATGCCGAGACCGATCTCG	TGCAGCCGCTGGCGGGCGCTGGGCCG		0	0	999	6:C>T	6	1	1	0.169492	0.830508	0	0.169492	0	0.281528	0.140764	17.2358	5.09821	0.982143	0	1	0	0	1	0	0	0	0	0	0	0	1	0	0	0	1	0	0	0	0	0	0	0	0	0	0	0
3616689|F|0-18:G>T-18:G>T	3616689	TGCAGGAGAGCGTGAGGCGCACGCGTGTGAAGTACCCGAGATCGGAAGAGCGGTTCAGCAGGAATGCCG	TGCAGGAGAGCGTGAGGCGCACGCGTGTGAAGTACCCG	chr5B	600721014	1	5.53e-11	18:G>T	18	1	1	0.254237	0.745763	0	0.254237	0	0.379201	0.189601	27.1601	12.6364	1	0	0	0	0	0	0	0	0	0	0	0	0	0	0	0	0	0	1	1	0	1	0	0	0	0	0	0	0
4370837|F|0-21:C>G-21:C>G	4370837	TGCAGGACGTTGCCGAGCACGCTGAGCCCGTCGTCCGTCGCCTCCAGCGCCAGGCAGTGGTACTTCCCG	TGCAGGACGTTGCCGAGCACGCTGAGCCCGTCGTCCGTCGCCTCCAGCGCCAGGCAGTGGTACTTCCCG	chr3B	521790629	1	1.21e-27	21:C>G	21	1	1	0.110169	0.889831	0	0.110169	0	0.196064	0.0980322	19.3906	9.6789	0.994048	0	0	0	0	0	0	0	0	0	1	0	1	1	1	1	0	1	0	0	0	0	1	0	0	0	0	1	0
3614539|F|0-68:G>C-68:G>C	3614539	TGCAGGAACTTCTGCGTGGGGAAGGTGAGCGCGAGCGAGAACATCTGCGGGAGGATGCGGAGCGTGAAG	TGCAGGAACTTCTGCGTGGGGAAGGTGAGCGCGAGCGAGAACATCTGCGGGAGGATGCGGAGCGTGAAG	chr6A	609480220	1	1.21e-27	68:G>C	68	1	0.90678	0.220339	0.779661	0.0932203	0.127119	0.169061	0.343579	0.25632	20.4447	7.85556	1	0	0	0	0	0	0	0	0	0	0	0	0	0	0	0	0	0	0	0	0	0	0	0	0	0	0	0	0
4206660|F|0-11:C>T-11:C>T	4206660	TGCAGCTTCTCCTCGCTCAAGCACCCGAGGTACTTCTCCCCGAGATCGGAAGAGCGGTTCAGCAGGAAT	TGCAGCTTCTCCTCGCTCAAGCACCCGAGGTACTTCTCCCCG	chr1B	396597950	1	4.51e-13	11:C>T	11	1	1	0.127119	0.872881	0	0.127119	0	0.221919	0.110959	19.5383	8.27679	0.97619	0	0	0	0	0	1	0	0	0	0	0	0	0	0	0	0	0	0	0	0	0	0	0	0	0	0	0	0
4562511|F|0-17:G>A-17:G>A	4562511	TGCAGCGACGCCGTGCCGTGCACCAATATCACCCTCTCCGAGATCGGAAGAGCGGTTCAGCAGGAATGC	TGCAGCGACGCCGTGCCGTGCACCAATATCACCCTCTCCG	chr1B	547523245	1	5.05e-12	17:G>A	17	1	1	0.110169	0.889831	0	0.110169	0	0.196064	0.0980322	9.33363	7.45946	1	0	0	0	0	0	0	0	0	0	0	0	0	0	0	0	0	0	0	0	0	0	0	0	0	0	0	0	0
16357739|F|0-16:G>A-16:G>A	16357739	TGCAGGTACCAGTGCAGCGAGTGGGGCGTCGGCATGGAGATCGATAACAACGTCCGAGATCGGAAGAGC	TGCAGGTACCAGTGCAGCGAGTGGGGCGTCGGCATGGAGATCGATAACAACGTCCG	chr6D	420567713	2	2.32e-18	16:G>A	16	1	0.118644	0.940678	0.059322	0.881356	0.059322	0.209135	0.111606	0.160371	8.74286	13.8895	0.97619	2	2	2	2	2	2	2	2	2	2	2	2	2	2	2	2	2	2	2	2	0	2	2	2	2	2	2	2
10520217|F|0-11:A>G-11:A>G	10520217	TGCAGCTCGCCATCTCGATTTGGTTCGAAGGGAGCTCCCGCGGCCTGGTCGGCAACGGCGGGAGCCCCG	TGCAGCTCGCCATCTCGATTTGGTTCGAAGGGAGCTCCCGCGGCCTGGTCGGCAACGGCGGGAGCCCCG	chr7B	619591687	1	1.21e-27	11:A>G	11	1	1	0.118644	0.881356	0	0.118644	0	0.209135	0.104568	11.4235	9.72477	1	0	0	0	0	0	0	0	0	0	1	0	0	0	0	0	0	0	0	0	0	0	0	1	1	1	1	0	0
8512025|F|0-66:G>A-66:G>A	8512025	TGCAGTTCACTGTGTACTTGCCATCAATGGCTCTCTTCTTGGATAATAATTGGGAAGCCATCCGAGGAA	TGCAGTTCACTGTGTACTTGCCATCAATGGCTCTCTTCTTGGATAATAATTGGGAAGCCATCCGAGGAA	chrUn	1185690	1	5.61e-26	66:G>A	66	1	0.0932203	0.940678	0.059322	0.90678	0.0338983	0.169061	0.111606	0.140333	14.8788	9.16667	1	2	1	2	2	2	0	2	2	2	2	2	2	2	2	2	2	2	2	2	2	2	2	1	2	2	2	0	0
10522212|F|0-17:A>G-17:A>G	10522212	TGCAGCTCAGCGCCTCGACACCCCTTCTTCCCCCTCGCCGCCGAGATCGGAAGAGCGGTTCAGCAGGAA	TGCAGCTCAGCGCCTCGACACCCCTTCTTCCCCCTCGCCGCCG	chr6A	400191084	1	1.73e-12	17:A>G	17	1	0.135593	1	0	0.864407	0.135593	0.234415	0	0.117208	4.77885	9.63669	1	2	1	2	2	2	2	2	2	2	2	1	2	1	1	1	1	1	2	1	1	2	1	2	2	2	2	2	2
16356920|F|0-10:C>G-10:C>G	16356920	TGCAGCTTGACAGGGGGGATACCCGACTCCGTCTTCGAGCTGACCCTGCTGGAGACGCTGGATTTGTCC	TGCAGCTTGACAGGGGGGATACCCGACTCCGTCTTCGAGCTGACCCTGCTGGAGACGCTGGATTTGTCC	chr4A	532352707	1	1.21e-27	10:C>G	10	1	1	0.161017	0.838983	0	0.161017	0	0.270181	0.13509	14.2856	9.53846	1	0	0	0	0	0	0	0	0	1	0	0	0	0	1	0	0	0	0	1	0	0	1	0	0	0	0	0	0
8512131|F|0-8:G>C-8:G>C	8512131	TGCAGCTCGTGGTGGCTACGTCCGCGGGCAGGCTGTGCCGTGCCGAGATCGGAAGAGCGGTTCAGCAGG	TGCAGCTCGTGGTGGCTACGTCCGCGGGCAGGCTGTGCCGTGCCG	chr6A	605241398	2	5.41e-13	8:G>C	8	1	0.271186	1	0	0.728814	0.271186	0.395289	0	0.197644	5.22772	7.61086	0.987952	2	1	2	2	2	1	1	2	2	2	2	2	2	1	2	2	2	2	1	1	2	1	2	2	2	2	2	2
38188487|F|0-53:C>T-53:C>T	38188487	TGCAGGATCCTGGGAGACGTCTTCATGGGCCCCTACCACACCGTCTTCGACTACGGCAAGCTGCGTGTC	TGCAGGATCCTGGGAGACGTCTTCATGGGCCCCTACCACACCGTCTTCGACTACGGCAAGCTGCGTGTC	chr1D	473639184	1	5.61e-26	53:C>T	53	1	0.949153	0.194915	0.805085	0.0508475	0.144068	0.096524	0.313847	0.205185	11.4796	4.61176	1	0	0	0	0	0	0	0	0	0	0	0	0	0	1	0	0	0	0	1	0	0	0	0	0	0	0	2	0
4564327|F|0-22:C>G-22:C>G	4564327	TGCAGAGGCTACACCGTTTGCTCAACAGCTTGCATTTCCTCCGAGATCGGAAGAGCGGTTCAGCAGGAA	TGCAGAGGCTACACCGTTTGCTCAACAGCTTGCATTTCCTCCG	chr7B	162337449	1	1.34e-13	22:C>G	22	1	0.855932	0.177966	0.822034	0.144068	0.0338983	0.246625	0.292588	0.269606	9.69429	9.64516	0.982143	0	0	0	0	0	2	0	0	0	0	0	0	0	0	0	0	0	0	0	0	2	0	0	0	0	0	0	0
10522288|F|0-23:G>C-23:G>C	10522288	TGCAGGTAGGGGAGCTTGTGCGTGTCCGAGATCGGAAGAGCGGTTCAGCAGGAATGCCGAGACCGATCT	TGCAGGTAGGGGAGCTTGTGCGTGTCCG		0	0	999	23:G>C	23	1	0.991525	0.144068	0.855932	0.00847458	0.135593	0.0168055	0.246625	0.131715	18.6723	6.12	0.994048	0	0	0	0	0	0	0	0	0	0	1	1	1	0	0	0	1	0	0	0	0	0	0	0	0	0	0	0
10525023|F|0-11:T>C-11:T>C	10525023	TGCAGCTCCGCTTCCCCAGAAGCCTCGCCTTCCTGTTGCCGTGGCGGGTGATCCAGTACGAGCAGGCCG	TGCAGCTCCGCTTCCCCAGAAGCCTCGCCTTCCTGTTGCCGTGGCGGGTGATCCAGTACGAGCAGGCCG	chr7D	66516425	3	1.21e-27	11:T>C	11	1	1	0.161017	0.838983	0	0.161017	0	0.270181	0.13509	12.8505	7.86275	0.988095	0	0	0	0	0	0	1	0	1	0	0	0	0	1	0	0	0	0	1	0	0	1	0	0	0	0	0	0
16357986|F|0-5:C>T-5:C>T	16357986	TGCAGCAGCAGCTCCGCCGCCGCAAGCTCCGAGATCGGAAGAGCGGTTCAGCAGGAATGCCGAGACCGA	TGCAGCAGCAGCTCCGCCGCCGCAAGCTCCG	chr5D	427544662	1	1.96e-07	5:C>T	5	1	1	0.144068	0.855932	0	0.144068	0	0.246625	0.123312	27.9271	7.25	0.97619	0	0	0	0	0	0	0	0	0	1	0	0	0	0	0	0	0	0	0	0	0	0	0	0	0	0	0	0
4219725|F|0-32:A>G-32:A>G	4219725	TGCAGCATGGCTGCTGTGCTCTTCTGCCTTTTAGTTGCTGCTGCCTCTGACCGCCGAGATCGGAAGAGC	TGCAGCATGGCTGCTGTGCTCTTCTGCCTTTTAGTTGCTGCTGCCTCTGACCGCCG	chr6D	424175576	1	3.01e-17	32:A>G	32	1	0.864407	0.186441	0.813559	0.135593	0.0508475	0.234415	0.303361	0.268888	11.0542	5.58182	1	0	0	0	0	0	0	0	0	0	0	0	0	0	0	0	0	0	0	0	0	0	0	0	0	0	0	0	0
4565541|F|0-25:G>T-25:G>T	4565541	TGCAGAAGCTATCCCTTGATGCCAAGACTGAAGCCATCGACGCGCCGAGATCGGAAGAGCGGTTCAGCA	TGCAGAAGCTATCCCTTGATGCCAAGACTGAAGCCATCGACGCGCCG	chr5B	607488128	1	9.99e-16	25:G>T	25	1	0.864407	0.169492	0.830508	0.135593	0.0338983	0.234415	0.281528	0.257972	10.3103	8.125	0.994048	0	0	0	0	0	0	0	0	0	0	0	0	0	0	0	0	0	0	0	0	0	0	0	0	0	0	0	0
14479461|F|0-25:T>C-25:T>C	14479461	TGCAGCATGGGGCTCCCCAGGAGCGTGGAGTGCAAGTGCAGCAGCTTCATGGGGCTCCGAGATCGGAAG	TGCAGCATGGGGCTCCCCAGGAGCGTGGAGTGCAAGTGCAGCAGCTTCATGGGGCTCCG	chr5A	539092601	1	3.3e-22	25:T>C	25	1	1	0.177966	0.822034	0	0.177966	0	0.292588	0.146294	14.7687	13.4667	1	0	0	0	0	1	0	0	1	0	0	0	0	0	0	0	0	0	0	0	0	0	0	0	0	0	0	0	0
38188570|F|0-35:T>G-35:T>G	38188570	TGCAGGGACGAGATGCGCAGGGTGCTCGGCGTGGCTCTGCTCTGCGCGTCCAGCCTCCCGATCAACCGA	TGCAGGGACGAGATGCGCAGGGTGCTCGGCGTGGCTCTGCTCTGCGCGTCCAGCCTCCCGATCAACCGA	chr2A	68881149	1	4.34e-27	35:T>G	35	1	1	0.20339	0.79661	0	0.20339	0	0.324045	0.162022	11.2162	9.20833	1	0	0	0	0	0	0	0	0	0	0	0	0	0	0	0	0	0	0	0	0	0	0	1	1	1	1	1	0
8537336|F|0-17:A>G-17:A>G	8537336	TGCAGCCTCCACAAGGAACGCAAGCAGAAGGTCCCGAGATCGGAAGAGCGGTTCAGCAGGAATGCCGAG	TGCAGCCTCCACAAGGAACGCAAGCAGAAGGTCCCG	chr6A	594319541	1	5.85e-10	17:A>G	17	1	0.983051	0.110169	0.889831	0.0169492	0.0932203	0.0333238	0.196064	0.114694	8.42321	4.36559	0.982143	0	0	0	1	0	0	0	0	0	0	0	0	0	0	0	0	0	0	0	0	0	0	0	0	0	0	0	0
4209563|F|0-25:A>G-25:A>G	4209563	TGCAGTGGGAAGTGCTTCTCGGCGTACTGCTTCGGTATCACCAGCCGAGATCGGAAGAGCGGTTCAGCA	TGCAGTGGGAAGTGCTTCTCGGCGTACTGCTTCGGTATCACCAGCCG	chr1B	625083237	1	9.99e-16	25:A>G	25	1	0.932203	0.0932203	0.90678	0.0677966	0.0254237	0.1264	0.169061	0.147731	15.2449	13	1	0	0	0	0	0	0	0	0	0	0	0	0	0	0	2	0	0	0	0	0	0	0	0	0	0	0	0	0
16312578|F|0-8:C>G-8:C>G	16312578	TGCAGGTACGACGTGAGCTCGTGCGGCTCGATCGCCGAGATCGGAAGAGCGGTTCAGCAGGAATGCCGA	TGCAGGTACGACGTGAGCTCGTGCGGCTCGATCGCCG	chr7A	612756863	1	1.81e-10	8:C>G	8	1	1	0.305085	0.694915	0	0.305085	0	0.424016	0.212008	11.2785	6.13	0.988095	0	0	0	0	0	0	0	1	1	0	0	0	0	0	1	1	0	0	0	0	1	0	1	1	1	1	0	1
22073029|F|0-6:A>G-6:A>G	22073029	TGCAGGAACACCTCGATGACCGAGATCGGAAGAGCGGTTCAGCAGGAATGCCGAGACCGATCTCGTATG	TGCAGGAACACCTCGATGACCG		0	0	999	6:A>G	6	1	1	0.127119	0.872881	0	0.127119	0	0.221919	0.110959	19.3861	6.3617	0.958333	1	0	0	0	0	0	0	1	0	0	0	0	1	0	0	0	0	0	0	0	0	0	0	0	0	0	0	0
36894745|F|0-44:C>T-44:C>T	36894745	TGCAGCACGTCGAGTCCGTCGCCGACGAGATGGAGTTGCGCCGCCGCGAGCTGCGGCTCTACGCCAACA	TGCAGCACGTCGAGTCCGTCGCCGACGAGATGGAGTTGCGCCGCCGCGAGCTGCGGCTCTACGCCAACA	chr1B	356871543	1	1.21e-27	44:C>T	44	1	1	0.110169	0.889831	0	0.110169	0	0.196064	0.0980322	8.24555	8.31313	0.97619	0	0	0	1	0	0	0	1	0	0	0	0	0	0	0	0	0	0	0	0	0	0	0	0	0	0	0	0
4347895|F|0-19:T>C-19:T>C	4347895	TGCAGCCTGCTGTTGTCATTCCCACTGAAGATCCGAGATCGGAAGAGCGGTTCAGCAGGAATGCCGAGA	TGCAGCCTGCTGTTGTCATTCCCACTGAAGATCCG		0	0	999	19:T>C	19	1	0.186441	1	0	0.813559	0.186441	0.303361	0	0.151681	12.5217	12.0552	1	2	2	2	2	2	1	2	2	2	2	2	2	2	2	2	2	2	2	2	2	2	2	1	1	1	1	1	1
54360809|F|0-27:C>A-27:C>A	54360809	TGCAGGCTGCGGTGGATCAACTACCTGCGGCCGAGATCGGAAGAGCGGTTCAGCAGGAATGCCGAGACC	TGCAGGCTGCGGTGGATCAACTACCTGCGGCCG	chr6D	309341938	1	2.12e-08	27:C>A	27	1	1	0.169492	0.830508	0	0.169492	0	0.281528	0.140764	26.0587	6.77083	0.970238	0	0	0	0	0	0	0	0	0	0	0	0	0	0	0	0	0	0	0	0	0	0	0	0	0	0	0	0
4346126|F|0-27:C>G-27:C>G	4346126	TGCAGCAACATTTATGCTGCCTGCAATCGAGGTTGATGCAGCCTTAACCTTAAGCTGCTGCTGCCGAGA	TGCAGCAACATTTATGCTGCCTGCAATCGAGGTTGATGCAGCCTTAACCTTAAGCTGCTGCTGCCGAGA	chr6B	114239882	3	5.61e-26	27:C>G	27	1	1	0.118644	0.881356	0	0.118644	0	0.209135	0.104568	13.3461	5.53125	1	0	0	0	0	0	0	0	0	0	0	0	0	0	0	0	0	0	0	0	0	0	0	0	0	0	0	0	0
4564327|F|0-20:C>T-20:C>T	4564327	TGCAGAGGCTACACCGTTTGCTCAACAGCTTGCATTTCCTCCGAGATCGGAAGAGCGGTTCAGCAGGAA	TGCAGAGGCTACACCGTTTGCTCAACAGCTTGCATTTCCTCCG	chr7B	162337449	1	1.34e-13	20:C>T	20	1	0.855932	0.169492	0.830508	0.144068	0.0254237	0.246625	0.281528	0.264076	9.69429	9.81481	0.994048	0	0	0	0	0	2	0	0	0	0	0	0	0	0	0	0	0	0	0	0	2	0	0	0	0	0	0	0
4560299|F|0-20:A>C-20:A>C	4560299	TGCAGCCTCCACAAGGAGCGAAAGCAGGAGGCCCCGAGATCGGAAGAGCGGTTCAGCAGGAATGCCGAG	TGCAGCCTCCACAAGGAGCGAAAGCAGGAGGCCCCG	chr6B	677045294	2	5.85e-10	20:A>C	20	1	1	0.110169	0.889831	0	0.110169	0	0.196064	0.0980322	13.3069	4.36559	0.982143	0	0	0	1	0	0	0	0	0	0	0	0	0	0	0	0	0	0	0	0	0	0	0	0	0	0	0	0
3616704|F|0-8:G>C-8:G>C	3616704	TGCAGCGTGGTGTTGGGCCCCATGGCCTGCTCCGTGCCGCTGCCCTTGAGGTAGACGGACGCGTCGCAG	TGCAGCGTGGTGTTGGGCCCCATGGCCTGCTCCGTGCCGCTGCCCTTGAGGTAGACGGACGCGTCGCAG	chr2A	768306504	2	1.21e-27	8:G>C	8	1	1	0.20339	0.79661	0	0.20339	0	0.324045	0.162022	20.8226	5.3299	1	0	1	0	1	1	1	0	1	0	0	0	0	0	0	0	0	0	0	0	0	0	0	1	0	0	0	1	1
54347513|F|0-5:C>G-5:C>G	54347513	TGCAGCCGCCGCACGATCTCGTACTTGTGCTCCGAGATCGGAAGAGCGGTTCAGCAGGAATGCCGAGAC	TGCAGCCGCCGCACGATCTCGTACTTGTGCTCCG	chr7D	606637133	1	6.73e-09	5:C>G	5	1	1	0.169492	0.830508	0	0.169492	0	0.281528	0.140764	15.105	7.12903	1	0	0	0	0	0	0	0	0	0	0	0	0	0	0	0	0	0	0	0	0	0	0	0	0	0	0	0	0
16312552|F|0-11:T>A-11:T>A	16312552	TGCAGCTTCAGTCCTTCCTCCTGCGCCAACCGAGATCGGAAGAGCGGTTCAGCAGGAATGCCGAGACCG	TGCAGCTTCAGTCCTTCCTCCTGCGCCAACCG	chr2A	202069267	1	6.53e-08	11:T>A	11	1	1	0.186441	0.813559	0	0.186441	0	0.303361	0.151681	13.4004	7.71429	0.958333	0	0	0	1	0	0	0	0	0	0	0	0	0	0	0	0	0	0	0	0	0	0	1	1	1	1	1	0
8534908|F|0-5:C>G-5:C>G	8534908	TGCAGCACGGAGGCGGCCCCGAGATCGGAAGAGCGGTTCAGCAGGAATGCCGAGACCGATCTCGTATGC	TGCAGCACGGAGGCGGCCCCG		0	0	999	5:C>G	5	1	1	0.135593	0.864407	0	0.135593	0	0.234415	0.117208	12.5854	5.78261	0.994048	0	0	0	1	0	0	0	0	0	0	0	0	0	0	0	0	0	0	0	0	0	0	0	0	0	0	0	0
4367034|F|0-25:C>G-25:C>G	4367034	TGCAGCACGCCCTTACGAGGTCCATCCAAGCACGTGCGGCTGCGTGCATGTCGATCGAAGGCAGGGGAG	TGCAGCACGCCCTTACGAGGTCCATCCAAGCACGTGCGGCTGCGTGCATGTCGATCGAAGGCAGGGGAG	chr1A	462698997	1	1.21e-27	25:C>G	25	1	0.864407	0.186441	0.813559	0.135593	0.0508475	0.234415	0.303361	0.268888	10.8024	8.90385	0.988095	0	1	0	0	0	0	0	0	0	0	0	0	0	0	0	0	0	0	0	0	0	0	0	0	0	0	0	0
8537186|F|0-14:C>T-14:C>T	8537186	TGCAGACCCCACGGCCACAGTATGAGTTCACGGACTTCCCGTGGCCGCCGAGATCGGAAGAGCGGTTCA	TGCAGACCCCACGGCCACAGTATGAGTTCACGGACTTCCCGTGGCCGCCG	chrUn	76530755	1	6.61e-13	14:C>T	14	1	0.127119	1	0	0.872881	0.127119	0.221919	0	0.110959	8.28889	10.202	1	2	2	2	2	2	2	2	2	2	2	2	2	2	2	2	2	2	2	2	2	2	2	2	2	2	2	2	2
8535145|F|0-7:G>C-7:G>C	8535145	TGCAGCGGTCGAGCTACATCGACTCTCCATCGCCAGCTGAGCCATCGCCCAGAAAATTAGATCATCACA	TGCAGCGGTCGAGCTACATCGACTCTCCATCGCCAGCTGAGCCATCGCCCAGAAAATTAGATCATCACA	chr7B	158543054	1	2.61e-24	7:G>C	7	1	0.169492	0.847458	0.152542	0.830508	0.0169492	0.281528	0.258546	0.270037	11.5918	11.0839	1	2	2	2	2	2	0	2	2	2	2	2	2	2	2	2	2	2	2	2	2	0	2	2	2	2	2	2	2
8536953|F|0-6:T>C-6:T>C	8536953	TGCAGCTGCCGTCGGTGATTGCATTCCAAGATGGAGCGGTGACGACAACGGCGGCCACGCACCAGGTGT	TGCAGCTGCCGTCGGTGATTGCATTCCAAGATGGAGCGGTGACGACAACGGCGGCCACGCACCAGGTGT	chr2D	459333473	1	1.21e-27	6:T>C	6	1	0.881356	0.135593	0.864407	0.118644	0.0169492	0.209135	0.234415	0.221775	9.69689	5.32143	1	0	0	0	2	0	0	0	0	0	0	0	0	0	0	0	0	0	0	0	0	0	0	0	0	0	0	0	0
16356401|F|0-16:A>G-16:A>G	16356401	TGCAGTGCGAGGCGAGACGCGTGCCGTCCGAGATCGGAAGAGCGGTTCAGCAGGAATGCCGAGACCGAT	TGCAGTGCGAGGCGAGACGCGTGCCGTCCG		0	0	999	16:A>G	16	1	0.101695	0.940678	0.059322	0.898305	0.0423729	0.182706	0.111606	0.147156	9.98039	11.9606	0.994048	2	2	2	2	2	2	2	2	2	2	2	2	2	2	2	2	2	2	2	2	2	2	1	2	2	1	2	2
4367766|F|0-48:T>C-48:T>C	4367766	TGCAGGTTGGTTGCTTAGCGCCTACCTCCTTGGCGGATTTGGTGATGATGCCAAAGGAAGCAATGGTGT	TGCAGGTTGGTTGCTTAGCGCCTACCTCCTTGGCGGATTTGGTGATGATGCCAAAGGAAGCAATGGTGT	chr4D	35125722	1	1.21e-27	48:T>C	48	1	0.983051	0.0847458	0.915254	0.0169492	0.0677966	0.0333238	0.155128	0.0942258	14.0169	5	0.970238	0	0	0	0	0	0	0	0	1	0	0	0	0	0	0	0	0	0	0	0	0	0	0	0	0	0	0	0
3607449|F|0-10:G>A-10:G>A	3607449	TGCAGCAACCGAACAGGCCATGTCATCAAGCTTCACCTTCGCAATACGTTTCCGAGATCGGAAGAGCGG	TGCAGCAACCGAACAGGCCATGTCATCAAGCTTCACCTTCGCAATACGTTTCCG	chr5B	20814048	3	1.67e-19	10:G>A	10	1	1	0.237288	0.762712	0	0.237288	0	0.361965	0.180982	15.621	9.67857	0.994048	0	0	0	0	0	1	0	0	0	0	0	0	0	0	0	0	0	0	0	0	0	0	1	1	0	0	0	0
54360350|F|0-59:G>A-59:G>A	54360350	TGCAGTACTGAATGTTCGAAAAGAAGGATGCAGAAACATTAGTTTAGATCTTTCCAACTGTTTGAGCTA	TGCAGTACTGAATGTTCGAAAAGAAGGATGCAGAAACATTAGTTTAGATCTTTCCAACTGTTTGAGCTA	chr7B	591147435	5	1.21e-27	59:G>A	59	1	0.991525	0.118644	0.881356	0.00847458	0.110169	0.0168055	0.209135	0.11297	7.11012	2.54054	0.97619	0	0	0	0	0	0	0	0	0	0	0	0	0	0	0	0	0	0	0	0	0	0	0	0	0	0	0	0
4339671|F|0-67:T>C-67:T>C	4339671	TGCAGGTTGAACGTGCCCGTGACCACGGCCGTCTCCGCGACCACGCTCCGCATCTCCTCGGTGTCGTTG	TGCAGGTTGAACGTGCCCGTGACCACGGCCGTCTCCGCGACCACGCTCCGCATCTCCTCGGTGTCGTTG	chr7B	540801773	2	1.21e-27	67:T>C	67	1	0.966102	0.169492	0.830508	0.0338983	0.135593	0.0654984	0.281528	0.173513	13.1593	4.81159	0.982143	0	0	1	1	0	0	0	2	0	0	0	0	1	0	0	0	0	0	0	0	0	0	1	1	1	1	0	1
4209193|F|0-65:G>T-65:G>T	4209193	TGCAGCAGGTCGTCGCCCTTGGGTTCAACCTTCTGGCGCATCTCCACCACCTTCTTGTGGGAGTTGGAA	TGCAGCAGGTCGTCGCCCTTGGGTTCAACCTTCTGGCGCATCTCCACCACCTTCTTGTGGGAGTTGGAA	chr6B	685968600	1	1.21e-27	65:G>T	65	1	1	0.144068	0.855932	0	0.144068	0	0.246625	0.123312	12.3989	4.92857	1	0	0	0	1	0	0	0	0	0	0	0	0	0	0	0	0	0	0	0	0	0	0	0	0	0	0	0	0
10520380|F|0-8:G>A-8:G>A	10520380	TGCAGGCCGATAATTGCTCAGAGAGGATTCTACAGTAATCGGACAGATATAGTAAGCTAGCTGGATGCT	TGCAGGCCGATAATTGCTCAGAGAGGATTCTACAGTAATCGGACAGATATAGTAAGCTAGCTGGATGCT	chr5B	571187990	1	1.21e-27	8:G>A	8	1	0.898305	0.127119	0.872881	0.101695	0.0254237	0.182706	0.221919	0.202313	9.42752	8.23913	1	0	0	0	0	0	0	0	0	0	2	2	0	0	0	0	0	0	0	0	0	0	0	0	0	0	0	0	0
4563889|F|0-13:G>A-13:G>A	4563889	TGCAGTTACATACGTACGCAGGTAGCACAAAAAACGATCGATCTAGCTAGTTAGCTATAGCTAGAGCAC	TGCAGTTACATACGTACGCAGGTAGCACAAAAAACGATCGATCTAGCTAGTTAGCTATAGCTAGAGCAC	chr7A	514434830	1	5.61e-26	13:G>A	13	1	0.932203	0.0932203	0.90678	0.0677966	0.0254237	0.1264	0.169061	0.147731	10.3191	7.01923	0.988095	0	0	2	2	0	0	0	2	0	0	0	0	0	0	0	0	0	0	0	0	0	0	0	0	0	0	0	0
14479169|F|0-6:T>A-6:T>A	14479169	TGCAGCTGCCTGGCGCACGCGTGCGCGTCGACCCCGAGATCGGAAGAGCGGTTCAGCAGGAATGCCGAG	TGCAGCTGCCTGGCGCACGCGTGCGCGTCGACCCCG	chr3A	665966976	1	5.85e-10	6:T>A	6	1	1	0.169492	0.830508	0	0.169492	0	0.281528	0.140764	8.01601	3.6988	0.982143	0	0	0	1	0	1	0	1	0	0	0	0	0	0	0	0	0	0	0	0	0	0	0	0	0	0	0	0
4340658|F|0-29:C>T-29:C>T	4340658	TGCAGGTCACGGTCTCCTCGAGTTGCATGCCGTCTAAATCTGGAGTTATGGACTGTCTGATCTACCGAG	TGCAGGTCACGGTCTCCTCGAGTTGCATGCCGTCTAAATCTGGAGTTATGGACTGTCTGATCTACCGAG	chr7A	291028137	1	1.56e-26	29:C>T	29	1	1	0.271186	0.728814	0	0.271186	0	0.395289	0.197644	14.4244	7.95294	0.97619	0	0	0	0	0	0	0	0	1	0	0	1	0	0	0	0	0	0	0	0	0	0	0	0	0	0	0	0
10522080|F|0-20:T>G-20:T>G	10522080	TGCAGACGTGCTCGACCCGCTGGGCCGTCTGCTGTCTCTGACGGAGACCGAGATCGGAAGAGCGGTTCA	TGCAGACGTGCTCGACCCGCTGGGCCGTCTGCTGTCTCTGACGGAGACCG		0	0	999	20:T>G	20	1	1	0.152542	0.847458	0	0.152542	0	0.258546	0.129273	16.516	6.7619	0.994048	0	0	0	1	0	0	0	0	1	0	0	0	0	0	0	0	0	0	0	0	0	0	0	0	0	0	0	0
14477727|F|0-6:G>A-6:G>A	14477727	TGCAGCGGGACACGAAGGCTCGGAACCGAGGCCCGAGATCGGAAGAGCGGTTCAGCAGGAATGCCGAGA	TGCAGCGGGACACGAAGGCTCGGAACCGAGGCCCG	chr3B	766636272	1	2.11e-09	6:G>A	6	1	1	0.144068	0.855932	0	0.144068	0	0.246625	0.123312	37.306	9.44595	0.970238	0	0	0	0	0	0	0	0	0	1	0	0	0	0	0	0	0	0	0	0	0	0	1	1	1	1	1	1
16312908|F|0-16:A>T-16:A>T	16312908	TGCAGTGGCAGCGCACAGGGTTCCATTTCCAGCCGAGATCGGAAGAGCGGTTCAGCAGGAATGCCGAGA	TGCAGTGGCAGCGCACAGGGTTCCATTTCCAGCCG	chr7A	4330089	1	2.11e-09	16:A>T	16	1	1	0.228814	0.771186	0	0.228814	0	0.352916	0.176458	16.7438	9.92683	0.982143	0	0	0	0	0	0	0	0	0	0	0	0	0	0	0	1	0	0	0	0	1	0	1	1	1	1	0	0
16355763|F|0-20:C>G-20:C>G	16355763	TGCAGGCAGCCGCTGAGCATCGACGTCCACGACACCACGTTACGGCTAAGGATCCTGTCGAACACCTTG	TGCAGGCAGCCGCTGAGCATCGACGTCCACGACACCACGTTACGGCTAAGGATCCTGTCGAACACCTTG	chr7B	57457252	1	1.21e-27	20:C>G	20	1	1	0.110169	0.889831	0	0.110169	0	0.196064	0.0980322	11.4324	4.81481	1	0	1	0	1	0	0	0	0	0	0	0	0	0	0	0	0	0	0	0	0	0	0	0	0	0	0	1	1
4370952|F|0-19:G>C-19:G>C	4370952	TGCAGGTGAAACGAAGGTAGGAATAGCGAATTAAGTTGGTGAGTTCGACGGGTCAGATCGAAGCCGTTT	TGCAGGTGAAACGAAGGTAGGAATAGCGAATTAAGTTGGTGAGTTCGACGGGTCAGATCGAAGCCGTTT	chr6A	604291672	1	5.61e-26	19:G>C	19	1	0.949153	0.0677966	0.932203	0.0508475	0.0169492	0.096524	0.1264	0.111462	9.43522	7.86957	1	0	2	0	0	0	0	0	0	0	0	0	0	0	0	0	0	0	0	0	0	0	0	0	0	0	0	0	0
16312724|F|0-10:G>A-10:G>A	16312724	TGCAGTTGTCGTAGGCCGTCTTGGTCACCTCCACCACGTTGTGCGCCGCAGCGGGGTACTGGAACCGAG	TGCAGTTGTCGTAGGCCGTCTTGGTCACCTCCACCACGTTGTGCGCCGCAGCGGGGTACTGGAACCGAG	chr7A	435864990	2	1.56e-26	10:G>A	10	1	1	0.194915	0.805085	0	0.194915	0	0.313847	0.156923	15.274	7.07895	0.970238	0	0	0	0	0	1	0	0	0	0	0	0	0	0	0	0	0	0	0	0	0	0	0	0	0	0	0	0
4355182|F|0-5:G>A-5:G>A	4355182	TGCAGGCTGGACATGTTCGTCATCCCATGGTTCGCTGCCGAGATCGGAAGAGCGGTTCAGCAGGAATGC	TGCAGGCTGGACATGTTCGTCATCCCATGGTTCGCTGCCG	chr4B	619786933	1	5.05e-12	5:G>A	5	1	1	0.245763	0.754237	0	0.245763	0	0.370727	0.185363	18.1824	7.1875	0.994048	0	0	0	0	0	0	0	0	0	1	0	0	0	0	0	0	0	0	0	0	0	0	1	1	1	1	1	1
8512511|F|0-6:C>A-6:C>A	8512511	TGCAGCCGTTTCGGGTTCTGCGGCAGCGGCTCCGACTGGTGCGGAGCCGAGATCGGAAGAGCGGTTCAG	TGCAGCCGTTTCGGGTTCTGCGGCAGCGGCTCCGACTGGTGCGGAGCCG	chr1A	441842133	1	8.11e-17	6:C>A	6	1	0.872881	0.127119	0.872881	0.127119	0	0.221919	0.221919	0.221919	11.7713	11.1579	1	0	0	0	0	0	0	2	0	0	0	0	0	0	0	0	0	0	0	0	0	0	0	2	2	2	2	2	2
3612238|F|0-46:G>A-46:G>A	3612238	TGCAGAGCAAGTGCCCCGTCAGCCCCAACTTCACCAACGACCCCACGGTGGTGCAGGACATCGTCACCC	TGCAGAGCAAGTGCCCCGTCAGCCCCAACTTCACCAACGACCCCACGGTGGTGCAGGACATCGTCACCC	chr2D	95654355	3	1.21e-27	46:G>A	46	1	1	0.186441	0.813559	0	0.186441	0	0.303361	0.151681	24.228	5.14085	0.97619	0	0	0	0	0	0	0	0	0	0	0	0	0	0	0	0	0	0	0	0	0	0	1	1	1	1	1	0
4567171|F|0-35:C>A-35:C>A	4567171	TGCAGCATCTCGTTGCTCCACGGGAACCCGTCGGCCTCGGCGCCGAGATCGGAAGAGCGGTTCAGCAGG	TGCAGCATCTCGTTGCTCCACGGGAACCCGTCGGCCTCGGCGCCG	chr7D	4291791	2	5.41e-13	35:C>A	35	1	0.237288	0.991525	0.00847458	0.762712	0.228814	0.361965	0.0168055	0.189385	7.925	14.8709	0.994048	2	2	2	2	2	2	2	2	1	2	2	2	2	2	2	1	2	2	2	2	1	2	1	1	1	1	2	2
16358753|F|0-11:C>G-11:C>G	16358753	TGCAGCAGGGACACGAGGCCGAGATCGGAAGAGCGGTTCAGCAGGAATGCCGAGACCGATCTCGTATGC	TGCAGCAGGGACACGAGGCCG		0	0	999	11:C>G	11	1	1	0.177966	0.822034	0	0.177966	0	0.292588	0.146294	19.2404	9.0274	1	0	1	0	0	0	1	0	1	0	0	0	0	0	0	0	0	0	0	0	0	0	0	0	0	0	0	0	0
4567082|F|0-17:T>C-17:T>C	4567082	TGCAGGATGCCCCACTGTGTGAAGATGTCCCGAGTCTGGAACGAGTCACGGTACTTCTCCACGTAGGCG	TGCAGGATGCCCCACTGTGTGAAGATGTCCCGAGTCTGGAACGAGTCACGGTACTTCTCCACGTAGGCG		0	0	999	17:T>C	17	1	0.957627	0.110169	0.889831	0.0423729	0.0677966	0.0811548	0.196064	0.13861	12.6543	5.96	0.970238	1	0	0	0	0	0	0	0	0	1	0	0	0	0	0	0	0	0	0	0	0	0	0	0	0	1	1	0
4357992|F|0-45:C>T-45:C>T	4357992	TGCAGTGGCGCCGCATGGTGGACGACCTCCGCTCCAAGGGCTCGTCGTGCAATTGCATCTCAGTCTGCG	TGCAGTGGCGCCGCATGGTGGACGACCTCCGCTCCAAGGGCTCGTCGTGCAATTGCATCTCAGTCTGCG	chr7A	580632191	1	1.21e-27	45:C>T	45	1	0.0932203	0.983051	0.0169492	0.90678	0.0762712	0.169061	0.0333238	0.101192	6.14545	13.7791	0.982143	2	2	2	2	2	2	2	2	2	2	1	1	2	2	2	2	2	2	2	2	2	2	2	2	2	2	2	2
22074352|F|0-17:C>G-17:C>G	22074352	TGCAGCGCGGAGACCATCGCCGCGGCGGCCCCCGAGGCCACGGCCTCCGAGATCGGAAGAGCGGTTCAG	TGCAGCGCGGAGACCATCGCCGCGGCGGCCCCCGAGGCCACGGCCTCCG	chr2B	175627594	1	8.11e-17	17:C>G	17	1	1	0.152542	0.847458	0	0.152542	0	0.258546	0.129273	8.32146	8.15068	1	0	0	0	0	0	0	0	0	0	0	1	0	0	0	0	1	1	0	0	0	0	0	0	0	0	0	0	0
4360092|F|0-21:G>A-21:G>A	4360092	TGCAGGCCCTCCATCCGCGCCGCCATGGCGTCGCCGACGGCCCTGACCTCCCGCTCGATCCCCGCCGCC	TGCAGGCCCTCCATCCGCGCCGCCATGGCGTCGCCGACGGCCCTGACCTCCCGCTCGATCCCCGCCGCC	chr2A	69323364	1	1.21e-27	21:G>A	21	1	1	0.152542	0.847458	0	0.152542	0	0.258546	0.129273	14.8826	6.28986	0.994048	0	1	0	0	0	0	1	0	0	0	0	0	0	0	0	0	0	0	0	0	0	0	0	0	0	0	0	0
8512564|F|0-49:G>A-49:G>A	8512564	TGCAGCAGCAGCGTCAGCCCGACGGCGTCCGAGTGCGGCGACAGGCCCAGCACGCTGTCCACATGCGCC	TGCAGCAGCAGCGTCAGCCCGACGGCGTCCGAGTGCGGCGACAGGCCCAGCACGCTGTCCACATGCGCC	chr3A	652830731	2	1.21e-27	49:G>A	49	1	1	0.169492	0.830508	0	0.169492	0	0.281528	0.140764	9.06139	8.47436	0.988095	0	0	0	1	0	1	0	1	0	1	0	0	0	0	0	0	0	0	0	0	0	0	0	0	0	0	0	0
10511686|F|0-8:A>G-8:A>G	10511686	TGCAGCATAGGGATGCTCCACGGGAACCGAGATCGGAAGAGCGGTTCAGCAGGAATGCCGAGACCGATC	TGCAGCATAGGGATGCTCCACGGGAACCG		0	0	999	8:A>G	8	1	0.220339	1	0	0.779661	0.220339	0.343579	0	0.17179	8.97403	20.8274	1	2	2	2	2	2	2	2	2	1	2	2	2	2	2	2	1	2	2	2	2	1	2	1	1	1	1	2	2
10521032|F|0-43:T>G-43:T>G	10521032	TGCAGGAGACGACGAGGGAGGAGGAGGAGCTCTTGGGGTGGAATACGGGGAAGGAGCCGAGATCGGAAG	TGCAGGAGACGACGAGGGAGGAGGAGGAGCTCTTGGGGTGGAATACGGGGAAGGAGCCG	chr2D	649616079	1	1.54e-20	43:T>G	43	1	0.161017	1	0	0.838983	0.161017	0.270181	0	0.13509	11.7721	40.3327	1	2	2	2	1	1	1	2	1	2	2	2	2	2	2	2	2	2	2	2	2	2	2	2	2	2	2	2	2
22074889|F|0-28:C>A-28:C>A	22074889	TGCAGCAGGTTCCCCGCGAGCCCCACGGCGACGAGCCCCGCGCTGCACCCCATGCCGAGATCGGAAGAG	TGCAGCAGGTTCCCCGCGAGCCCCACGGCGACGAGCCCCGCGCTGCACCCCATGCCG	chr4A	24556928	1	4e-21	28:C>A	28	1	1	0.127119	0.872881	0	0.127119	0	0.221919	0.110959	7.68566	7.23188	1	0	0	0	0	1	1	0	1	1	0	0	0	0	0	0	0	0	0	0	1	0	0	0	0	0	0	0	0
4211152|F|0-18:C>T-18:C>T	4211152	TGCAGGGCTTGCGGGGTTCCAATTCAGCGCGTCCAGATCCGAGATCGGAAGAGCGGTTCAGCAGGAATG	TGCAGGGCTTGCGGGGTTCCAATTCAGCGCGTCCAGATCCG		0	0	999	18:C>T	18	1	1	0.118644	0.881356	0	0.118644	0	0.209135	0.104568	12.097	9.50667	0.994048	0	0	0	0	0	0	0	0	1	1	1	0	0	0	0	0	0	0	0	0	0	0	0	0	0	0	0	0
10521306|F|0-23:T>C-23:T>C	10521306	TGCAGAACACCACCCAGTTCGGCTTCATGGCCGTCAGCCTCGGCTTCTACGACACCCTCATGTCCTGCT	TGCAGAACACCACCCAGTTCGGCTTCATGGCCGTCAGCCTCGGCTTCTACGACACCCTCATGTCCTGCT	chr1A	327015322	1	5.61e-26	23:T>C	23	1	0.940678	0.0762712	0.923729	0.059322	0.0169492	0.111606	0.140908	0.126257	9.37862	5.42308	0.97619	0	0	0	0	0	0	0	0	0	0	0	0	0	0	0	0	0	0	0	0	0	0	0	0	0	0	0	0
14479629|F|0-14:C>T-14:C>T	14479629	TGCAGGGCCGACGGCGAATGCAGCCGAGATCGGAAGAGCGGTTCAGCAGGAATGCCGAGACCGATCTCG	TGCAGGGCCGACGGCGAATGCAGCCG		0	0	999	14:C>T	14	1	1	0.20339	0.79661	0	0.20339	0	0.324045	0.162022	17.6948	7.97333	0.994048	0	0	0	0	0	0	0	0	0	0	0	0	0	0	0	0	0	0	0	0	0	0	0	0	0	0	0	0
4207383|F|0-47:C>A-47:C>A	4207383	TGCAGCCCCACCCCGAGCCCGCGCTCCCTCCTCACCTGCTCCACGCCCACCAGCGCCGAGATCGGAAGA	TGCAGCCCCACCCCGAGCCCGCGCTCCCTCCTCACCTGCTCCACGCCCACCAGCGCCG	chr2D	71682814	1	1.15e-21	47:C>A	47	1	1	0.135593	0.864407	0	0.135593	0	0.234415	0.117208	21.4644	6.26087	1	0	0	0	0	0	0	0	0	0	0	0	0	0	0	0	0	0	0	0	0	0	0	0	0	0	0	0	0
4212088|F|0-44:C>T-44:C>T	4212088	TGCAGGCGCACAACGACGCGCGCCGCGATGTCGGCGTGGCACCCCTGACGTGGAACTCGACGCTGGAGC	TGCAGGCGCACAACGACGCGCGCCGCGATGTCGGCGTGGCACCCCTGACGTGGAACTCGACGCTGGAGC	chr2D	547286664	5	1.21e-27	44:C>T	44	1	0.966102	0.101695	0.898305	0.0338983	0.0677966	0.0654984	0.182706	0.124102	11.4018	6.48889	1	0	0	0	0	0	0	0	0	0	0	0	0	0	0	0	0	0	0	0	0	0	0	0	0	0	0	0	0
19759479|F|0-32:A>C-32:A>C	19759479	TGCAGTGCCAAAGGCGGCCCAGCCTAGTTTCCAGCTCGGCCAGGAGGGCCGAGATCGGAAGAGCGGTTC	TGCAGTGCCAAAGGCGGCCCAGCCTAGTTTCCAGCTCGGCCAGGAGGGCCG	chr1A	351598163	1	6.86e-18	32:A>C	32	1	1	0.186441	0.813559	0	0.186441	0	0.303361	0.151681	12.9546	11.1857	1	0	0	0	0	0	0	1	0	0	0	0	0	0	0	0	0	0	0	0	0	0	0	1	1	1	1	1	1
4565087|F|0-13:A>G-13:A>G	4565087	TGCAGCCGCTTCGACTGGTGCGGCTCCACCTCGGACTACTGCGGCGACGGATGCCAGAGCCAGTGCTCC	TGCAGCCGCTTCGACTGGTGCGGCTCCACCTCGGACTACTGCGGCGACGGATGCCAGAGCCAGTGCTCC	chr7B	727608103	1	5.61e-26	13:A>G	13	1	0.135593	1	0	0.864407	0.135593	0.234415	0	0.117208	8.77143	26.3327	0.97619	2	2	2	1	2	2	2	2	2	2	2	2	2	2	2	2	2	2	2	2	2	2	2	2	2	2	2	2
10523725|F|0-47:G>C-47:G>C	10523725	TGCAGGCAGGAGTGCGCCACGGCCGCGGCGCCGCGCGCCGCCCGCGTGGAGTACTGCGACTCCATGCCG	TGCAGGCAGGAGTGCGCCACGGCCGCGGCGCCGCGCGCCGCCCGCGTGGAGTACTGCGACTCCATGCCG		0	0	999	47:G>C	47	1	0.898305	0.110169	0.889831	0.101695	0.00847458	0.182706	0.196064	0.189385	7.51548	6.02632	1	0	0	0	2	0	0	0	0	0	0	0	0	0	0	0	0	0	0	0	0	0	0	1	0	0	0	2	0
36894570|F|0-14:G>C-14:G>C	36894570	TGCAGCTGGATGGGGCCCCGAGATCGGAAGAGCGGTTCAGCAGGAATGCCGAGACCGATCTCGTATGCC	TGCAGCTGGATGGGGCCCCG		0	0	999	14:G>C	14	1	1	0.161017	0.838983	0	0.161017	0	0.270181	0.13509	12.0303	3.96923	0.982143	0	0	0	0	0	0	0	0	0	1	1	0	0	0	0	0	1	0	0	1	0	0	1	1	1	1	1	0
4565783|F|0-31:G>A-31:G>A	4565783	TGCAGCTTTGGAATCAGTTCCTCCTGCTCCAGGACGCAGGGCAGCACGGTCCGAGATCGGAAGAGCGGT	TGCAGCTTTGGAATCAGTTCCTCCTGCTCCAGGACGCAGGGCAGCACGGTCCG	chr1A	354189918	1	2.68e-17	31:G>A	31	1	0.889831	0.135593	0.864407	0.110169	0.0254237	0.196064	0.234415	0.21524	12.7027	8.64103	0.994048	0	0	0	2	0	2	0	2	0	0	0	0	0	0	0	0	0	0	0	2	0	0	0	0	0	0	0	0
3607750|F|0-12:G>A-12:G>A	3607750	TGCAGCTACGTCGCCACGTACGGCACCGACGCCACCGCCTACACGTCCGAGATCGGAAGAGCGGTTCAG	TGCAGCTACGTCGCCACGTACGGCACCGACGCCACCGCCTACACGTCCG		0	0	999	12:G>A	12	1	0.898305	0.152542	0.847458	0.101695	0.0508475	0.182706	0.258546	0.220626	10.2096	5.975	0.982143	0	0	1	0	0	0	0	0	0	0	0	0	0	0	0	0	0	0	0	1	0	0	2	2	2	2	2	2
10521040|F|0-24:A>T-24:A>T	10521040	TGCAGGAGCGCAATCATCAAACCCAGACACGAATATGTCCCCGAGATCGGAAGAGCGGTTCAGCAGGAA	TGCAGGAGCGCAATCATCAAACCCAGACACGAATATGTCCCCG		0	0	999	24:A>T	24	1	0.110169	1	0	0.889831	0.110169	0.196064	0	0.0980322	13.7606	11.282	1	2	2	2	2	2	2	2	2	2	1	2	2	1	1	2	2	2	1	2	2	2	1	2	2	2	2	2	2
38189208|F|0-50:G>C-50:G>C	38189208	TGCAGGCCGTTGCCGCTGACATCGAACACGGTCACCTTCCTGAGCATCCCGACCTGCGGCGGGATGCAG	TGCAGGCCGTTGCCGCTGACATCGAACACGGTCACCTTCCTGAGCATCCCGACCTGCGGCGGGATGCAG	chr7A	606330280	1	1.21e-27	50:G>C	50	1	1	0.169492	0.830508	0	0.169492	0	0.281528	0.140764	13.5578	8.33846	0.994048	0	0	0	0	0	0	0	0	0	0	0	0	0	0	0	0	0	0	0	0	0	0	1	1	1	1	1	1
38189499|F|0-34:G>T-34:G>T	38189499	TGCAGGAGTTCTTCGCCATGATCGCCAAGGACTCGGCACGGGCTTGCTACGGGCCCAAGCACGTCGAGG	TGCAGGAGTTCTTCGCCATGATCGCCAAGGACTCGGCACGGGCTTGCTACGGGCCCAAGCACGTCGAGG	chr6D	436639174	2	1.21e-27	34:G>T	34	1	0.957627	0.0677966	0.932203	0.0423729	0.0254237	0.0811548	0.1264	0.103778	9.21838	4.23684	1	0	0	0	0	0	0	0	0	0	0	0	0	0	0	0	0	0	0	0	0	0	0	0	0	0	0	0	0
10497615|F|0-8:C>G-8:C>G	10497615	TGCAGCCACATGGGCGCGCACCGAGATCGGAAGAGCGGTTCAGCAGGAATGCCGAGACCGATCTCGTAT	TGCAGCCACATGGGCGCGCACCG		0	0	999	8:C>G	8	1	0.152542	1	0	0.847458	0.152542	0.258546	0	0.129273	7.15152	10.4354	1	2	1	2	2	2	1	2	1	2	2	2	2	2	2	2	2	2	2	2	2	2	2	2	2	2	2	2	2
38188326|F|0-16:T>G-16:T>G	38188326	TGCAGCGTCGCTGCGATGGCCAGAAGGGCAAAGAGCACGGCGACGGTGTGCTTGGAGAGCGCCATCGTG	TGCAGCGTCGCTGCGATGGCCAGAAGGGCAAAGAGCACGGCGACGGTGTGCTTGGAGAGCGCCATCGTG	chr1D	483865148	1	1.21e-22	16:T>G	16	1	0.0762712	0.949153	0.0508475	0.923729	0.0254237	0.140908	0.096524	0.118716	8.35294	6.80237	1	2	2	2	2	2	2	2	2	2	2	2	2	2	2	2	2	2	2	2	2	2	2	2	2	2	2	0	2
4567746|F|0-12:G>A-12:G>A	4567746	TGCAGCTTTTCTGTGCTTCTTCATTTCTTGGGGACTTTTCCGAGATCGGAAGAGCGGTTCAGCAGGAAT	TGCAGCTTTTCTGTGCTTCTTCATTTCTTGGGGACTTTTCCG	chr5B	576214087	1	4.51e-13	12:G>A	12	1	0.932203	0.0677966	0.932203	0.0677966	0	0.1264	0.1264	0.1264	17.798	14.5122	1	0	0	0	0	0	0	0	0	0	2	2	0	0	0	0	0	0	0	0	0	0	0	0	0	0	0	0	0
16312728|F|0-11:G>A-11:G>A	16312728	TGCAGACGTACGCCACCTTGCACCCGAGATCGGAAGAGCGGTTCAGCAGGAATGCCGAGACCGATCTCG	TGCAGACGTACGCCACCTTGCACCCG		0	0	999	11:G>A	11	1	1	0.161017	0.838983	0	0.161017	0	0.270181	0.13509	10.5534	6.1746	1	0	0	0	0	0	0	0	0	0	0	0	0	0	0	0	0	0	0	0	0	0	0	0	0	0	0	0	0
4565089|F|0-63:A>C-63:A>C	4565089	TGCAGAGAGGCACGATCTCGGGCTCGATGTCGCGAGCCCACAGAGACCACTCCATCTGCACGGAGGAGA	TGCAGAGAGGCACGATCTCGGGCTCGATGTCGCGAGCCCACAGAGACCACTCCATCTGCACGGAGGAGA	chr3A	416449728	1	1.21e-27	63:A>C	63	1	0.889831	0.144068	0.855932	0.110169	0.0338983	0.196064	0.246625	0.221344	11.743	8.52632	1	0	0	0	0	0	0	0	0	0	0	0	0	0	0	0	0	0	0	0	0	0	0	0	0	0	0	0	0
10519257|F|0-13:T>C-13:T>C	10519257	TGCAGCTCCAGCATGGCGTTGTACTTGTACAGCCGAGATCGGAAGAGCGGTTCAGCAGGAATGCCGAGA	TGCAGCTCCAGCATGGCGTTGTACTTGTACAGCCG	chr4A	683967937	1	2.11e-09	13:T>C	13	1	1	0.144068	0.855932	0	0.144068	0	0.246625	0.123312	11.7257	8.74603	0.987952	0	0	0	0	0	0	0	0	0	0	0	0	0	0	0	0	0	0	0	0	0	0	0	0	0	0	0	0
10522128|F|0-6:A>T-6:A>T	10522128	TGCAGCAGCAGTAGTACGGGGAGGAGAGGAGAAGAACCCGAGATCGGAAGAGCGGTTCAGCAGGAATGC	TGCAGCAGCAGTAGTACGGGGAGGAGAGGAGAAGAACCCG	chr2B	28176051	1	5.05e-12	6:A>T	6	1	1	0.135593	0.864407	0	0.135593	0	0.234415	0.117208	15.9884	12.7143	1	0	1	0	0	0	1	0	1	0	0	0	0	0	0	0	0	0	0	0	0	0	0	0	0	0	0	0	0
4357899|F|0-11:G>T-11:G>T	4357899	TGCAGCCCGCTGGAGAGATCATACCGAGATCGGAAGAGCGGTTCAGCAGGAATGCCGAGACCGATCTCG	TGCAGCCCGCTGGAGAGATCATACCG		0	0	999	11:G>T	11	1	0.949153	0.127119	0.872881	0.0508475	0.0762712	0.096524	0.221919	0.159221	15.2573	11.5526	1	0	0	0	0	0	0	0	0	0	0	0	0	0	0	0	0	0	0	0	0	0	0	0	0	0	0	0	0
22074774|F|0-20:T>A-20:T>A	22074774	TGCAGCGAGTTCTGGACCCCTCCGACAACGCACCGAGATCGGAAGAGCGGTTCAGCAGGAATGCCGAGA	TGCAGCGAGTTCTGGACCCCTCCGACAACGCACCG		0	0	999	20:T>A	20	1	0.127119	0.889831	0.110169	0.872881	0.0169492	0.221919	0.196064	0.208992	9.37143	11.8775	0.97619	2	2	2	2	2	2	2	2	2	2	2	2	2	2	2	2	2	2	2	2	2	2	0	0	0	0	0	0
11912905|F|0-6:C>A-6:C>A	11912905	TGCAGCCGCGGCTGGATGGGCCGAGATCGGAAGAGCGGTTCAGCAGGAATGCCGAGACCGATCTCGTAT	TGCAGCCGCGGCTGGATGGGCCG		0	0	999	6:C>A	6	1	1	0.20339	0.79661	0	0.20339	0	0.324045	0.162022	25.9679	8.57377	0.993976	0	0	0	0	0	1	0	0	0	0	0	0	0	0	0	0	0	0	0	0	0	0	0	0	0	0	0	0
16357242|F|0-10:G>A-10:G>A	16357242	TGCAGGGGAGGAGGCGGAGCGTGGTGGTAGGTGGCGGGGTAGGGCTCCGAGATCGGAAGAGCGGTTCAG	TGCAGGGGAGGAGGCGGAGCGTGGTGGTAGGTGGCGGGGTAGGGCTCCG	chr4D	440275201	1	8.11e-17	10:G>A	10	1	1	0.194915	0.805085	0	0.194915	0	0.313847	0.156923	11.1317	5.62295	0.994048	0	0	0	0	0	1	0	0	0	0	0	0	0	0	0	0	0	0	0	0	0	0	0	0	0	0	0	0
15998171|F|0-14:T>C-14:T>C	15998171	TGCAGGCGGGACGATGGGGAGGTCTGCCGAGATCGGAAGAGCGGTTCAGCAGGAATGCCGAGACCGATC	TGCAGGCGGGACGATGGGGAGGTCTGCCG		0	0	999	14:T>C	14	1	0.135593	0.923729	0.0762712	0.864407	0.059322	0.234415	0.140908	0.187662	8.07895	10.3524	0.988095	2	2	2	2	2	2	2	2	2	2	2	2	2	2	2	2	2	2	2	2	2	2	2	2	2	2	2	2
4367299|F|0-12:T>C-12:T>C	4367299	TGCAGAGGCAGTTTCTCAAGGAGGTGGTGGGGTTCCAGGTGTTCGGGTCGAGCCCCAAGGTCAGCAAGC	TGCAGAGGCAGTTTCTCAAGGAGGTGGTGGGGTTCCAGGTGTTCGGGTCGAGCCCCAAGGTCAGCAAGC	chrUn	74684048	2	1.21e-27	12:T>C	12	1	0.949153	0.059322	0.940678	0.0508475	0.00847458	0.096524	0.111606	0.104065	14.7966	5.62222	0.988095	0	0	0	0	0	0	0	0	0	0	0	0	0	0	0	0	0	0	0	0	0	0	0	0	0	0	0	0
16356919|F|0-20:G>C-20:G>C	16356919	TGCAGCTTCTCCCCCATCATGCCCTGGCTCACGTCCAGCACCGTCACCAGGTCGATGGGCGCGCGCCGC	TGCAGCTTCTCCCCCATCATGCCCTGGCTCACGTCCAGCACCGTCACCAGGTCGATGGGCGCGCGCCGC	chr2B	27897518	1	1.21e-27	20:G>C	20	1	1	0.127119	0.872881	0	0.127119	0	0.221919	0.110959	15.3514	7.16667	1	0	1	0	0	0	1	0	1	0	0	0	0	0	0	0	0	0	0	0	0	0	0	0	0	0	0	0	0
40904738|F|0-41:C>T-41:C>T	40904738	TGCAGCAAGCACACCGAGGGCAAGCGCCCGCTCTACGCCATCGGCTTCAACTTCATCGACGCCCGCTAC	TGCAGCAAGCACACCGAGGGCAAGCGCCCGCTCTACGCCATCGGCTTCAACTTCATCGACGCCCGCTAC	chr7D	386663166	1	1.21e-27	41:C>T	41	1	1	0.194915	0.805085	0	0.194915	0	0.313847	0.156923	10.6806	4.58333	1	0	0	0	0	0	1	0	0	0	0	0	0	0	0	0	0	0	0	0	0	0	0	0	0	0	0	0	0
14479958|F|0-13:G>C-13:G>C	14479958	TGCAGCTGTGGGAGAACAACCTCACCGAGATCGGAAGAGCGGTTCAGCAGGAATGCCGAGACCGATCTC	TGCAGCTGTGGGAGAACAACCTCACCG		0	0	999	13:G>C	13	1	1	0.220339	0.779661	0	0.220339	0	0.343579	0.17179	13.5988	12	1	0	0	0	0	0	0	0	0	0	0	0	0	0	0	0	0	0	0	1	0	0	0	1	1	1	1	1	1
3605349|F|0-26:G>A-26:G>A	3605349	TGCAGAGAGGGAAAAGCAGGGGAGCAGGTCGCTGGGCTGCCACGCGTCGTCCACCGAGATCGGAAGAGC	TGCAGAGAGGGAAAAGCAGGGGAGCAGGTCGCTGGGCTGCCACGCGTCGTCCACCG	chr5D	353425933	2	1.39e-20	26:G>A	26	1	1	0.101695	0.898305	0	0.101695	0	0.182706	0.0913531	15.6584	7.63793	0.994048	0	0	0	0	0	0	0	0	0	0	0	0	0	0	0	0	0	0	0	0	0	0	1	1	1	0	1	1
[truncated: 32,050 more rows]
[truncated: 90 more columns]

## Sheet: Author information
Genome-wide association study for in vitro digestibility and related traits in triticale forage
[truncated: 4 more rows]
